# Supplementary material for: The tale of springs and streams: how different aquatic ecosystems impacted the mtDNA population structure of two riffle beetles in the Western Carpathians
Source: PeerJ. 2020 Oct 6;8:e10039. doi: 10.7717/peerj.10039 (PMC7546224; doi:10.7717/peerj.10039)
Supplement: Supplemental Information 5 — The sequence name consists of the working ID I species I Accession number. The sequence MT357256 is located in line 302 (> SKELM304-19 —Elmis aenea —MT357256). The sequence MT357555 is found in line 592 (> SKELM579-19 —Elmis aenea —MT357555). [file peerj-08-10039-s005.fas]

>FBAQU288-09|Elmis aenea|HM422034
AACACTTTATTTTATTCTAGGATCATGATCAGGAATGTTAGGAATAGCATTAAGATTACTAATTCGAGCAGAATTAGGAACTCCCGGATCTTTAATCGGAGATGATCAAATTTACAATGTCATTGTAACAGCCCATGCTTTTGTAATAATTTTCTTCATAGTTATACCGATTATAATTGGAGGATTTGGAAATTGATTAGTTCCTCTTATACTTGGTGCACCAGATATAGCCTTTCCTCGAATAAACAACATAAGATTTTGACTATTACCACCTTCTCTATCTCTTCTCCTAATAAGAAGAATTGTAGAAAGAGGGGTAGGAACAGGATGAACAGTCTATCCTCCTTTATCAGCCAATATCGCTCACAGAGGGTCTTCTGTAGATCTAGCTATTTTCAGCCTTCATTTAGCCGGGATCTCATCAATCTTAGGAGCTGTAAATTTTATTACAACTGTAATTAATATACGTTCCCCTGGAATAACATTTGATCGAATACCTTTATTTGTTTGGTCTGTAGCTATCACAGCCCTTCTTTTATTACTCTCACTACCTGTTCTTGCCGGAGCAATTACTATGCTTTTAACTGATCGTAATTTAAACACTTCTTTTTTTGATCCTGCCGGAGGAGGGGATCCAATTCTATACCAACATCTATTT
>GCOL6223-16|Elmis aenea|KU910765
AACACTTTATTTTATTCTAGGATCATGATCAGGAATGTTAGGAATAGCATTAAGATTACTAATTCGAGCAGAATTAGGAACTCCCGGATCTTTAATCGGAGATGATCAAATTTACAATGTCATTGTAACAGCCCATGCTTTTGTAATAATTTTCTTCATAGTTATACCGATTATAATTGGAGGATTTGGAAATTGATTAGTTCCTCTTATACTTGGTGCACCAGATATAGCCTTTCCTCGAATAAACAACATAAGATTTTGACTATTACCACCTTCTCTATCTCTTCTCCTAATAAGAAGAATTGTAGAAAGAGGGGTAGGAACAGGATGAACAGTCTATCCTCCTTTATCAGCCAATATCGCTCACAGAGGGTCTTCTGTAGATCTAGCTATTTTCAGCCTTCATTTAGCCGGGATCTCATCAATCTTAGGAGCTGTAAATTTTATTACAACTGTAATTAATATACGTTCCCCTGGAATAACATTTGATCGAATACCTTTATTTGTTTGGTCTGTAGCTATCACAGCCCTTCTTTTATTACTCTCACTACCTGTTCTTGCCGGAGCAATTACTATGCTTTTAACTGATCGTAATTTAAACACTTCTTTTTTTGATCCTGCCGGAGGAGGGGATCCAATTCTATACCAACATCTATTT
>GCOL6222-16|Elmis aenea|KU909631
AACACTTTATTTTATTCTAGGATCATGATCAGGAATGTTAGGAATAGCATTAAGATTACTAATTCGAGCAGAATTAGGAACTCCCGGATCTTTAATCGGAGATGATCAAATTTACAATGTCATTGTAACAGCCCATGCTTTTGTAATAATTTTCTTCATAGTTATACCGATTATAATTGGAGGATTTGGAAATTGATTAGTTCCTCTTATACTTGGTGCACCAGATATAGCCTTTCCTCGAATAAACAACATAAGATTTTGACTATTACCACCTTCTCTATCTCTTCTCCTAATAAGAAGAATTGTAGAAAGAGGGGTAGGAACAGGATGAACAGTCTATCCTCCTTTATCAGCCAATATCGCTCACAGAGGGTCTTCTGTAGATCTAGCTATTTTCAGCCTTCATTTAGCCGGGATCTCATCAATCTTAGGAGCTGTAAATTTTATTACAACTGTAATTAATATACGTTCCCCTGGAATAACATTTGATCGAATACCTTTATTTGTTTGGTCTGTAGCTATCACAGCCCTTCTTTTATTACTCTCACTACCTGTTCTTGCCGGAGCAATTACTATGCTTTTAACTGATCGTAATTTAAACACTTCTTTTTTTGATCCTGCCGGAGGAGGGGATCCAATTCTATACCAACATCTATTT
>GCOL3515-16|Elmis aenea|KU911055
AACACTTTATTTTATTCTAGGATCATGATCAGGAATGTTAGGAATAGCATTAAGATTACTAATTCGAGCAGAATTAGGAACTCCCGGATCTTTAATCGGAGATGATCAAATTTACAATGTCATTGTAACAGCCCATGCTTTTGTAATAATTTTCTTCATAGTTATACCGATTATAATTGGAGGATTTGGAAATTGATTAGTTCCTCTTATACTTGGTGCACCAGATATAGCCTTTCCTCGAATAAACAACATAAGATTTTGACTATTACCACCTTCTCTATCTCTTCTCCTAATAAGAAGAATTGTAGAAAGAGGGGTAGGAACAGGATGAACAGTCTATCCTCCTTTATCAGCCAATATCGCTCACAGAGGGTCTTCTGTAGATCTAGCTATTTTCAGCCTTCATTTAGCCGGGATCTCATCAATCTTAGGAGCTGTAAATTTTATTACAACTGTAATTAATATACGTTCCCCTGGAATAACATTTGATCGAATACCTTTATTTGTTTGGTCTGTAGCTATCACAGCCCTTCTTTTATTACTCTCACTACCTGTTCTTGCCGGAGCAATTACTATGCTTTTAACTGATCGTAATTTAAACACTTCTTTTTTTGATCCTGCCGGAGGAGGGGATCCAATTCTATACCAACATCTATTT
>GCOL8210-16|Elmis aenea|KU914345
AACACTTTATTTTATTCTAGGATCATGATCAGGAATGTTAGGAATAGCATTAAGATTACTAATTCGAGCAGAATTAGGAACTCCCGGATCTTTAATCGGAGATGATCAAATTTACAATGTCATTGTAACAGCCCATGCTTTTGTAATAATTTTCTTCATAGTTATACCGATTATAATTGGAGGATTTGGAAATTGATTAGTTCCTCTTATACTTGGTGCACCAGATATAGCCTTTCCTCGAATAAACAACATAAGATTTTGACTATTACCACCTTCTCTATCTCTTCTCCTAATAAGAAGAATTGTAGAAAGAGGGGTAGGAACAGGATGAACAGTCTATCCTCCTTTATCAGCCAATATCGCTCACAGAGGGTCTTCTGTAGATCTAGCTATTTTCAGCCTTCATTTAGCCGGGATCTCATCAATCTTAGGAGCTGTAAATTTTATTACAACTGTAATTAATATACGTTCCCCTGGAATAACATTTGATCGAATACCTTTATTTGTTTGGTCTGTAGCTATCACAGCCCTTCTTTTATTACTCTCACTACCTGTTCTTGCCGGAGCAATTACTATGCTTTTAACTGATCGTAATTTAAACACTTCTTTTTTTGATCCTGCCGGAGGAGGGGATCCAATTCTATACCAACATCTATTT
>COLFF809-13|Elmis aenea|KJ963580
AACACTTTATTTTATTCTAGGATCATGATCAGGAATGTTAGGAATAGCATTAAGATTACTAATTCGAGCAGAATTAGGAACTCCCGGATCTTTAATCGGAGATGATCAAATTTACAATGTCATTGTAACAGCCCATGCTTTTGTAATAATTTTCTTCATAGTTATACCGATTATAATTGGAGGATTTGGAAATTGATTAGTTCCTCTTATACTTGGTGCACCAGATATAGCCTTTCCTCGAATAAACAACATAAGATTTTGACTATTACCACCTTCTCTATCTCTTCTCCTAATAAGAAGAATTGTAGAAAGAGGGGTAGGAACAGGATGAACAGTCTATCCTCCTTTATCAGCCAATATCGCTCACAGAGGGTCTTCTGTAGATCTAGCTATTTTCAGCCTTCATTTAGCCGGGATCTCATCAATCTTAGGAGCTGTAAATTTTATTACAACTGTAATTAATATACGTTCCCCTGGAATAACATTTGATCGAATACCTTTATTTGTTTGGTCTGTAGCTATCACAGCCCTTCTTTTATTACTCTCACTACCTGTTCTTGCCGGAGCAATTACTATGCTTTTAACTGATCGTAATTTAAACACTTCTTTTTTTGATCCTGCCGGAGGAGGGGATCCAATTCTATACCAACATCTATTT
>COLFF808-13|Elmis aenea|KJ965229
AACACTTTATTTTATTCTAGGATCATGATCAGGAATGTTAGGAATAGCATTAAGATTACTAATTCGAGCAGAATTAGGAACTCCCGGATCTTTAATCGGAGATGATCAAATTTACAATGTCATTGTAACAGCCCATGCTTTTGTAATAATTTTCTTCATAGTTATACCGATTATAATTGGAGGATTTGGAAATTGATTAGTTCCTCTTATACTTGGTGCACCAGATATAGCCTTTCCTCGAATAAACAACATAAGATTTTGACTATTACCACCTTCTCTATCTCTTCTCCTAATAAGAAGAATTGTAGAAAGAGGGGTAGGAACAGGATGAACAGTCTATCCTCCTTTATCAGCCAATATCGCTCACAGAGGGTCTTCTGTAGATCTAGCTATTTTCAGCCTTCATTTAGCCGGGATCTCATCAATCTTAGGAGCTGTAAATTTTATTACAACTGTAATTAATATACGTTCCCCTGGAATAACATTTGATCGAATACCTTTATTTGTTTGGTCTGTAGCTATCACAGCCCTTCTTTTATTACTCTCACTACCTGTTCTTGCCGGAGCAATTACTATGCTTTTAACTGATCGTAATTTAAACACTTCTTTTTTTGATCCTGCCGGAGGAGGGGATCCAATTCTATACCAACATCTATTT
>GCOL3642-16|Elmis aenea|KU911807
AACACTTTATTTTATTCTAGGATCATGATCAGGAATGTTAGGAATAGCATTAAGATTACTAATTCGAGCAGAATTAGGAACTCCCGGATCTTTAATCGGAGATGATCAAATTTACAATGTCATTGTAACAGCCCATGCTTTTGTAATAATTTTCTTCATAGTTATACCGATTATAATTGGAGGATTTGGAAATTGATTAGTTCCTCTTATACTTGGTGCACCAGATATAGCCTTTCCTCGAATAAACAACATAAGATTTTGACTATTACCACCTTCTCTATCTCTTCTCCTAATAAGAAGAATTGTAGAAAGAGGGGTAGGAACAGGATGAACAGTCTATCCTCCTTTATCAGCCAATATCGCTCACAGAGGGTCTTCTGTAGATCTAGCTATTTTCAGCCTTCATTTAGCCGGGATCTCATCAATCTTAGGAGCTGTAAATTTTATTACAACTGTAATTAATATACGTTCCCCTGGAATAACATTTGATCGAATACCTTTATTTGTTTGGTCTGTAGCTATCACAGCCCTTCTTTTATTACTCTCACTACCTGTTCTTGCCGGAGCAATTACTATGCTTTTAACTGATCGTAATTTAAACACTTCTTTTTTTGATCCTGCCGGAGGAGGGGATCCAATTCTATACCAACATCTATTT
>GCOL10027-16|Elmis aenea|KU910145
AACACTTTATTTTATTCTAGGATCATGATCAGGAATGTTAGGAATACCACTAAGATTACTAATTCGAGCAGAATTAGGAACTCCCGGATCTTTAATCGGAGATGATCAAATTTACAATGTCATTGTAACAGCCCATGCTTTTGTAATAATTTTCTTCATAGTTATACCGATTATAATTGGAGGATTTGGAAATTGATTAGTTCCTCTTATACTTGGTGCACCAGATATAGCCTTTCCTCGAATAAACAACATAAGATTTTGACTATTACCACCTTCTCTATCTCTTCTCCTAATAAGAAGAATTGTAGAAAGAGGGGTAGGAACAGGATGAACAGTCTATCCTCCTTTATCAGCCAATATCGCTCACAGAGGGTCTTCTGTAGATCTAGCTATTTTCAGCCTTCATTTAGCCGGGATCTCATCAATCTTAGGAGCTGTAAATTTTATTACAACTGTAATTAATATACGTTCCCCTGGAATAACATTTGATCGAATACCTTTATTTGTTTGGTCTGTAGCTATCACAGCCCTTCTTTTATTACTCTCACTACCTGTTCTTGCCGGAGCAATTACTATGCTTTTAACTGATCGTAATTTAAACACTTCTTTTTTTGATCCTGCCGGAGGAGGGGATCCAATTCTATACCAACATCTATTT
>GCOL3640-16|Elmis aenea|KU910942
AACACTTTATTTTATTCTAGGATCGTGATCAGGAATGTTAGGAATAGCACTAAGATTACTAATTCGAGCAGAATTAGGAACTCCCGGATCTTTAATTGGAGATGATCAAATTTACAATGTCATTGTAACAGCCCATGCTTTTGTAATAATTTTCTTCATAGTTATACCGATTATAATTGGAGGATTTGGAAATTGATTAGTTCCTCTTATACTTGGTGCACCAGATATAGCCTTTCCTCGAATAAACAACATAAGATTTTGACTATTACCACCTTCTCTATCTCTTCTCCTAATAAGAAGAATTGTAGAAAGAGGGGTAGGAACAGGATGAACAGTCTACCCTCCTTTATCAGCCAATATCGCTCACAGAGGGTCTTCTGTAGATCTAGCTATTTTCAGCCTTCATTTAGCCGGGATCTCATCAATTTTAGGAGCTGTAAATTTTATTACAACTGTAATTAATATACGTTCCCCTGGAATAACATTTGATCGAATACCTTTATTTGTTTGGTCTGTAGCTATCACAGCCCTTCTTTTATTACTCTCACTACCTGTTCTTGCCGGAGCAATTACTATGCTTTTAACTGATCGTAATTTAAACACTTCCTTTTTTGATCCTGCCGGAGGAGGGGATCCAATTCTATACCAACATCTATTT
>GCOL3666-16|Elmis aenea|KU911246
AACACTTTATTTTATTCTAGGATCATGATCAGGAATGTTAGGAATAGCATTAAGATTACTAATTCGAGCAGAATTAGGAACTCCCGGATCTTTAATCGGAGATGATCAAATTTACAATGTCATTGTAACAGCCCATGCTTTTGTAATAATTTTCTTCATAGTTATACCGATTATAATTGGAGGATTTGGAAATTGATTAGTTCCTCTTATACTTGGTGCACCAGATATAGCCTTTCCTCGAATAAACAACATAAGATTTTGACTATTACCACCTTCTCTATCTCTTCTCCTAATAAGAAGAATTGTAGAAAGAGGGGTAGGAACAGGATGAACAGTCTATCCTCCTTTATCAGCCAATATCGCTCACAGAGGGTCTTCTGTAGATCTAGCTATTTTCAGCCTTCATTTAGCCGGGATCTCATCAATCTTAGGAGCTGTAAATTTTATTACAACTGTAATTAATATACGTTCCCCTGGAATAACATTTGATCGAATACCTTTATTTGTTTGGTCTGTAGCTATCACAGCCCTTCTTTTATTACTCTCACTACCTGTTCTTGCCGGAGCAATTACTATGCTTTTAACTGATCGTAATTTAAACACTTCTTTTTTTGATCCTGCCGGAGGAGGGGATCCAATTCTATACCAACATCTATTT
>FBAQU400-10|Elmis aenea|HM401301
AACACTTTATTTTATTCTAGGATCGTGATCAGGAATGTTAGGAATAGCACTAAGATTACTAATTCGAGCAGAATTAGGAACTCCCGGATCTTTAATTGGAGATGATCAAATTTACAATGTCATTGTAACAGCCCATGCTTTTGTAATAATTTTCTTCATAGTTATACCGATTATAATTGGAGGATTTGGAAATTGATTAGTTCCTCTTATACTTGGTGCACCAGATATAGCCTTTCCTCGAATAAACAACATAAGATTTTGACTATTACCACCTTCTCTATCTCTTCTCCTAATAAGAAGAATTGTAGAAAGAGGGGTAGGAACAGGATGAACAGTCTACCCTCCTTTATCAGCCAATATCGCTCACAGAGGGTCTTCTGTAGATCTAGCTATTTTCAGCCTTCATTTAGCCGGGATCTCATCAATTTTAGGAGCTGTAAATTTTATTACAACTGTAATTAATATACGTTCCCCTGGAATAACATTTGATCAAATACCTTTATTTGTTTGGTCTGTAGCTATCACAGCCCTTCTTTTATTACTCTCACTACCTGTTCTTGCCGGAGCAATTACTATGCTTTTAACTGATCGTAATTTAAACACTTCTTTTTTTGATCCTGCCGGAGGAGGGGATCCAATTCTATACCAACATCTATTT
>FBAQU399-10|Elmis aenea|HM401300
AACACTTTATTTTATTCTAGGATCATGATCAGGAATGTTAGGAATAGCATTAAGATTACTAATTCGAGCAGAATTAGGAACTCCCGGATCTTTAATCGGAGATGATCAAATTTACAATGTCATTGTAACAGCCCATGCTTTTGTAATAATTTTCTTCATAGTTATACCGATTATAATTGGAGGATTTGGAAATTGATTAGTTCCTCTTATACTTGGTGCACCAGATATAGCCTTTCCTCGAATAAACAACATAAGATTTTGACTATTACCACCTTCTCTATCTCTTCTCCTAATAAGAAGAATTGTAGAAAGAGGGGTAGGAACAGGATGAACAGTCTATCCTCCTTTATCAGCCAATATCGCTCACAGAGGGTCTTCTGTAGATCTAGCTATTTTCAGCCTTCATTTAGCCGGGATCTCATCAATCTTAGGAGCTGTAAATTTTATTACAACTGTAATTAATATACGTTCCCCTGGAATAACATTTGATCGAATACCTTTATTTGTTTGGTCTGTAGCTATCACAGCCCTTCTTTTATTACTCTCACTACCTGTTCTTGCCGGAGCAATTACTATGCTTTTAACTGATCGTAATTTAAACACTTCTTTTTTTGATCCTGCCGGAGGAGGGGATCCAATTCTATACCAACATCTATTT
>FBAQU398-10|Elmis aenea|HM401299
AACACTTTATTTTATTCTAGGATCATGATCAGGAATGTTAGGAATAGCATTAAGATTACTAATTCGAGCAGAATTAGGAACTCCCGGATCTTTAATCGGAGATGATCAAATTTACAATGTCATTGTAACAGCCCATGCTTTTGTAATAATTTTCTTCATAGTTATACCGATTATAATTGGAGGATTTGGAAATTGATTAGTTCCTCTTATACTTGGTGCACCAGATATAGCCTTTCCTCGAATAAACAACATAAGATTTTGACTATTACCACCTTCTCTATCTCTTCTCCTAATAAGAAGAATTGTAGAAAGAGGGGTAGGAACAGGATGAACAGTCTATCCTCCTTTATCAGCCAATATCGCTCACAGAGGGTCTTCTGTAGATCTAGCTATTTTCAGCCTTCATTTAGCCGGGATCTCATCAATCTTAGGAGCTGTAAATTTTATTACAACTGTAATTAATATACGTTCCCCTGGAATAACATTTGATCGAATACCTTTATTTGTTTGGTCTGTAGCTATCACAGCCCTTCTTTTATTACTCTCACTACCTGTTCTTGCCGGAGCAATTACTATGCTTTTAACTGATCGTAATTTAAACACTTCTTTTTTTGATCCTGCCGGAGGAGGGGATCCAATTCTATACCAACATCTATTT
>GCOL078-16|Elmis aenea|KU906417
AACACTTTATTTTATTCTAGGATCATGATCAGGAATGTTAGGAATAGCATTAAGATTACTAATTCGAGCAGAATTAGGAACTCCCGGATCTTTAATCGGAGATGATCAAATTTACAATGTCATTGTAACAGCCCATGCTTTTGTAATAATTTTCTTCATAGTTATACCGATTATAATTGGAGGATTTGGAAATTGATTAGTTCCTCTTATACTTGGTGCACCAGATATAGCCTTTCCTCGAATAAACAACATAAGATTTTGACTATTACCACCTTCTCTATCTCTTCTCCTAATAAGAAGAATTGTAGAAAGAGGGGTAGGAACAGGATGAACAGTCTATCCTCCTTTATCAGCCAATATCGCTCACAGAGGGTCTTCTGTAGATCTAGCTATTTTCAGCCTTCATTTAGCCGGGATCTCATCAATCTTAGGAGCTGTAAATTTTATTACAACTGTAATTAATATACGTTCCCCTGGAATAACATTTGATCGAATACCTTTATTTGTTTGGTCTGTAGCTATCACAGCCCTTCTTTTATTACTCTCACTACCTGTTCTTGCCGGAGCAATTACTATGCTTTTAACTGATCGTAATTTAAACACTTCTTTTTTTGATCCTGCCGGAGGAGGGGATCCAATTCTATACCAACATCTATTT
>GCOL10028-16|Elmis aenea|KU916340
AACACTTTATTTTATTCTAGGATCATGATCAGGAATGTTAGGAATAGCATTAAGATTACTAATTCGAGCAGAATTAGGAACTCCCGGATCTTTAATCGGAGATGATCAAATTTACAATGTCATTGTAACAGCCCATGCTTTTGTAATAATTTTCTTCATAGTTATACCGATTATAATTGGAGGATTTGGAAATTGATTAGTTCCTCTTATACTTGGTGCACCAGATATAGCCTTTCCTCGAATAAACAACATAAGATTTTGACTATTACCACCTTCTCTATCTCTTCTCCTAATAAGAAGAATTGTAGAAAGAGGGGTAGGAACAGGATGAACAGTCTATCCTCCTTTATCAGCCAATATCGCTCACAGAGGGTCTTCTGTAGATCTAGCTATTTTCAGCCTTCATTTAGCCGGGATCTCATCAATCTTAGGAGCTGTAAATTTTATTACAACTGTAATTAATATACGTTCCCCTGGAATAACATTTGATCGAATACCTTTATTTGTTTGGTCTGTAGCTATCACAGCCCTTCTTTTATTACTCTCACTACCTGTTCTTGCCGGAGCAATTACTATGCTTTTAACTGATCGTAATTTAAACACTTCTTTTTTTGATCCTGCCGGAGGAGGGGATCCAATTCTATACCAACATCTATTT
>GCOL3641-16|Elmis aenea|KU914684
AACACTTTATTTTATTCTAGGATCATGATCAGGAATGTTAGGAATAGCATTAAGATTACTAATTCGAGCAGAATTAGGAACTCCCGGATCTTTAATCGGAGATGATCAAATTTACAATGTCATTGTAACAGCCCATGCTTTTGTAATAATTTTCTTCATAGTTATACCGATTATAATTGGAGGATTTGGAAATTGATTAGTTCCTCTTATACTTGGTGCACCAGATATAGCCTTTCCTCGAATAAACAACATAAGATTTTGACTATTACCACCTTCTCTATCTCTTCTCCTAATAAGAAGAATTGTAGAAAGAGGGGTAGGAACAGGATGAACAGTCTATCCTCCTTTATCAGCCAATATCGCTCACAGAGGGTCTTCTGTAGATCTAGCTATTTTCAGCCTTCATTTAGCCGGGATCTCATCAATCTTAGGAGCTGTAAATTTTATTACAACTGTAATTAATATACGTTCCCCTGGAATAACATTTGATCGAATACCTTTATTTGTTTGGTCTGTAGCTATCACAGCCCTTCTTTTATTACTCTCACTACCTGTTCTTGCCGGAGCAATTACTATGCTTTTAACTGATCGTAATTTAAACACTTCTTTTTTTGATCCTGCCGGAGGAGGGGATCCAATTCTATACCAACATCTATTT
>GCOL8796-16|Elmis aenea|KU918081
AACACTTTATTTTATTCTAGGATCATGATCAGGAATGTTAGGAATAGCATTAAGATTACTAATTCGAGCAGAATTAGGAACTCCCGGATCTTTAATCGGAGATGATCAAATTTACAATGTCATTGTAACAGCCCATGCTTTTGTAATAATTTTCTTCATAGTTATACCGATTATAATTGGAGGATTTGGAAATTGATTAGTTCCTCTTATACTTGGTGCACCAGATATAGCCTTTCCTCGAATAAACAACATAAGATTTTGACTATTACCACCTTCTCTATCTCTTCTCCTAATAAGAAGAATTGTAGAAAGAGGGGTAGGAACAGGATGAACAGTCTATCCTCCTTTATCAGCCAATATCGCTCACAGAGGGTCTTCTGTAGATCTAGCTATTTTCAGCCTTCATTTAGCCGGGATCTCATCAATCTTAGGAGCTGTAAATTTTATTACAACTGTAATTAATATACGTTCCCCTGGAATAACATTTGATCGAATACCTTTATTTGTTTGGTCTGTAGCTATCACAGCCCTTCTTTTATTACTCTCACTACCTGTTCTTGCCGGAGCAATTACTATGCTTTTAACTGATCGTAATTTAAACACTTCTTTTTTTGATCCTGCCGGAGGAGGGGATCCAATTCTATACCAACATCTATTT
>ELMEU190-19|Elmis aenea|MT357356
GAATGTTAGGAATAGCATTAAGATTACTAATTCGAGCAGAATTAGGAACTCCCGGATCTTTAATCGGAGATGATCAAATTTACAATGTCATTGTAACAGCCCATGCTTTTGTAATAATTTTCTTCATAGTTATACCGATTATAATTGGAGGATTTGGAAATTGATTAGTTCCTCTTATACTTGGTGCACCAGATATAGCCTTTCCTCGAATAAACAACATAAGATTTTGACTATTACCACCTTCTCTATCTCTTCTCCTAATAAGAAGAATTGTAGAAAGAGGGGTAGGAACAGGATGAACAGTCTATCCTCCTTTATCAGCCAATATCGCTCACAGAGGGTCTTCTGTAGATCTAGCTATTTTCAGCCTTCATTTAGCCGGGATCTCATCAATCTTAGGAGCTGTAAATTTTATTACAACTGTAATTAATATACGTTCCCCTGGAATAACATTTGATCGAATACCTTTATTTGTTTGGTCTGTAGCTATCACAGCCCTTCTTTTATTACTCTCACTACCTGTTCTTGCCGGAGCAATTACTATGCTTTTAACTGATCGTAATTTAAACACTTCTTTTTTTGATCCTGCCGGAGGAGGGGATCCAATTCTATACCAACATCTATTTTGATTTTTTGGTCAC
>ELMEU189-19|Elmis aenea|MT357350
AATCATAAAGATATTGGAACACTTTATTTTATTCTAGGATCATGATCAGGAATGTTAGGAATAGCATTAAGATTACTAATTCGAGCAGAATTAGGAACTCCCGGATCTTTAATCGGAGATGATCAAATTTACAATGTCATTGTAACAGCCCATGCTTTTGTAATAATTTTCTTCATAGTTATACCGATTATAATTGGAGGATTTGGAAATTGATTAGTTCCTCTTATACTTGGTGCACCAGATATAGCCTTTCCTCGAATAAACAACATAAGATTTTGACTATTACCACCTTCTCTATCTCTTCTCCTAATAAGAAGAATTGTAGAAAGAGGGGTAGGAACAGGATGAACAGTCTATCCTCCTTTATCAGCCAATATCGCTCACAGAGGGTCTTCTGTAGATCTAGCTATTTTCAGCCTTCATTTAGCCGGGGTCTCATCAATCTTAGGAGCTGTAAATTTTATTACAACTGTAATTAATATACGTTCCCCTGGAATAACATTTGATCGAATACCTTTATTTGTTTGGTCTGTAGCTATCACAGCCCTTCTTTTATTACTCTCACTACCTGTTCTTGCCGGAGCAATTACTATGCTTTTAACTGATCGTAATTTAAACACTTCTTTTTTTGATCCTGCCGGAGGAGGGGATCCAATTCTATACCAACATCTATTTTGATTTTTTGGTCA
>ELMEU214-19|Elmis aenea|MT357457
GAATGTTAGGAATAGCATTAAGATTACTAATTCGAGCAGAATTAGGAACTCCCGGATCTTTAATCGGAGATGATCAAATTTACAATGTCATTGTAACAGCCCATGCTTTTGTAATAATTTTCTTCATAGTTATACCGATTATAATTGGAGGATTTGGAAATTGATTAGTTCCTCTTATACTTGGTGCACCAGATATAGCCTTTCCTCGAATAAACAACATAAGATTTTGACTATTACCACCTTCTCTATCTCTTCTCCTAATAAGAAGAATTGTAGAAAGAGGGGTAGGAACAGGATGAACAGTCTATCCTCCTTTATCAGCCAATATCGCTCACAGAGGGTCTTCTGTAGATCTAGCTATTTTCAGCCTTCATTTAGCCGGGATCTCATCAATCTTAGGAGCTGTAAATTTTATTACAACTGTAATTAATATACGTTCCCCTGGAATAACATTTGATCGAATACCTTTATTTGTTTGGTCTGTAGTTATCACAGCCCTTCTTTTATTACTCTCACTACCTGTTCTTGCCGGAGCAATTACTATGCTTTTAACTGATCGTAATTTAAACACTTCTTTTTTTGATCCTGCCGGAGGAGGGGATCCAATTCTATACCAACATCTATTTTGATTTTTTGGTCAC
>ELMEU213-19|Elmis aenea|MT357297
GAATGTTAGGAATAGCATTAAGATTACTAATTCGAGCAGAATTAGGAACTCCCGGATCTTTAATCGGAGATGATCAAATTTACAATGTCATTGTAACAGCCCATGCTTTTGTAATAATTTTCTTCATAGTTATACCGATTATAATTGGAGGATTTGGAAATTGATTAGTTCCTCTTATACTTGGTGCACCAGATATAGCCTTTCCTCGAATAAACAACATAAGATTTTGACTATTACCACCTTCTCTATCTCTTCTCCTAATAAGAAGAATTGTAGAAAGAGGGGTAGGAACAGGATGAACAGTCTATCCTCCTTTATCAGCCAATATCGCTCACAGAGGGTCTTCTGTAGATCTAGCTATTTTCAGCCTTCATTTAGCCGGGATCTCATCAATCTTAGGAGCTGTAAATTTTATTACAACTGTAATTAATATACGTTCCCCTGGAATAACATTTGATCGAATACCTTTATTTGTTTGGTCTGTAGTTATCACAGCCCTTCTTTTATTACTCTCACTACCTGTTCTTGCCGGAGCAATTACTATACTTTTAACTGATCGTAATTTAAACACTTCTTTTTTTGATCCTGCCGGAGGAGGGGATCCAATTCTATATCAACATCTATTTTGATTTTTTGGTCAC
>ELMEU212-19|Elmis aenea|MT357380
GAATGTTAGGAATAGCATTAAGATTACTAATTCGAGCAGAATTAGGAACTCCCGGATCTTTAATCGGAGATGATCAAATTTACAATGTCATTGTAACAGCCCATGCTTTTGTAATAATTTTCTTCATAGTTATACCGATTATAATTGGAGGATTTGGAAATTGATTAGTTCCTCTTATACTTGGTGCACCAGATATAGCCTTTCCTCGAATAAACAACATAAGATTTTGACTATTACCACCTTCTCTATCTCTTCTCCTAATAAGAAGAATTGTAGAAAGAGGGGTAGGAACAGGATGAACAGTCTATCCTCCTTTATCAGCCAATATCGCTCACAGAGGGTCTTCTGTAGATCTAGCTATTTTCAGCCTTCATTTAGCCGGGATCTCATCAATCTTAGGAGCTGTAAATTTTATTACAACTGTAATTAATATACGTTCCCCTGGAATAACATTTGATCGAATACCTTTATTTGTTTGGTCTGTAGTTATCACAGCCCTTCTTTTATTACTCTCACTACCTGTTCTTGCCGGAGCAATTACTATGCTTTTAACTGATCGTAATTTAAACACTTCTTTTTTTGATCCTGCCGGAGGAGGGGATCCAATTCTATATCAACATCTATTTTGATTTTTTGGTCAC
>ELMEU211-19|Elmis aenea|MT357340
GAATGTTAGGAATAGCATTAAGATTACTAATTCGAGCAGAATTAGGAACTCCCGGATCTTTAATCGGAGATGATCAAATTTACAATGTCATTGTAACAGCCCATGCTTTTGTAATAATTTTCTTCATAGTTATACCGATTATAATTGGAGGATTTGGAAATTGATTAGTTCCTCTTATACTTGGTGCACCAGATATAGCCTTTCCTCGAATAAACAACATAAGATTTTGACTATTACCACCTTCTCTATCTCTTCTCCTAATAAGAAGAATTGTAGAAAGAGGGGTAGGAACAGGATGAACAGTCTATCCTCCTTTATCAGCCAATATCGCTCACAGAGGGTCTTCTGTAGATCTAGCTATTTTCAGCCTTCATTTAGCCGGGATCTCATCAATCTTAGGAGCTGTAAATTTTATTACAACTGTAATTAATATACGTTCCCCTGGAATAACATTTGATCGAATACCTTTATTTGTTTGGTCTGTAGTTATCACAGCCCTTCTTTTATTACTCTCACTACCTGTTCTTGCCGGAGCAATTACTATGCTTTTAACTGATCGTAATTTAAACACTTCTTTTTTTGATCCTGCCGGAGGAGGGGATCCAATTCTATACCAACATCTATTTTGATTTTTTGGTCAC
>ELMEU210-19|Elmis aenea|MT357527
TCATAAAGATATTGGAACACTTTATTTTATTCTAGGATCATGATCAGGAATGTTAGGAATAGCATTAAGATTACTAATTCGAGCAGAATTAGGAACTCCCGGATCTTTAATCGGAGATGATCAAATTTACAATGTCATTGTAACAGCCCATGCTTTTGTAATAATTTTCTTCATAGTTATACCGATTATAATTGGAGGATTTGGAAATTGATTAGTTCCTCTTATACTTGGTGCACCAGATATAGCCTTTCCTCGAATAAACAACATAAGATTTTGACTATTACCACCTTCTCTATCTCTTCTCCTAATAAGAAGAATTGTAGAAAGAGGGGTAGGAACAGGATGAACAGTCTATCCTCCTTTATCAGCCAATATCGCTCACAGAGGGTCTTCTGTAGATCTAGCTATTTTCAGCCTTCATTTAGCCGGGATCTCATCAATCTTAGGAGCTGTAAATTTTATTACAACTGTAATTAATATACGTTCCCCTGGAATAACATTTGATCGAATACCTTTATTTGTTTGGTCTGTAGTTATCACAGCCCTTCTTTTATTACTCTCACTACCTGTTCTTGCCGGAGCAATTACTATGCTTTTAACTGATCGTAATTTAAACACTTCTTTTTTTGATCCTGCCGGAGGAGGGGATCCAATTCTATACCAACATCTATTTTGATTTTTTGGTCAC
>ELMEU206-19|Elmis aenea|MT357497
GAATGTTAGGAATAGCATTAAGATTACTAATTCGAGCAGAATTAGGAACTCCCGGATCTTTAATTGGAGATGATCAAATTTACAATGTCATTGTAACAGCCCATGCTTTTGTAATAATTTTCTTCATAGTTATACCGATTATAATTGGAGGATTTGGAAATTGATTAGTTCCTCTTATACTTGGTGCACCAGATATAGCCTTTCCTCGAATAAACAACATAAGATTTTGACTATTACCACCTTCTCTATCTCTTCTCCTAATAAGAAGAATTGTAGAAAGAGGGGTAGGAACAGGATGAACAGTCTATCCTCCTTTATCAGCCAATATCGCTCACAGAGGGTCTTCTGTAGATCTAGCTATTTTCAGCCTTCATTTAGCCGGGATCTCATCAATTTTAGGAGCTGTAAATTTTATTACAACTGTAATTAATATACGTTCCCCTGGAATAACATTTGATCGAATACCTTTATTTGTTTGGTCTGTAGCTATCACAGCCCTTCTTTTATTACTCTCACTACCTGTTCTTGCCGGAGCAATTACTATGCTTTTAACTGATCGTAATTTAAACACTTCTTTTTTTGATCCTGCCGGAGGGGGGGATCCAATTCTATACCAACATCTATTTTGATTTTTTGGTCACC
>ELMEU205-19|Elmis aenea|MT357306
GAATGTTAGGAATAGCATTAAGATTACTAATTCGAGCAGAATTAGGAACTCCCGGATCTTTAATCGGAGATGATCAAATTTACAATGTCATTGTAACAGCCCATGCTTTTGTAATAATTTTCTTCATAGTTATACCGATTATAATTGGAGGATTTGGAAATTGATTAGTTCCTCTTATACTTGGTGCACCAGATATAGCCTTTCCTCGAATAAACAACATAAGATTTTGACTATTACCACCTTCTCTATCTCTTCTCCTAATAAGAAGAATTGTAGAAAGAGGGGTAGGAACAGGATGAACAGTCTATCCTCCTTTATCAGCCAATATCGCTCACAGAGGGTCTTCTGTAGATCTAGCTATTTTCAGCCTTCATTTAGCCGGGATCTCATCAATCTTAGGAGCTGTAAATTTTATTACAACTGTAATTAATATACGTTCCCCTGGAATAACATTTGATCGAATACCTTTATTTGTTTGGTCTGTAGCTATCACAGCCCTTCTTTTATTACTCTCACTACCTGTTCTTGCCGGAGCAATTACTATGCTTTTAACTGATCGTAATTTAAACACTTCTTTTTTTGATCCTGCCGGAGGAGGGGATCCAATTCTATACCAACATCTATTTTGATTTTTTGGTCAC
>ELMEU204-19|Elmis aenea|MT357540
GAATGTTAGGAATAGCATTAAGATTACTAATTCGAGCAGAATTAGGAACTCCCGGATCTTTAATTGGAGATGATCAAATTTACAATGTCATTGTAACAGCCCATGCTTTTGTAATAATTTTCTTCATAGTTATACCGATTATAATTGGAGGATTTGGAAATTGATTAGTTCCTCTTATACTTGGTGCACCAGATATAGCCTTTCCTCGAATAAACAACATAAGATTTTGACTATTACCACCTTCTCTATCTCTTCTCCTAATAAGAAGAATTGTAGAAAGAGGGGTAGGAACAGGATGAACAGTCTATCCTCCTTTATCAGCCAATATCGCTCACAGAGGGTCTTCTGTAGATCTAGCTATTTTCAGCCTTCATTTAGCCGGGATCTCATCAATTTTAGGAGCTGTAAATTTTATTACAACTGTAATTAATATACGTTCCCCTGGAATAACATTTGATCGAATACCTTTATTTGTTTGGTCTGTAGCTATCACAGCCCTTCTTTTATTACTCTCACTACCTGTTCTTGCCGGAGCAATTACTATGCTTTTAACTGATCGTAATTTAAACACTTCTTTTTTTGATCCTGCCGGAGGGGGGGATCCAATTCTATACCAACATCTATTTTGATTTTTTGGTCAC
>ELMEU203-19|Elmis aenea|MT357517
TAAAGATATTGGAACACTTTATTTTATTCTAGGATCATGATCAGGAATGTTAGGAATAGCATTAAGATTACTAATTCGAGCAGAATTAGGAACTCCCGGATCTTTAATCGGAGATGATCAAATTTACAATGTCATTGTAACAGCCCATGCTTTTGTAATAATTTTCTTCATAGTTATACCGATTATAATTGGAGGATTTGGAAATTGATTAGTTCCTCTTATACTTGGTGCACCAGATATAGCCTTTCCTCGAATAAACAACATAAGATTTTGACTATTACCACCTTCTCTATCTCTTCTCCTAATAAGAAGAATTGTAGAAAGAGGGGTAGGAACAGGATGAACAGTCTATCCTCCTTTATCAGCCAATATCGCTCACAGAGGGTCTTCTGTAGATCTAGCTATTTTCAGCCTTCATTTAGCCGGGATCTCATCAATCTTAGGAGCTGTAAATTTTATTACAACTGTAATTAATATACGTTCCCCTGGAATAACATTTGATCGAATACCTTTATTTGTTTGGTCTGTAGCTATCACAGCCCTTCTTTTATTACTCTCACTACCTGTTCTTGCCGGAGCAATTACTATGCTTTTAACTGATCGTAATTTAAACACTTCTTTTTTTGATCCTGCCGGAGGAGGGGATCCAATTCTATACCAACATCTATTTTGATTTTTTGGTCAC
>ELMEU202-19|Elmis aenea|MT357328
GAATGTTAGGAATAGCATTAAGATTACTAATTCGAGCAGAATTAGGAACTCCCGGATCTTTAATCGGAGATGATCAAATTTACAATGTCATTGTAACAGCCCATGCTTTTGTAATAATTTTCTTCATAGTTATACCGATTATAATTGGAGGATTTGGAAATTGATTAGTTCCTCTTATACTTGGTGCACCAGATATAGCCTTTCCTCGAATAAACAACATAAGATTTTGACTATTACCACCTTCTCTATCTCTTCTCCTAATAAGAAGAATTGTAGAAAGAGGGGTAGGAACAGGATGAACAGTCTATCCTCCTTTATCAGCCAATATCGCTCACAGAGGGTCTTCTGTAGATCTAGCTATTTTCAGCCTTCATTTAGCCGGGATCTCATCAATCTTAGGAGCTGTAAATTTTATTACAACTGTAATTAATATACGTTCCCCTGGAATAACATTTGATCGAATACCTTTATTTGTTTGGTCTGTAGCTATCACAGCCCTTCTTTTATTACTCTCACTACCTGTTCTTGCCGGAGCAATTACTATGCTTTTAACTGATCGTAATTTAAACACTTCTTTTTTTGATCCTGCCGGAGGAGGGGATCCAATTCTATACCAACATCTATTTTGATTTTTTGGTCAC
>ELMEU201-19|Elmis aenea|MT357494
GGATCTTTAATCGGAGATGATCAAATTTACAATGTCATTGTAACAGCCCATGCTTTTGTAATAATTTTCTTCATAGTTATACCGATTATAATTGGAGGATTTGGAAATTGATTAGTTCCTCTTATACTTGGTGCACCAGATATAGCCTTTCCTCGAATAAACAACATAAGATTTTGACTATTACCACCTTCTCTATCTCTTCTCCTAATAAGAAGAATTGTAGAAAGAGGGGTAGGAACAGGATGAACAGTCTATCCTCCTTTATCAGCCAATATCGCTCACAGAGGGTCTTCTGTAGATCTAGCTATTTTCAGCCTTCATTTAGCCGGGATCTCATCAATCTTAGGAGCTGTAAATTTTATTACAACTGTAATTAATATACGTTCCCCTGGAATAACATTTGATCGAATACCTTTATTTGTTTGGTCTGTAGCTATTACAGCCCTTCTTTTATTACTCTCACTACCTGTTCTTGCCGGAGCAATTACTATGCTTTTAACTGATCGTAATTTAAACACTTCTTTTTTTGATCCTGCCGGAGGAGGGGATCCAATTCTATACCAACATCTATTTTGATTTTTTGGTCAC
>ELMEU199-19|Elmis aenea|MT357503
GGAGATGATCAAATTTACAATGTCATTGTAACAGCCCATGCTTTTGTAATAATTTTCTTCATAGTTATACCGATTATAATTGGAGGATTTGGAAATTGATTAGTTCCTCTTATACTTGGTGCACCAGATATAGCCTTTCCTCGAATAAACAACATAAGATTTTGACTATTACCACCTTCTCTATCTCTTCTCCTAATAAGAAGAATTGTAGAAAGAGGGGTAGGAACAGGATGAACAGTCTATCCTCCTTTATCAGCCAATATCGCTCACAGAGGGTCTTCTGTAGATCTAGCTATTTTCAGCCTTCATTTAGCCGGGATCTCATCAATCTTAGGAGCTGTAAATTTTATTACAACTGTAATTAATATACGTTCCCCTGGAATAACATTTGATCGAATACCTTTATTTGTTTGGTCTGTAGCTATCACAGCCCTTCTTTTATTACTCTCACTACCTGTTCTTGCCGGAGCAATTACTATGCTTTTAACTGATCGTAATTTAAACACTTCTTTTTTTGATCCTGCCGGAGGAGGGGATCCAATTCTATACCAACATCTATTTTGATTTTTTGGTCAC
>ELMEU198-19|Elmis aenea|MT357514
GAATGTTAGGAATAGCATTAAGATTACTAATTCGAGCAGAATTAGGAACTCCCGGATCTTTAATCGGAGATGATCAAATTTACAATGTCATTGTAACAGCCCATGCTTTTGTAATAATTTTCTTCATAGTTATACCGATTATAATTGGAGGATTTGGAAATTGATTAGTTCCTCTTATACTTGGTGCACCAGATATAGCCTTTCCTCGAATAAACAACATAAGATTTTGACTATTACCACCTTCTCTATCTCTTCTCCTAATAAGAAGAATTGTAGAAAGAGGGGTAGGAACAGGATGAACAGTCTATCCTCCTTTATCAGCCAATATCGCTCACAGAGGGTCTTCTGTAGATCTAGCTATTTTCAGCCTTCATTTAGCCGGGATCTCATCAATCTTAGGAGCTGTAAATTTTATTACAACTGTAATTAATATACGTTCCCCTGGAATAACATTTGATCGAATACCTTTATTTGTTTGGTCTGTAGCTATCACAGCCCTTCTTTTATTACTCTCACTACCTGTTCTTGCCGGAGCAATTACTATGCTTTTAACTGATCGTAATTTAAACACTTCTTTTTTTGATCCTGCCGGAGGAGGGGATCCAATTCTATACCAACATCTATTTTGATTTTTTGGTCAC
>ELMEU196-19|Elmis aenea|MT357464
GAATGTTAGGAATAGCATTAAGATTACTAATTCGAGCAGAATTAGGAACTCCCGGATCTTTAATCGGAGATGATCAAATTTACAATGTCATTGTAACAGCCCATGCTTTTGTAATAATTTTCTTCATAGTTATACCGATTATAATTGGAGGATTTGGAAATTGATTAGTTCCTCTTATACTTGGTGCACCAGATATAGCCTTTCCTCGAATAAACAACATAAGATTTTGACTATTACCACCTTCTCTATCTCTTCTCCTAATAAGAAGAATTGTAGAAAGAGGGGTAGGAACAGGATGAACAGTCTATCCTCCTTTATCAGCCAATATCGCTCACAGAGGGTCTTCTGTAGATCTAGCTATTTTCAGCCTTCATTTAGCCGGGATCTCATCAATCTTAGGAGCTGTAAATTTTATTACAACTGTAATTAATATACGTTCCCCTGGAATAACATTTGATCGAATACCTTTATTTGTTTGGTCTGTAGCTATCACAGCCCTTCTTTTATTACTCTCACTACCTGTTCTTGCCGGAGCAATTACTATGCTTTTAACTGATCGTAATTTAAACACTTCTTTTTTTGATCCTGCCGGAGGAGGGGATCCAATTCTATACCAACATCTATTTTGATTTTTTGGTCAC
>ELMEU195-19|Elmis aenea|MT357276
GAATGTTAGGAATAGCATTAAGATTACTAATTCGAGCAGAATTAGGAACTCCCGGATCTTTAATCGGAGATGATCAAATTTACAATGTCATTGTAACAGCCCATGCTTTTGTAATAATTTTCTTCATAGTTATACCGATTATAATTGGAGGATTTGGAAATTGATTAGTTCCTCTTATACTTGGTGCACCAGATATAGCCTTTCCTCGAATAAACAACATAAGATTTTGACTATTACCACCTTCTCTATCTCTTCTCCTAATAAGAAGAATTGTAGAAAGAGGGGTAGGAACAGGATGAACAGTCTATCCTCCTTTATCAGCCAATATCGCTCACAGAGGGTCTTCTGTAGATCTAGCTATTTTCAGCCTTCATTTAGCCGGGATCTCATCAATCTTAGGAGCTGTAAATTTTATTACAACTGTAATTAATATACGTTCCCCTGGAATAACATTTGATCGAATACCTTTATTTGTTTGGTCTGTAGCTATCACAGCCCTTCTTTTATTACTCTCACTACCTGTTCTTGCCGGAGCAATTACTATGCTTTTAACTGATCGTAATTTAAACACTTCTTTTTTTGATCCTGCCGGAGGAGGGGATCCAATTCTATACCAACATCTATTTTGATTTTTTGGTCAC
>ELMEU194-19|Elmis aenea|MT357277
AATTAGGAACTCCCGGATCTTTAATCGGAGATGATCAAATTTACAATGTCATTGTAACAGCCCATGCTTTTGTAATAATTTTCTTCATAGTTATACCGATTATAATTGGAGGATTTGGAAATTGATTAGTTCCTCTTATACTTGGTGCACCAGATATAGCCTTTCCTCGAATAAACAACATAAGATTTTGACTATTACCACCTTCTCTATCTCTTCTCCTAATAAGAAGAATTGTAGAAAGAGGGGTAGGAACAGGATGAACAGTCTATCCTCCTTTATCAGCCAATATCGCTCACAGAGGGTCTTCTGTAGATCTAGCTATTTTCAGCCTTCATTTAGCCGGGATCTCATCAATCTTAGGAGCTGTAAATTTTATTACAACTGTAATTAATATACGTTCCCCTGGAATAACATTTGATCGAATACCTTTATTTGTTTGGTCTGTAGCTATCACAGCCCTTCTTTTATTACTCTCACTACCTGTTCTTGCCGGAGCAATTACTATGCTTTTAACTGATCGTAATTTAAACACTTCTTTTTTTGATCCTGCCGGAGGAGGGGATCCAATTCTATACCAACATCTATTTTGATTTTTTGGTCAC
>ELMEU193-19|Elmis aenea|MT357539
GAATGTTAGGAATAGCATTAAGATTACTAATTCGAGCAGAATTAGGAACTCCCGGATCTTTAATCGGAGATGATCAAATTTACAATGTCATTGTAACAGCCCATGCTTTTGTAATAATTTTCTTCATAGTTATACCGATTATAATTGGAGGATTTGGAAATTGATTAGTTCCTCTTATACTTGGTGCACCAGATATAGCCTTTCCTCGAATAAACAACATAAGATTTTGACTATTACCACCTTCTCTATCTCTTCTCCTAATAAGAAGAATTGTAGAAAGAGGGGTAGGAACAGGATGAACAGTCTATCCTCCTTTATCAGCCAATATCGCTCACAGAGGGTCTTCTGTAGATCTAGCTATTTTCAGCCTTCATTTAGCCGGGATCTCATCAATCTTAGGAGCTGTAAATTTTATTACAACTGTAATTAATATACGTTCCCCTGGAATAACATTTGATCGAATACCTTTATTTGTTTGGTCTGTAGCTATCACAGCCCTTCTTTTATTACTCTCACTACCTGTTCTTGCCGGAGCAATTACTATGCTTTTAACTGATCGTAATTTAAACACTTCTTTTTTTGATCCTGCCGGAGGAGGGGATCCAATTCTATACCAACATCTATTTTGATTTTTTGGTCAC
>ELMEU192-19|Elmis aenea|MT357388
GAATGTTAGGAATAGCATTAAGATTACTAATTCGAGCAGAATTAGGAACTCCCGGATCTTTAATCGGAGATGATCAAATTTACAATGTCATTGTAACAGCCCATGCTTTTGTAATAATTTTCTTCATAGTTATACCGATTATAATTGGAGGATTTGGAAATTGATTAGTTCCTCTTATACTTGGTGCACCAGATATAGCCTTTCCTCGAATAAACAACATAAGATTTTGACTATTACCACCTTCTCTATCTCTTCTCCTAATAAGAAGAATTGTAGAAAGAGGGGTAGGAACAGGATGAACAGTCTATCCTCCTTTATCAGCCAATATCGCTCACAGAGGGTCTTCTGTAGATCTAGCTATTTTCAGCCTTCATTTAGCCGGGATCTCATCAATCTTAGGAGCTGTAAATTTTATTACAACTGTAATTAATATACGTTCCCCTGGAATAACATTTGATCGAATACCTTTATTTGTTTGGTCTGTAGCTATCACAGCCCTTCTTTTATTACTCTCACTACCTGTTCTTGCCGGAGCAATTACTATGCTTTTAACTGATCGTAATTTAAACACTTCTTTTTTTGATCCTGCCGGAGGAGGGGATCCAATTCTATACCAACATCTATTTTGATTTTTTGGTCAC
>ELMEU191-19|Elmis aenea|MT357465
GAATGTTAGGAATAGCATTAAGATTACTAATTCGAGCAGAATTAGGAACTCCCGGATCTTTAATCGGAGATGATCAAATTTACAATGTCATTGTAACAGCCCATGCTTTTGTAATAATTTTCTTCATAGTTATACCGATTATAATTGGAGGATTTGGAAATTGATTAGTTCCTCTTATACTTGGTGCACCAGATATAGCCTTTCCTCGAATAAACAACATAAGATTTTGACTATTACCACCTTCTCTATCTCTTCTCCTAATAAGAAGAATTGTAGAAAGAGGGGTAGGAACAGGATGAACAGTCTATCCTCCTTTATCAGCCAATATCGCTCACAGAGGGTCTTCTGTAGATCTAGCTATTTTCAGCCTTCATTTAGCCGGGATCTCATCAATCTTAGGAGCTGTAAATTTTATTACAACTGTAATTAATATACGTTCCCCTGGAATAACATTTGATCGAATACCTTTATTTGTTTGGTCTGTAGCTATCACAGCCCTTCTTTTATTACTCTCACTACCTGTTCTTGCCGGAGCAATTACTATGCTTTTAACTGATCGTAATTTAAACACTTCTTTTTTTGATCCTGCCGGAGGAGGGGATCCAATTCTATACCAACATCTATTTTGATTTTTTGGTCAC
>SKELM523-19|Elmis aenea|MT357532
GGAATGTTAGGAATAGCATTAAGATTACTAATTCGAGCAGAATTAGGAACTCCCGGATCTTTAATCGGAGATGATCAAATTTACAATGTCATTGTAACAGCCCATGCTTTTGTAATAATTTTCTTCATAGTTATACCGATTATAATTGGAGGATTTGGAAATTGATTAGTTCCTCTTATACTTGGTGCACCAGATATAGCCTTTCCTCGAATAAACAACATAAGATTTTGACTATTACCACCTTCTCTATCTCTTCTCCTAATAAGAAGAATTGTAGAAAGAGGGGTAGGAACAGGATGAACAGTCTATCCTCCTTTATCAGCCAATATCGCTCACAGAGGGTCTTCTGTAGATCTAGCTATTTTCAGCCTTCATTTAGCCGGGATCTCATCAATCTTAGGAGCTGTAAATTTTATTACAACTGTAATTAATATACGTTCCCCTGGAATAACATTTGATCGAATACCTTTATTTGTTTGGTCTGTAGCTATCACAGCCCTTCTTTTATTACTCTCACTACCTGTTCTTGCCGGAGCAATTACTATGCTTTTAACTGATCGTAATTTAAACACTTCTTTTTTTGATCCTGCCGGAGGAGGGGATCCAATTCTATACCAACATCTATTTTGATTTTTTGGTC
>SKELM522-19|Elmis aenea|MT357352
GGAATGTTAGGAATAGCATTAAGATTACTAATTCGAGCAGAATTAGGAACTCCCGGATCTTTAATCGGAGATGATCAAATTTACAATGTCATTGTAACAGCCCATGCTTTTGTAATAATTTTCTTCATAGTTATACCGATTATAATTGGAGGATTTGGAAATTGATTAGTTCCTCTTATACTTGGTGCACCAGATATAGCCTTTCCTCGAATAAACAACATAAGATTTTGACTATTACCACCTTCTCTATCTCTTCTCCTAATAAGAAGAATTGTAGAAAGAGGGGTAGGAACAGGATGAACAGTCTATCCTCCTTTATCAGCCAATATCGCTCACAGAGGGTCTTCTGTAGATCTAGCTATTTTCAGCCTTCATTTAGCCGGGATCTCATCAATCTTAGGAGCTGTAAATTTTATTACAACTGTAATTAATATACGTTCCCCTGGAATAACATTTGATCGAATACCTTTATTTGTTTGGTCTGTAGCTATCACAGCCCTTCTTTTATTACTCTCACTACCTGTTCTTGCCGGAGCAATTACTATGCTTTTAACTGATCGTAATTTAAACACTTCTTTTTTTGATCCTGCCGGAGGAGGGGATCCAATTCTATACCAACATCTATTTTGATTTTTTGGTC
>SKELM521-19|Elmis aenea|MT357330
GGAATGTTAGGAATAGCATTAAGATTACTAATTCGAGCAGAATTAGGAACTCCCGGATCTTTAATCGGAGATGATCAAATTTACAATGTCATTGTAACAGCCCATGCTTTTGTAATAATTTTCTTCATAGTTATACCGATTATAATTGGAGGATTTGGAAATTGATTAGTTCCTCTTATACTTGGTGCACCAGATATAGCCTTTCCTCGAATAAACAACATAAGATTTTGACTATTACCACCTTCTCTATCTCTTCTCCTAATAAGAAGAATTGTAGAAAGAGGGGTAGGAACAGGATGAACAGTCTATCCTCCTTTATCAGCCAATATCGCTCACAGAGGGTCTTCTGTAGATCTAGCTATTTTCAGCCTTCATTTAGCCGGGATCTCATCAATCTTAGGAGCTGTAAATTTTATTACAACTGTAATTAATATACGTTCCCCTGGAATAACATTTGATCGAATACCTTTATTTGTTTGGTCTGTAGCTATCACAGCCCTTCTTTTATTACTCTCACTACCTGTTCTTGCCGGAGCAATTACTATGCTTTTAACTGATCGTAATTTAAACACTTCTTTTTTTGATCCTGCCGGAGGAGGGGATCCAATTCTATACCAACATCTATTTTGATTTTTTGGTC
>SKELM519-19|Elmis aenea|MT357285
GGAATGTTAGGAATAGCATTAAGATTACTAATTCGAGCAGAATTAGGAACTCCCGGATCTTTAATCGGAGATGATCAAATTTACAATGTCATTGTAACAGCCCATGCTTTTGTAATAATTTTCTTCATAGTTATACCGATTATAATTGGAGGATTTGGAAATTGATTAGTTCCTCTTATACTTGGTGCACCAGATATAGCCTTTCCTCGAATAAACAACATAAGATTTTGACTATTACCACCTTCTCTATCTCTTCTCCTAATAAGAAGAATTGTAGAAAGAGGGGTAGGAACAGGATGAACAGTCTATCCTCCTTTATCAGCCAATATCGCTCACAGAGGGTCTTCTGTAGATCTAGCTATTTTCAGCCTTCATTTAGCCGGGGTCTCATCAATCTTAGGAGCTGTAAATTTTATTACAACTGTAATTAATATACGTTCCCCTGGAATAACATTTGATCGAATACCTTTATTTGTTTGGTCTGTAGCTATCACAGCCCTTCTTTTATTACTCTCACTACCTGTTCTTGCCGGAGCAATTACTATGCTTTTAACTGATCGTAATTTAAACACTTCTTTTTTTGATCCTGCCGGAGGAGGGGATCCAATTCTATACCAACATCTATTTTGATTTTTTGGTC
>SKELM518-19|Elmis aenea|MT357534
GGAATGTTAGGAATAGCATTAAGATTACTAATTCGAGCAGAATTAGGAACTCCCGGATCTTTAATCGGAGATGATCAAATTTACAATGTCATTGTAACAGCCCATGCTTTTGTAATAATTTTCTTCATAGTTATACCGATTATAATTGGAGGATTTGGAAATTGATTAGTTCCTCTTATACTTGGTGCACCAGATATAGCCTTTCCTCGAATAAACAACATAAGATTTTGACTATTACCACCTTCTCTATCTCTTCTCCTAATAAGAAGAATTGTAGAAAGAGGGGTAGGAACAGGATGAACAGTCTATCCTCCTTTATCAGCCAATATCGCTCACAGAGGGTCTTCTGTAGATCTAGCTATTTTCAGCCTTCATTTAGCCGGGATCTCATCAATCTTAGGAGCTGTAAATTTTATTACAACTGTAATTAATATACGTTCCCCTGGAATAACATTTGATCGAATACCTTTATTTGTTTGGTCTGTAGCTATCACAGCCCTTCTTTTATTACTCTCACTACCTGTTCTTGCCGGAGCAATTACTATGCTTTTAACTGATCGTAATTTAAACACTTCTTTTTTTGATCCTGCCGGAGGAGGGGATCCAATTCTATACCAACATCTATTTTGATTTTTTGGTC
>SKELM517-19|Elmis aenea|MT357334
GGAATGTTAGGAATAGCATTAAGATTACTAATTCGAGCAGAATTAGGAACTCCCGGATCTTTAATCGGAGATGATCAAATTTACAATGTCATTGTAACAGCCCATGCTTTTGTAATAATTTTCTTCATAGTTATACCGATTATAATTGGAGGATTTGGAAATTGATTAGTTCCTCTTATACTTGGTGCACCAGATATAGCCTTTCCTCGAATAAACAACATAAGATTTTGACTATTACCACCTTCTCTATCTCTTCTCCTAATAAGAAGAATTGTAGAAAGAGGGGTAGGAACAGGATGAACAGTCTATCCTCCTTTATCAGCCAATATCGCTCACAGAGGGTCTTCTGTAGATCTAGCTATTTTCAGCCTTCATTTAGCCGGGATCTCATCAATCTTAGGAGCTGTAAATTTTATTACAACTGTAATTAATATACGTTCCCCTGGAATAACATTTGATCGAATACCTTTATTTGTTTGGTCTGTAGCTATCACAGCCCTTCTTTTATTACTCTCACTACCTGTTCTTGCCGGAGCAATTACTATGCTTTTAACTGATCGTAATTTAAACACTTCTTTTTTTGATCCTGCCGGAGGAGGGGATCCAATTCTATACCAACATCTATTTTGATTTTTTGGTC
>SKELM516-19|Elmis aenea|MT357357
GGAATGTTAGGAATAGCATTAAGATTACTAATTCGAGCAGAATTAGGAACTCCCGGATCTTTAATCGGAGATGATCAAATTTACAATGTCATTGTAACAGCCCATGCTTTTGTAATAATTTTCTTCATAGTTATACCGATTATAATTGGAGGATTTGGAAATTGATTAGTTCCTCTTATACTTGGTGCACCAGATATAGCCTTTCCTCGAATAAACAACATAAGATTTTGACTATTACCACCTTCTCTATCTCTTCTCCTAATAAGAAGAATTGTAGAAAGAGGGGTAGGAACAGGATGAACAGTCTATCCTCCTTTATCAGCCAATATCGCTCACAGAGGGTCTTCTGTAGATCTAGCTATTTTCAGCCTTCATTTAGCCGGGATCTCATCAATCTTAGGAGCTGTAAATTTTATTACAACTGTAATTAATATACGTTCCCCTGGAATAACATTTGATCGAATACCTTTATTTGTTTGGTCTGTAGCTATCACAGCCCTTCTTTTATTACTCTCACTACCTGTTCTTGCCGGAGCAATTACTATGCTTTTAACTGATCGTAATTTAAACACTTCTTTTTTTGATCCTGCCGGAGGAGGGGATCCAATTCTATACCAACATCTATTTTGATTTTTTGGTC
>SKELM515-19|Elmis aenea|MT357399
GGAATGTTAGGAATAGCATTAAGATTACTAATTCGAGCAGAATTAGGAACTCCCGGATCTTTAATCGGAGATGATCAAATTTACAATGTCATTGTAACAGCCCATGCTTTTGTAATAATTTTCTTCATAGTTATACCGATTATAATTGGAGGATTTGGAAATTGATTAGTTCCTCTTATACTTGGTGCACCAGATATAGCCTTTCCTCGAATAAACAACATAAGATTTTGACTATTACCACCTTCTCTATCTCTTCTCCTAATAAGAAGAATTGTAGAAAGAGGGGTAGGAACAGGATGAACAGTCTATCCTCCTTTATCAGCCAATATCGCTCACAGAGGGTCTTCTGTAGATCTAGCTATTTTCAGCCTTCATTTAGCCGGGATCTCATCAATCTTAGGAGCTGTAAATTTTATTACAACTGTAATTAATATACGTTCCCCTGGAATAACATTTGATCGAATACCTTTATTTGTTTGGTCTGTAGCTATCACAGCCCTTCTTTTATTACTCTCACTACCTGTTCTTGCCGGAGCAATTACTATGCTTTTAACTGATCGTAATTTAAACACTTCTTTTTTTGATCCTGCCGGAGGAGGGGATCCAATTCTATACCAACATCTATTTTGATTTTTTGGTC
>SKELM514-19|Elmis aenea|MT357408
GGAATGTTAGGAATAGCATTAAGATTACTAATTCGAGCAGAATTAGGAACTCCCGGATCTTTAATCGGAGATGATCAAATTTACAATGTCATTGTAACAGCCCATGCTTTTGTAATAATTTTCTTCATAGTTATACCGATTATAATTGGAGGATTTGGAAATTGATTAGTTCCTCTTATACTTGGTGCACCAGATATAGCCTTTCCTCGAATAAACAACATAAGATTTTGACTATTACCACCTTCTCTATCTCTTCTCCTAATAAGAAGAATTGTAGAAAGAGGGGTAGGAACAGGATGAACAGTCTATCCTCCTTTATCAGCCAATATCGCTCACAGAGGGTCTTCTGTAGATCTAGCTATTTTCAGCCTTCATTTAGCCGGGATCTCATCAATCTTAGGAGCTGTAAATTTTATTACAACTGTAATTAATATACGTTCCCCTGGAATAACATTTGATCGAATACCTTTATTTGTTTGGTCTGTAGCTATCACAGCCCTTCTTTTATTACTCTCACTACCTGTTCTTGCCGGAGCAATTACTATGCTTTTAACTGATCGTAATTTAAACACTTCTTTTTTTGATCCTGCCGGAGGAGGGGATCCAATTCTATACCAACATCTATTTTGATTTTTTGGTC
>SKELM513-19|Elmis aenea|MT357463
GGAATGTTAGGAATAGCATTAAGATTACTAATTCGAGCAGAATTAGGAACTCCCGGATCTTTAATCGGAGATGATCAAATTTACAATGTCATTGTAACAGCCCATGCTTTTGTAATAATTTTCTTCATAGTTATACCGATTATAATTGGAGGATTTGGAAATTGATTAGTTCCTCTTATACTTGGTGCACCAGATATAGCCTTTCCTCGAATAAACAACATAAGATTTTGACTATTACCACCTTCTCTATCTCTTCTCCTAATAAGAAGAATTGTAGAAAGAGGGGTAGGAACAGGATGAACAGTCTATCCTCCTTTATCAGCCAATATCGCTCACAGAGGGTCTTCTGTAGATCTAGCTATTTTCAGCCTTCATTTAGCCGGGATCTCATCAATCTTAGGAGCTGTAAATTTTATTACAACTGTAATTAATATACGTTCCCCTGGAATAACATTTGATCGAATACCTTTATTTGTTTGGTCTGTAGCTATCACAGCCCTTCTTTTATTACTCTCACTACCTGTTCTTGCCGGAGCAATTACTATGCTTTTAACTGATCGTAATTTAAACACTTCTTTTTTTGATCCTGCCGGAGGAGGGGATCCAATTCTATACCAACATCTATTTTGATTTTTTGGTCACC
>SKELM512-19|Elmis aenea|MT357413
GGAATGTTAGGAATAGCATTAAGATTACTAATTCGAGCAGAATTAGGAACTCCCGGATCTTTAATCGGAGATGATCAAATTTACAATGTCATTGTAACAGCCCATGCTTTTGTAATAATTTTCTTCATAGTTATACCGATTATAATTGGAGGATTTGGAAATTGATTAGTTCCTCTTATACTTGGTGCACCAGATATAGCCTTTCCTCGAATAAACAACATAAGATTTTGACTATTACCACCTTCTCTATCTCTTCTCCTAATAAGAAGAATTGTAGAAAGAGGGGTAGGAACAGGATGAACAGTCTATCCTCCTTTATCAGCCAATATCGCTCACAGAGGGTCTTCTGTAGATCTAGCTATTTTCAGCCTTCATTTAGCCGGGGTCTCATCAATCTTAGGAGCTGTAAATTTTATTACAACTGTAATTAATATACGTTCCCCTGGAATAACATTTGATCGAATACCTTTATTTGTTTGGTCTGTAGCTATCACAGCCCTTCTTTTATTACTCTCACTACCTGTTCTTGCCGGAGCAATTACTATGCTTTTAACTGATCGTAATTTAAACACTTCTTTTTTTGATCCTGCCGGAGGAGGGGATCCAATTCTATACCAACATCTATTTTGATTTTTTGGTCAC
>SKELM510-19|Elmis aenea|MT357331
GGAATGTTAGGAATAGCATTAAGATTACTAATTCGAGCAGAATTAGGAACTCCCGGATCTTTAATCGGAGATGATCAAATTTACAATGTCATTGTAACAGCCCATGCTTTTGTAATAATTTTCTTCATAGTTATACCGATTATAATTGGAGGATTTGGAAATTGATTAGTTCCTCTTATACTTGGTGCACCAGATATAGCCTTTCCTCGAATAAACAACATAAGATTTTGACTATTACCACCTTCTCTATCTCTTCTCCTAATAAGAAGAATTGTAGAAAGAGGGGTAGGAACAGGATGAACAGTCTATCCTCCTTTATCAGCCAATATCGCTCACAGAGGGTCTTCTGTAGATCTAGCTATTTTCAGCCTTCATTTAGCCGGGGTCTCATCAATCTTAGGAGCTGTAAATTTTATTACAACTGTAATTAATATACGTTCCCCTGGAATAACATTTGATCGAATACCTTTATTTGTTTGGTCTGTAGCTATCACAGCCCTTCTTTTATTACTCTCACTACCTGTTCTTGCCGGAGCAATTACTATGCTTTTAACTGATCGTAATTTAAACACTTCTTTTTTTGATCCTGCCGGAGGAGGGGATCCAATTCTATACCAACATCTATTTTGATTTTTTGGTCA
>SKELM504-19|Elmis aenea|MT357455
GGAATGTTAGGAATAGCATTAAGATTACTAATTCGAGCAGAATTAGGAACTCCCGGATCTTTAATCGGAGATGATCAAATTTACAATGTCATTGTAACAGCCCATGCTTTTGTAATAATTTTCTTCATAGTTATACCGATTATAATTGGAGGATTTGGAAATTGATTAGTTCCTCTTATACTTGGTGCACCAGATATAGCCTTTCCTCGAATAAACAACATAAGATTTTGACTATTACCACCTTCTCTATCTCTTCTCCTAATAAGAAGAATTGTAGAAAGAGGGGTAGGAACAGGATGAACAGTCTATCCTCCTTTATCAGCCAATATCGCTCACAGAGGGTCTTCTGTAGATCTAGCTATTTTCAGCCTTCATTTAGCCGGGATCTCATCAATCTTAGGAGCTGTAAATTTTATTACAACTGTAATTAATATACGTTCCCCTGGAATAACATTTGATCGAATACCTTTATTTGTTTGGTCTGTAGCTATCACAGCCCTTCTTTTATTACTCTCACTACCTGTTCTTGCCGGAGCAATTACTATGCTTTTAACTGATCGTAATTTAAACACTTCTTTTTTTGATCCTGCCGGAGGAGGGGATCCAATTCTATACCAACATCTATTTTGATTTTTTGGTCAC
>SKELM503-19|Elmis aenea|MT357436
GGAATGTTAGGAATAGCATTAAGATTACTAATTCGAGCAGAATTAGGAACTCCCGGATCTTTAATCGGAGATGATCAAATTTACAATGTCATTGTAACAGCCCATGCTTTTGTAATAATTTTCTTCATAGTTATACCGATTATAATTGGAGGATTTGGAAATTGATTAGTTCCTCTTATACTTGGTGCACCAGATATAGCCTTTCCTCGAATAAACAACATAAGATTTTGACTATTACCACCTTCTCTATCTCTTCTCCTAATAAGAAGAATTGTAGAAAGAGGGGTAGGAACAGGATGAACAGTCTATCCTCCTTTATCAGCCAATATCGCTCACAGAGGGTCTTCTGTAGATCTAGCTATTTTCAGCCTTCATTTAGCCGGGATCTCATCAATCTTAGGAGCTGTAAATTTTATTACAACTGTAATTAATATACGTTCCCCTGGAATAACATTTGATCGAATACCTTTATTTGTTTGGTCTGTAGCTATCACAGCCCTTCTTTTATTACTCTCACTACCTGTTCTTGCCGGAGCAATTACTATGCTTTTAACTGATCGTAATTTAAACACTTCTTTTTTTGATCCTGCCGGAGGAGGGGATCCAATTCTATACCAACATCTATTTTGATTTTTTGGTCAC
>SKELM502-19|Elmis aenea|MT357353
GGAATGTTAGGAATAGCATTAAGATTACTAATTCGAGCAGAATTAGGAACTCCCGGATCTTTAATCGGAGATGATCAAATTTACAATGTCATTGTAACAGCCCATGCTTTTGTAATAATTTTCTTCATAGTTATACCGATTATAATTGGAGGATTTGGAAATTGATTAGTTCCTCTTATACTTGGTGCACCAGATATAGCCTTTCCTCGAATAAACAACATAAGATTTTGACTATTACCACCTTCTCTATCTCTTCTCCTAATAAGAAGAATTGTAGAAAGAGGGGTAGGAACAGGATGAACAGTCTATCCTCCTTTATCAGCCAATATCGCTCACAGAGGGTCTTCTGTAGATCTAGCTATTTTCAGCCTTCATTTAGCCGGGATCTCATCAATCTTAGGAGCTGTAAATTTTATTACAACTGTAATTAATATACGTTCCCCTGGAATAACATTTGATCGAATACCTTTATTTGTTTGGTCTGTAGCTATCACAGCCCTTCTTTTATTACTCTCACTACCTGTTCTTGCCGGAGCAATTACTATGCTTTTAACTGATCGTAATTTAAACACTTCTTTTTTTGATCCTGCCGGAGGAGGGGATCCAATTCTATACCAACATCTATTTTGATTTTTTGGTCACC
>SKELM485-19|Elmis aenea|MT357542
GGAATGTTAGGAATAGCATTAAGATTACTAATTCGAGCAGAATTAGGAACTCCCGGATCTTTAATCGGAGATGATCAAATTTACAATGTCATTGTAACAGCCCATGCTTTTGTAATAATTTTCTTCATAGTTATACCGATTATAATTGGAGGATTTGGAAATTGATTAGTTCCTCTTATACTTGGTGCACCAGATATAGCCTTTCCTCGAATAAACAACATAAGATTTTGACTATTACCACCTTCTCTATCTCTTCTCCTAATAAGAAGAATTGTAGAAAGAGGGGTAGGAACAGGATGAACAGTCTATCCTCCTTTATCAGCCAATATCGCTCACAGAGGGTCTTCTGTAGATCTAGCTATTTTCAGCCTTCATTTAGCCGGGATCTCATCAATCTTAGGAGCTGTAAATTTTATTACAACTGTAATTAATATACGTTCCCCTGGAATAACATTTGATCGAATACCTTTATTTGTTTGGTCTGTAGCTATCACAGCCCTTCTTTTATTACTCTCACTACCTGTTCTTGCCGGAGCAATTACTATGCTTTTAACTGATCGTAATTTAAACACTTCTTTTTTTGATCCTGCCGGAGGAGGGGATCCAATTCTATACCAACATCTATTTTGATTTTTTGGTCAC
>SKELM483-19|Elmis aenea|MT357488
GGAATGTTAGGAATAGCATTAAGATTATTAATTCGAGCAGAATTAGGAACTCCCGGATCTTTAATCGGAGATGATCAAATTTACAATGTCATTGTAACAGCCCATGCTTTTGTAATAATTTTCTTCATAGTTATACCGATTATAATTGGAGGATTTGGAAATTGATTAGTTCCTCTTATACTTGGTGCACCAGATATAGCCTTTCCTCGAATAAACAACATAAGATTTTGACTATTACCACCTTCTCTATCTCTTCTCCTAATAAGAAGAATTGTAGAAAGAGGGGTAGGAACAGGATGAACAGTCTATCCTCCTTTATCAGCCAATATCGCTCACAGAGGGTCTTCTGTAGATCTAGCTATTTTCAGCCTTCATTTAGCCGGGATCTCATCAATCTTAGGAGCTGTAAATTTTATTACAACTGTAATTAATATACGTTCCCCTGGAATAACATTTGATCGAATACCTTTATTTGTTTGGTCTGTAGCTATCACAGCCCTTCTTTTATTACTCTCACTACCTGTTCTTGCCGGAGCAATTACTATGCTTTTAACTGATCGTAATTTAAACACTTCTTTTTTTGATCCTGCCGGAGGAGGGGATCCAATTCTATACCAACATCTATTTTGATTTTTTGGTCAC
>SKELM481-19|Elmis aenea|MT357450
GGAATGTTAGGAATAGCATTAAGATTACTAATTCGAGCAGAATTAGGAACTCCCGGATCTTTAATCGGAGATGATCAAATTTACAATGTCATTGTAACAGCCCATGCTTTTGTAATAATTTTCTTCATAGTTATACCGATTATAATTGGAGGATTTGGAAATTGATTAGTTCCTCTTATACTTGGTGCACCAGATATAGCCTTTCCTCGAATAAACAACATAAGATTTTGACTATTACCACCTTCTCTATCTCTTCTCCTAATAAGAAGAATTGTAGAAAGAGGGGTAGGAACAGGATGAACAGTCTATCCTCCTTTATCAGCCAATATCGCTCACAGAGGGTCTTCTGTAGATCTAGCTATTTTCAGCCTTCATTTAGCCGGGATCTCATCAATCTTAGGAGCTGTAAATTTTATTACAACTGTAATTAATATACGTTCCCCTGGAATAACATTTGATCGAATACCTTTATTTGTTTGGTCTGTAGCTATCACAGCCCTTCTTTTATTACTCTCACTACCTGTTCTTGCCGGAGCAATTACTATGCTTTTAACTGATCGTAATTTAAACACTTCTTTTTTTGATCCTGCCGGAGGAGGGGATCCAATTCTATACCAACATCTATTTTGATTTTTTGGTCAC
>SKELM474-19|Elmis aenea|MT357259
AATGTTAGGAATAGCATTAAGATTACTAATTCGAGCAGAATTAGGAACTCCCGGATCTTTAATCGGAGATGATCAAATTTACAATGTCATTGTAACAGCCCATGCTTTTGTAATAATTTTCTTCATAGTTATACCGATTATAATTGGAGGATTTGGAAATTGATTAGTTCCTCTTATACTTGGTGCACCAGATATAGCCTTTCCTCGAATAAACAACATAAGATTTTGACTATTACCACCTTCTCTATCTCTTCTCCTAATAAGAAGAATTGTAGAAAGAGGGGTAGGAACAGGATGAACAGTCTATCCTCCTTTATCAGCCAATATCGCTCACAGAGGGTCTTCTGTAGATCTAGCTATTTTCAGCCTTCATTTAGCCGGGATCTCATCAATCTTAGGAGCTGTAAATTTTATTACAACTGTAATTAATATACGTTCCCCTGGAATAACATTTGATCGAATACCTTTATTTGTTTGGTCTGTAGCTATCACAGCCCTTCTTTTATTACTCTCACTACCTGTTCTTGCCGGAGCAATTACTATGCTTTTAACTGATCGTAATTTAAACACTTCTTTTTTTGATCCTGCCGGAGGAGGGGATCCAATTCTATACCAACATCTATTTTGATTTTTTGGTCAC
>SKELM473-19|Elmis aenea|MT357385
GAATGTTAGGAATAGCATTAAGATTACTAATTCGAGCAGAATTAGGAACTCCCGGATCTTTAATCGGAGATGATCAAATTTACAATGTCATTGTAACAGCCCATGCTTTTGTAATAATTTTCTTCATAGTTATACCGATTATAATTGGAGGATTTGGAAATTGATTAGTTCCTCTTATACTTGGTGCACCAGATATAGCCTTTCCTCGAATAAACAACATAAGATTTTGACTATTACCACCTTCTCTATCTCTTCTCCTAATAAGAAGAATTGTAGAAAGAGGGGTAGGAACAGGATGAACAGTCTATCCTCCTTTATCAGCCAATATCGCTCACAGAGGGTCTTCTGTAGATCTAGCTATTTTCAGCCTTCATTTAGCCGGGATCTCATCAATCTTAGGAGCTGTAAATTTTATTACAACTGTAATTAATATACGTTCCCCTGGAATAACATTTGATCGAATACCTTTATTTGTTTGGTCTGTAGCTATCACAGCCCTTCTTTTATTACTCTCACTACCTGTTCTTGCCGGAGCAATTACTATGCTTTTAACTGATCGTAATTTAAACACTTCTTTTTTTGATCCTGCCGGAGGAGGGGATCCAATTCTATACCAACATCTATTTTGATTTTTTGGTCAC
>SKELM472-19|Elmis aenea|MT357431
GGAATGTTAGGAATAGCATTAAGATTACTAATTCGAGCAGAATTAGGAACTCCCGGATCTTTAATCGGAGATGATCAAATTTACAATGTCATTGTAACAGCCCATGCTTTTGTAATAATTTTCTTCATAGTTATACCGATTATAATTGGAGGATTTGGAAATTGATTAGTTCCTCTTATACTTGGTGCACCAGATATAGCCTTTCCTCGAATAAACAACATAAGATTTTGACTATTACCACCTTCTCTATCTCTTCTCCTAATAAGAAGAATTGTAGAAAGAGGGGTAGGAACAGGATGAACAGTCTATCCTCCTTTATCAGCCAATATCGCTCACAGAGGGTCTTCTGTAGATCTAGCTATTTTCAGCCTTCATTTAGCCGGGATCTCATCAATCTTAGGAGCTGTAAATTTTATTACAACTGTAATTAATATACGTTCCCCTGGAATAACATTTGATCGAATACCTTTATTTGTTTGGTCTGTAGCTATCACAGCCCTTCTTTTATTACTCTCACTACCTGTTCTTGCCGGAGCAATTACTATGCTTTTAACTGATCGTAATTTAAACACTTCTTTTTTTGATCCTGCCGGAGGAGGGGATCCAATTCTATACCAACATCTATTTTGATTTTTTGGTCAC
>SKELM471-19|Elmis aenea|MT357295
GGAATGTTAGGAATAGCATTAAGATTACTAATTCGAGCAGAATTAGGAACTCCCGGATCTTTAATCGGAGATGATCAAATTTACAATGTCATTGTAACAGCCCATGCTTTTGTAATAATTTTCTTCATAGTTATACCGATTATAATTGGAGGATTTGGAAATTGATTAGTTCCTCTTATACTTGGTGCACCAGATATAGCCTTTCCTCGAATAAACAACATAAGATTTTGACTATTACCACCTTCTCTATCTCTTCTCCTAATAAGAAGAATTGTAGAAAGAGGGGTAGGAACAGGATGAACAGTCTATCCTCCTTTATCAGCCAATATCGCTCACAGAGGGTCTTCTGTAGATCTAGCTATTTTCAGCCTTCATTTAGCCGGGATCTCATCAATCTTAGGAGCTGTAAATTTTATTACAACTGTAATTAATATACGTTCCCCTGGAATAACATTTGATCGAATACCTTTATTTGTTTGGTCTGTAGCTATCACAGCCCTTCTTTTATTACTCTCACTACCTGTTCTTGCCGGAGCAATTACTATGCTTTTAACTGATCGTAATTTAAACACTTCTTTTTTTGATCCTGCCGGAGGAGGGGATCCAATTCTATACCAACATCTATTTTGATTTTTTGGTCAC
>SKELM470-19|Elmis aenea|MT357481
GGAATGTTAGGAATAGCATTAAGATTACTAATTCGAGCAGAATTAGGAACTCCCGGATCTTTAATCGGAGATGATCAAATTTACAATGTCATTGTAACAGCCCATGCTTTTGTAATAATTTTCTTCATAGTTATACCGATTATAATTGGAGGATTTGGAAATTGATTAGTTCCTCTTATACTTGGTGCACCAGATATAGCCTTTCCTCGAATAAACAACATAAGATTTTGACTATTACCACCTTCTCTATCTCTTCTCCTAATAAGAAGAATTGTAGAAAGAGGGGTAGGAACAGGATGAACAGTCTATCCTCCTTTATCAGCCAATATCGCTCACAGAGGGTCTTCTGTAGATCTAGCTATTTTCAGCCTTCATTTAGCCGGGATCTCATCAATCTTAGGAGCTGTAAATTTTATTACAACTGTAATTAATATACGTTCCCCTGGAATAACATTTGATCGAATACCTTTATTTGTTTGGTCTGTAGCTATCACAGCCCTTCTTTTATTACTCTCACTACCTGTTCTTGCCGGAGCAATTACTATGCTTTTAACTGATCGTAATTTAAACACTTCTTTTTTTGATCCTGCCGGAGGAGGGGATCCAATTCTATACCAACATCTATTTTGATTTTTTGGTCAC
>SKELM469-19|Elmis aenea|MT357451
GGAATGTTAGGAATAGCATTAAGATTACTAATTCGAGCAGAATTAGGAACTCCCGGATCTTTAATCGGAGATGATCAAATTTACAATGTCATTGTAACAGCCCATGCTTTTGTAATAATTTTCTTCATAGTTATACCGATTATAATTGGAGGATTTGGAAATTGATTAGTTCCTCTTATACTTGGTGCACCAGATATAGCCTTTCCTCGAATAAACAACATAAGATTTTGACTATTACCACCTTCTCTATCTCTTCTCCTAATAAGAAGAATTGTAGAAAGAGGGGTAGGAACAGGATGAACAGTCTATCCTCCTTTATCAGCCAATATCGCTCACAGAGGGTCTTCTGTAGATCTAGCTATTTTCAGCCTTCATTTAGCCGGGATCTCATCAATCTTAGGAGCTGTAAATTTTATTACAACTGTAATTAATATACGTTCCCCTGGAATAACATTTGATCGAATACCTTTATTTGTTTGGTCTGTAGCTATCACAGCCCTTCTTTTATTACTCTCACTACCTGTTCTTGCCGGAGCAATTACTATGCTTTTAACTGATCGTAATTTAAACACTTCTTTTTTTGATCCTGCCGGAGGAGGGGATCCAATTCTATATCAACATCTATTTTGATTTTTTGGTCAC
>SKELM450-19|Elmis aenea|MT357395
GGAATGTTAGGAATAGCATTAAGATTACTAATTCGAGCAGAATTAGGAACTCCCGGATCTTTAATCGGAGATGATCAAATTTACAATGTCATTGTAACAGCCCATGCTTTTGTAATAATTTTCTTCATAGTTATACCGATTATAATTGGAGGATTTGGAAATTGATTAGTTCCTCTTATACTTGGTGCACCAGATATAGCCTTTCCTCGAATAAACAACATAAGATTTTGACTATTACCACCTTCTCTATCTCTTCTCCTAATAAGAAGAATTGTAGAAAGAGGGGTAGGAACAGGATGAACAGTCTATCCTCCTTTATCAGCCAATATCGCTCACAGAGGGTCTTCTGTAGATCTAGCTATTTTCAGCCTTCATTTAGCCGGGATCTCATCAATCTTAGGAGCTGTAAATTTTATTACAACTGTAATTAATATACGTTCCCCTGGAATAACATTTGATCGAATACCTTTATTTGTTTGGTCTGTAGCTATCACAGCCCTTCTTTTATTACTCTCACTACCTGTTCTTGCCGGAGCAATTACTATGCTTTTAACTGATCGTAATTTAAACACTTCTTTTTTTGATCCTGCCGGAGGAGGGGATCCAATTCTATACCAACATCTATTTTGATTTTTTGGTCAC
>SKELM449-19|Elmis aenea|MT357433
GGAATGTTAGGAATAGCATTAAGATTACTAATTCGAGCAGAATTAGGAACTCCCGGATCTTTAATCGGAGATGATCAAATTTACAATGTCATTGTAACAGCCCATGCTTTTGTAATAATTTTCTTCATAGTTATACCGATTATAATTGGAGGATTTGGAAATTGATTAGTTCCTCTTATACTTGGTGCACCAGATATAGCCTTTCCTCGAATAAACAACATAAGATTTTGACTATTACCACCTTCTCTATCTCTTCTCCTAATAAGAAGAATTGTAGAAAGAGGGGTAGGAACAGGATGAACAGTCTATCCTCCTTTATCAGCCAATATCGCTCACAGAGGGTCTTCTGTAGATCTAGCTATTTTCAGCCTTCATTTAGCCGGGATCTCATCAATCTTAGGAGCTGTAAATTTTATTACAACTGTAATTAATATACGTTCCCCTGGAATAACATTTGATCGAATACCTTTATTTGTTTGGTCTGTAGCTATCACAGCCCTTCTTTTATTACTCTCACTACCTGTTCTTGCCGGAGCAATTACTATGCTTTTAACTGATCGTAATTTAAACACTTCTTTTTTTGATCCTGCCGGAGGAGGGGATCCAATTCTATACCAACATCTATTTTGATTTTTTGGTCAC
>SKELM448-19|Elmis aenea|MT357396
GGAATGTTAGGGATAGCATTAAGATTACTAATTCGAGCAGAATTAGGAACTCCCGGATCTTTAATCGGAGATGATCAAATTTACAATGTCATTGTAACAGCCCATGCTTTTGTAATAATTTTCTTCATAGTTATACCGATTATAATTGGAGGATTTGGAAATTGATTAGTTCCTCTTATACTTGGTGCACCAGATATAGCCTTTCCTCGAATAAACAACATAAGATTTTGACTATTACCACCTTCTCTATCTCTTCTCCTAATAAGAAGAATTGTAGAAAGAGGGGTAGGAACAGGATGAACAGTCTATCCTCCTTTATCAGCCAATATCGCTCACAGAGGGTCTTCTGTAGATCTAGCTATTTTCAGCCTTCATTTAGCCGGGATCTCATCAATCTTAGGAGCTGTAAATTTTATTACAACTGTAATTAATATACGTTCCCCTGGAATAACATTTGATCGAATACCTTTATTTGTTTGGTCTGTAGCTATCACAGCCCTTCTTTTATTACTCTCACTACCTGTTCTTGCCGGAGCAATTACTATGCTTTTAACTGATCGTAATTTAAACACTTCTTTTTTTGATCCTGCCGGAGGAGGGGATCCAATTCTATACCAACATCTATTTTGATTTTTTGGTCAC
>SKELM447-19|Elmis aenea|MT357530
GGAATGTTAGGGATAGCATTAAGATTACTAATTCGAGCAGAATTAGGAACTCCCGGATCTTTAATCGGAGATGATCAAATTTACAATGTCATTGTAACAGCCCATGCTTTTGTAATAATTTTCTTCATAGTTATACCGATTATAATTGGAGGATTTGGAAATTGATTAGTTCCTCTTATACTTGGTGCACCAGATATAGCCTTTCCTCGAATAAACAACATAAGATTTTGACTATTACCACCTTCTCTATCTCTTCTCCTAATAAGAAGAATTGTAGAAAGAGGGGTAGGAACAGGATGAACAGTCTATCCTCCTTTATCAGCCAATATCGCTCACAGAGGGTCTTCTGTAGATCTAGCTATTTTCAGCCTTCATTTAGCCGGGATCTCATCAATCTTAGGAGCTGTAAATTTTATTACAACTGTAATTAATATACGTTCCCCTGGAATAACATTTGATCGAATACCTTTATTTGTTTGGTCTGTAGCTATCACAGCCCTTCTTTTATTACTCTCACTACCTGTTCTTGCCGGAGCAATTACTATGCTTTTAACTGATCGTAATTTAAACACTTCTTTTTTTGATCCTGCCGGAGGAGGGGATCCAATTCTATACCAACATCTATTTTGATTTTTTGGTCAC
>SKELM446-19|Elmis aenea|MT357405
GGAATGTTAGGAATAGCATTAAGATTACTAATTCGAGCAGAATTAGGAACTCCCGGATCTTTAATCGGAGATGATCAAATTTACAATGTCATTGTAACAGCCCATGCTTTTGTAATAATTTTCTTCATAGTTATACCGATTATAATTGGAGGATTTGGAAATTGATTAGTTCCTCTTATACTTGGTGCACCAGATATAGCCTTTCCTCGAATAAACAACATAAGATTTTGACTATTACCACCTTCTCTATCTCTTCTCCTAATAAGAAGAATTGTAGAAAGAGGGGTAGGAACAGGATGAACAGTCTATCCTCCTTTATCAGCCAATATCGCTCACAGAGGGTCTTCTGTAGATCTAGCTATTTTCAGCCTTCATTTAGCCGGGATCTCATCAATCTTAGGAGCTGTAAATTTTATTACAACTGTAATTAATATACGTTCCCCTGGAATAACATTTGATCGAATACCTTTATTTGTTTGGTCTGTAGCTATCACAGCCCTTCTTTTATTACTCTCACTACCTGTTCTTGCCGGAGCAATTACTATGCTTTTAACTGATCGTAATTTAAACACTTCTTTTTTTGATCCTGCCGGAGGAGGGGATCCAATTCTATACCAACATCTATTTTGATTTTTTGGTCAC
>SKELM426-19|Elmis aenea|MT357468
TGTTAGGAATAGCACTAAGATTACTAATTCGAGCAGAATTAGGAACTCCCGGATCTTTAATTGGAGATGATCAAATTTACAATGTCATTGTAACAGCCCATGCTTTTGTAATAATTTTCTTCATAGTTATACCGATTATAATTGGAGGATTTGGAAATTGATTAGTTCCTCTTATACTTGGTGCACCAGATATAGCCTTTCCTCGAATAAACAACATAAGATTTTGACTATTACCACCTTCTCTATCTCTTCTCCTAATAAGAAGAATTGTAGAAAGAGGGGTAGGAACAGGATGAACAGTCTACCCTCCTTTATCAGCCAATATCGCTCACAGAGGGTCTTCTGTAGATCTAGCTATTTTCAGCCTTCATTTAGCCGGGATCTCATCAATTTTAGGAGCTGTAAATTTTATTACAACTGTAATTAATATACGTTCCCCTGGAATAACATTTGATCAAATACCTTTATTTGTTTGGTCTGTAGCTATCACAGCCCTTCTTTTATTACTCTCACTACCTGTTCTTGCCGGAGCAATTACTATGCTTTTAACTGATCGTAATTTAAACACTTCTTTTTTTGATCCTGCCGGAGGAGGGGATCCAATTCTATACCAACATCTATTTTGATTTTTTGGTCAC
>SKELM422-19|Elmis aenea|MT357335
GGAATGTTAGGAATAGCATTAAGATTACTAATTCGAGCAGAATTAGGAACTCCCGGATCTTTAATCGGAGATGATCAAATTTACAATGTCATTGTAACAGCCCATGCTTTTGTAATAATTTTCTTCATAGTTATACCGATTATAATTGGAGGATTTGGAAATTGATTAGTTCCTCTTATACTTGGTGCACCAGATATAGCCTTTCCTCGAATAAACAACATAAGATTTTGACTATTACCACCTTCTCTATCTCTTCTCCTAATAAGAAGAATTGTAGAAAGAGGGATAGGAACAGGATGAACAGTCTATCCTCCTTTATCAGCCAATATCGCTCACAGAGGGTCTTCTGTAGATCTAGCTATTTTCAGCCTTCATTTAGCCGGGATCTCATCAATCTTAGGAGCTGTAAATTTTATTACAACTGTAATTAATATACGTTCCCCTGGAATAACATTTGATCGAATACCTTTATTTGTTTGGTCTGTAGCTATCACAGCCCTTCTTTTATTACTCTCACTACCTGTTCTTGCCGGAGCAATTACTATGCTTTTAACTGATCGTAATTTAAACACTTCTTTTTTTGATCCTGCCGGAGGAGGGGATCCAATTCTATACCAACATCTATTTTGATTTTTTGGTCAC
>SKELM420-19|Elmis aenea|MT357387
GAATGTTAGGAATAGCATTAAGATTACTAATTCGAGCAGAATTAGGAACTCCCGGATCTTTAATCGGAGATGATCAAATTTACAATGTCATTGTAACAGCCCATGCTTTTGTAATAATTTTCTTCATAGTTATACCGATTATAATTGGAGGATTTGGAAATTGATTAGTTCCTCTTATACTTGGTGCACCAGATATAGCCTTTCCTCGAATAAACAACATAAGATTTTGACTATTACCACCTTCTCTATCTCTTCTCCTAATAAGAAGAATTGTAGAAAGAGGGATAGGAACAGGATGAACAGTCTATCCTCCTTTATCAGCCAATATCGCTCACAGAGGGTCTTCTGTAGATCTAGCTATTTTCAGCCTTCATTTAGCCGGGATCTCATCAATCTTAGGAGCTGTAAATTTTATTACAACTGTAATTAATATACGTTCCCCTGGAATAACATTTGATCGAATACCTTTATTTGTTTGGTCTGTAGCTATCACAGCCCTTCTTTTATTACTCTCACTACCTGTTCTTGCCGGAGCAATTACTATGCTTTTAACTGATCGTAATTTAAACACTTCTTTTTTTGATCCTGCCGGAGGAGGGGATCCAATTCTATACCAACATCTATTTTGATTTTTTGGTCAC
>SKELM419-19|Elmis aenea|MT357303
GGAATGTTAGGAATAGCATTAAGATTACTAATTCGAGCAGAATTAGGAACTCCCGGATCTTTAATCGGAGATGATCAAATTTACAATGTCATTGTAACAGCCCATGCTTTTGTAATAATTTTCTTCATAGTTATACCGATTATAATTGGAGGATTTGGAAATTGATTAGTTCCTCTTATACTTGGTGCACCAGATATAGCCTTTCCTCGAATAAACAACATAAGATTTTGACTATTACCACCTTCTCTATCTCTTCTCCTAATAAGAAGAATTGTAGAAAGAGGGATAGGAACAGGATGAACAGTCTATCCTCCTTTATCAGCCAATATCGCTCACAGAGGGTCTTCTGTAGATCTAGCTATTTTCAGCCTTCATTTAGCCGGGATCTCATCAATCTTAGGAGCTGTAAATTTTATTACAACTGTAATTAATATACGTTCCCCTGGAATAACATTTGATCGAATACCTTTATTTGTTTGGTCTGTAGCTATCACAGCCCTTCTTTTATTACTCTCACTACCTGTTCTTGCCGGAGCAATTACTATGCTTTTAACTGATCGTAATTTAAACACTTCTTTTTTTGATCCTGCCGGAGGAGGGGATCCAATTCTATACCAACATCTATTTTGATTTTTTGGTCAC
>SKELM418-19|Elmis aenea|MT357525
GGAATGTTAGGAATAGCATTAAGATTACTAATTCGAGCAGAATTAGGAACTCCCGGATCTTTAATCGGAGATGATCAAATTTACAATGTCATTGTAACAGCCCATGCTTTTGTAATAATTTTCTTCATAGTTATACCGATTATAATTGGAGGATTTGGAAATTGATTAGTTCCTCTTATACTTGGTGCACCAGATATAGCCTTTCCTCGAATAAACAACATAAGATTTTGACTATTACCACCTTCTCTATCTCTTCTCCTAATAAGAAGAATTGTAGAAAGAGGGATAGGAACAGGATGAACAGTCTATCCTCCTTTATCAGCCAATATCGCTCACAGAGGGTCTTCTGTAGATCTAGCTATTTTCAGCCTTCATTTAGCCGGGATCTCATCAATCTTAGGAGCTGTAAATTTTATTACAACTGTAATTAATATACGTTCCCCTGGAATAACATTTGATCGAATACCTTTATTTGTTTGGTCTGTAGCTATCACAGCCCTTCTTTTATTACTCTCACTACCTGTTCTTGCCGGAGCAATTACTATGCTTTTAACTGATCGTAATTTAAACACTTCTTTTTTTGATCCTGCCGGAGGAGGGGATCCAATTCTATACCAACATCTATTTTGATTTTTTGGTCAC
>SKELM417-19|Elmis aenea|MT357279
GGAATGTTAGGAATAGCATTAAGATTACTAATTCGAGCAGAATTAGGAACTCCCGGATCTTTAATCGGAGATGATCAAATTTACAATGTCATTGTAACAGCCCATGCTTTTGTAATAATTTTCTTCATAGTTATACCGATTATAATTGGAGGATTTGGAAATTGATTAGTTCCTCTTATACTTGGTGCACCAGATATAGCCTTTCCTCGAATAAACAACATAAGATTTTGACTATTACCACCTTCTCTATCTCTTCTCCTAATAAGAAGAATTGTAGAAAGAGGGGTAGGAACAGGATGAACAGTCTATCCTCCTTTATCAGCCAATATCGCTCACAGAGGGTCTTCTGTAGATCTAGCTATTTTCAGCCTTCATTTAGCCGGGATCTCATCAATCTTAGGAGCTGTAAATTTTATTACAACTGTAATTAATATACGTTCCCCTGGAATAACATTTGATCGAATACCTTTATTTGTTTGGTCTGTAGCTATCACAGCCCTTCTTTTATTACTCTCACTACCTGTTCTTGCCGGAGCAATTACTATGCTTTTAACTGATCGTAATTTAAACACTTCTTTTTTTGATCCTGCCGGAGGAGGGGATCCAATTCTATACCAACATCTATTTTGATTTTTTGGTCAC
>SKELM410-19|Elmis aenea|MT357379
GGAATGTTAGGAATAGCATTAAGATTACTAATTCGAGCAGAATTAGGAACTCCCGGATCTTTAATCGGAGATGATCAAATTTACAATGTCATTGTAACAGCCCATGCTTTTGTAATAATTTTCTTCATAGTTATACCGATTATAATTGGAGGATTTGGAAATTGATTAGTTCCTCTTATACTTGGTGCACCAGATATAGCCTTTCCTCGAATAAACAACATAAGATTTTGACTATTACCACCTTCTCTATCTCTTCTCCTAATAAGAAGAATTGTAGAAAGAGGGGTAGGAACAGGATGAACAGTCTATCCTCCTTTATCAGCCAATATCGCTCACAGAGGGTCTTCTGTAGATCTAGCTATTTTCAGCCTTCATTTAGCCGGGATCTCATCAATCTTAGGAGCTGTAAATTTTATTACAACTGTAATTAATATACGTTCCCCTGGAATAACATTTGATCGAATACCTTTATTTGTTTGGTCTGTAGCTATCACAGCCCTTCTTTTATTACTCTCACTACCTGTTCTTGCCGGAGCAATTACTATGCTTTTAACTGATCGTAATTTAAACACTTCTTTTTTTGATCCTGCCGGAGGAGGGGATCCAATTCTATACCAACATCTATTTTGATTTTTTGGTCAC
>SKELM409-19|Elmis aenea|MT357483
AAGGGAATGTTAGGAATAGCATTAAGATTACTAATTCGAGCAGAATTAGGAACTCCCGGATCTTTAATCGGAGATGATCAAATTTACAATGTCATTGTAACAGCCCATGCTTTTGTAATAATTTTCTTCATAGTTATACCGATTATAATTGGAGGATTTGGAAATTGATTAGTTCCTCTTATACTTGGTGCACCAGATATAGCCTTTCCTCGAATAAACAACATAAGATTTTGACTATTACCACCTTCTCTATCTCTTCTCCTAATAAGAAGAATTGTAGAAAGAGGGGTAGGAACAGGATGAACAGTCTATCCTCCTTTATCAGCCAATATCGCTCACAGAGGGTCTTCTGTAGATCTAGCTATTTTCAGCCTTCATTTAGCCGGGATCTCATCAATCTTAGGAGCTGTAAATTTTATTACAACTGTAATTAATATACGTTCCCCTGGAATAACATTTGATCGAATACCTTTATTTGTTTGGTCTGTAGCTATCACAGCCCTTCTTTTATTACTCTCACTACCTGTTCTTGCCGGAGCAATTACTATGCTTTTAACTGATCGTAATTTAAACACTTCTTTTTTTGATCCTGCCGGAGGAGGGGATCCAATTCTATACCAACATCTATTTTGATTTTTTGGTCAC
>SKELM408-19|Elmis aenea|MT357410
GGAATGTTAGGAATAGCATTAAGATTACTAATTCGAGCAGAATTAGGAACTCCCGGATCTTTAATCGGAGATGATCAAATTTACAATGTCATTGTAACAGCCCATGCTTTTGTAATAATTTTCTTCATAGTTATACCGATTATAATTGGAGGATTTGGAAATTGATTAGTTCCTCTTATACTTGGTGCACCAGATATAGCCTTTCCTCGAATAAACAACATAAGATTTTGACTATTACCACCTTCTCTATCTCTTCTCCTAATAAGAAGAATTGTAGAAAGAGGGGTAGGAACAGGATGAACAGTCTATCCTCCTTTATCAGCCAATATCGCTCACAGAGGGTCTTCTGTAGATCTAGCTATTTTCAGCCTTCATTTAGCCGGGATCTCATCAATCTTAGGAGCTGTAAATTTTATTACAACTGTAATTAATATACGTTCCCCTGGAATAACATTTGATCGAATACCTTTATTTGTTTGGTCTGTAGCTATCACAGCCCTTCTTTTATTACTCTCACTACCTGTTCTTGCCGGAGCAATTACTATGCTTTTAACTGATCGTAATTTAAACACTTCTTTTTTTGATCCTGCCGGAGGAGGGGATCCAATTCTATACCAACATCTATTTTGATTTTTTGGTCAC
>SKELM407-19|Elmis aenea|MT357283
ATAGCATTAAGATTACTAATTCGAGCAGAATTAGGAACTCCCGGATCTTTAATCGGAGATGATCAAATTTACAATGTCATTGTAACAGCCCATGCTTTTGTAATAATTTTCTTCATAGTTATACCGATTATAATTGGAGGATTTGGAAATTGATTAGTTCCTCTTATACTTGGTGCACCAGATATAGCCTTTCCTCGAATAAACAACATAAGATTTTGACTATTACCACCTTCTCTATCTCTTCTCCTAATAAGAAGAATTGTAGAAAGAGGGGTAGGAACAGGATGAACAGTCTATCCTCCTTTATCAGCCAATATCGCTCACAGAGGGTCTTCTGTAGATCTAGCTATTTTCAGCCTTCATTTAGCCGGGATCTCATCAATCTTAGGAGCTGTAAATTTTATTACAACTGTAATTAATATACGTTCCCCTGGAATAACATTTGATCGAATACCTTTATTTGTTTGGTCTGTAGCTATCACAGCCCTTCTTTTATTACTCTCACTACCTGTTCTTGCCGGAGCAATTACTATGCTTTTAACTGATCGTAATTTAAACACTTCTTTTTTTGATCCTGCCGGAGGAGGGGATCCAATTCTATACCAACATCTATTTTGATTTTTTGGTCAC
>SKELM398-19|Elmis aenea|MT357424
GGAATGTTAGGAATAGCATTAAGATTACTAATTCGAGCAGAATTAGGAACTCCCGGATCTTTAATCGGAGATGATCAAATTTACAATGTCATTGTAACAGCCCATGCTTTTGTAATAATTTTCTTCATAGTTATACCGATTATAATTGGAGGATTTGGAAATTGATTAGTTCCTCTTATACTTGGTGCACCAGATATAGCCTTTCCTCGAATAAACAACATAAGATTTTGACTATTACCACCTTCTCTATCTCTTCTCCTAATAAGAAGAATTGTAGAAAGAGGGGTAGGAACAGGATGAACAGTCTATCCTCCTTTATCAGCCAATATCGCTCACAGAGGGTCTTCTGTAGATCTAGCTATTTTCAGCCTTCATTTAGCCGGGATCTCATCAATCTTAGGAGCTGTAAATTTTATTACAACTGTAATTAATATACGTTCCCCTGGAATAACATTTGATCGAATACCTTTATTTGTTTGGTCTGTAGCTATCACAGCCCTTCTTTTATTACTCTCACTACCTGTTCTTGCCGGAGCAATTACTATGCTTTTAACTGATCGTAATTTAAACACTTCTTTTTTTGATCCTGCCGGAGGAGGGGATCCAATTCTATACCAACATCTATTTTGATTTTTTGGTCAC
>SKELM397-19|Elmis aenea|MT357409
GGAATGTTAGGAATAGCATTAAGATTACTAATTCGAGCAGAATTAGGAACTCCCGGATCTTTAATCGGAGATGATCAAATTTACAATGTCATTGTAACAGCCCATGCTTTTGTAATAATTTTCTTCATAGTTATACCGATTATAATTGGAGGATTTGGAAATTGATTAGTTCCTCTTATACTTGGTGCACCAGATATAGCCTTTCCTCGAATAAACAACATAAGATTTTGACTATTACCACCTTCTCTATCTCTTCTCCTAATAAGAAGAATTGTAGAAAGAGGGGTAGGAACAGGATGAACAGTCTATCCTCCTTTATCAGCCAATATCGCTCACAGAGGGTCTTCTGTAGATCTAGCTATTTTCAGCCTTCATTTAGCCGGGATCTCATCAATCTTAGGAGCTGTAAATTTTATTACAACTGTAATTAATATACGTTCCCCTGGAATAACATTTGATCGAATACCTTTATTTGTTTGGTCTGTAGCTATCACAGCCCTTCTTTTATTACTCTCACTACCTGTTCTTGCCGGAGCAATTACTATGCTTTTAACTGATCGTAATTTAAACACTTCTTTTTTTGATCCTGCCGGAGGAGGGGATCCAATTCTATACCAACATCTATTTTGATTTTTTGGTCAC
>SKELM396-19|Elmis aenea|MT357290
GGAATGTTAGGAATAGCATTAAGATTACTAATTCGAGCAGAATTAGGAACTCCCGGATCTTTAATCGGAGATGATCAAATTTACAATGTCATTGTAACAGCCCATGCTTTTGTAATAATTTTCTTCATAGTTATACCGATTATAATTGGAGGATTTGGAAATTGATTAGTTCCTCTTATACTTGGTGCACCAGATATAGCCTTTCCTCGAATAAACAACATAAGATTTTGACTATTACCACCTTCTCTATCTCTTCTCCTAATAAGAAGAATTGTAGAAAGAGGGGTAGGAACAGGATGAACAGTCTATCCTCCTTTATCAGCCAATATCGCTCACAGAGGGTCTTCTGTAGATCTAGCTATTTTCAGCCTTCATTTAGCCGGGGTCTCATCAATCTTAGGAGCTGTAAATTTTATTACAACTGTAATTAATATACGTTCCCCTGGAATAACATTTGATCGAATACCTTTATTTGTTTGGTCTGTAGCTATCACAGCCCTTCTTTTATTACTCTCACTACCTGTTCTTGCCGGAGCAATTACTATGCTTTTAACTGATCGTAATTTAAACACTTCTTTTTTTGATCCTGCCGGAGGAGGGGATCCAATTCTATACCAACATCTATTTTGATTTTTTGGTCAC
>SKELM395-19|Elmis aenea|MT357341
ATGTTAGGAATAGCATTAAGATTACTAATTCGAGCAGAATTAGGAACTCCCGGATCTTTAATCGGAGATGATCAAATTTACAATGTCATTGTAACAGCCCATGCTTTTGTAATAATTTTCTTCATAGTTATACCGATTATAATTGGAGGATTTGGAAATTGATTAGTTCCTCTTATACTTGGTGCACCAGATATAGCCTTTCCTCGAATAAACAACATAAGATTTTGACTATTACCACCTTCTCTATCTCTTCTCCTAATAAGAAGAATTGTAGAAAGAGGGGTAGGAACAGGATGAACAGTCTATCCTCCTTTATCAGCCAATATCGCTCACAGAGGGTCTTCTGTAGATCTAGCTATTTTCAGCCTTCATTTAGCCGGGATCTCATCAATCTTAGGAGCTGTAAATTTTATTACAACTGTAATTAATATACGTTCCCCTGGAATAACATTTGATCGAATACCTTTATTTGTTTGGTCTGTAGCTATCACAGCCCTTCTTTTATTACTCTCACTACCTGTTCTTGCCGGAGCAATTACTATGCTTTTAACTGATCGTAATTTAAACACTTCTTTTTTTGATCCTGCCGGAGGAGGGGATCCAATTCTATACCAACATCTATTTTGATTTTTTGGTCAC
>SKELM394-19|Elmis aenea|MT357454
GGAATGTTAGGAATAGCATTAAGATTACTAATTCGAGCAGAATTAGGAACTCCCGGATCTTTAATCGGAGATGATCAAATTTACAATGTCATTGTAACAGCCCATGCTTTTGTAATAATTTTCTTCATAGTTATACCGATTATAATTGGAGGATTTGGAAATTGATTAGTTCCTCTTATACTTGGTGCACCAGATATAGCCTTTCCTCGAATAAACAACATAAGATTTTGACTATTACCACCTTCTCTATCTCTTCTCCTAATAAGAAGAATTGTAGAAAGAGGGGTAGGAACAGGATGAACAGTCTATCCTCCTTTATCAGCCAATATCGCTCACAGAGGGTCTTCTGTAGATCTAGCTATTTTCAGCCTTCATTTAGCCGGGGTCTCATCAATCTTAGGAGCTGTAAATTTTATTACAACTGTAATTAATATACGTTCCCCTGGAATAACATTTGATCGAATACCTTTATTTGTTTGGTCTGTAGCTATCACAGCCCTTCTTTTATTACTCTCACTACCTGTTCTTGCCGGAGCAATTACTATGCTTTTAACTGATCGTAATTTAAACACTTCTTTTTTTGATCCTGCCGGAGGAGGGGATCCAATTCTATACCAACATCTATTTTGATTTTTTGGTCAC
>SKELM392-19|Elmis aenea|MT357476
GGAATGTTAGGAATAGCATTAAGATTACTAATTCGAGCAGAATTAGGAACTCCCGGATCTTTAATCGGAGATGATCAAATTTACAATGTCATTGTAACAGCCCATGCTTTTGTAATAATTTTCTTCATAGTTATACCGATTATAATTGGAGGATTTGGAAATTGATTAGTTCCTCTTATACTTGGTGCACCAGATATAGCCTTTCCTCGAATAAACAACATAAGATTTTGACTATTACCACCTTCTCTATCTCTTCTCCTAATAAGAAGAATTGTAGAAAGAGGGGTAGGAACAGGATGAACAGTCTATCCTCCTTTATCAGCCAATATCGCTCACAGAGGGTCTTCTGTAGATCTAGCTATTTTCAGCCTTCATTTAGCCGGGATCTCATCAATCTTAGGAGCTGTAAATTTTATTACAACTGTAATTAATATACGTTCCCCTGGAATAACATTTGATCGAATACCTTTATTTGTTTGGTCTGTAGCTATCACAGCCCTTCTTTTATTACTCTCACTACCTGTTCTTGCCGGAGCAATTACTATGCTTTTAACTGATCGTAATTTAAACACTTCTTTTTTTGATCCTGCCGGAGGAGGGGATCCAATTCTATACCAACATCTATTTTGATTTTTTGGTCAC
>SKELM391-19|Elmis aenea|MT357551
GGAATGTTAGGAATAGCATTAAGATTACTAATTCGAGCAGAATTAGGAACTCCCGGATCTTTAATCGGAGATGATCAAATTTACAATGTCATTGTAACAGCCCATGCTTTTGTAATAATTTTCTTCATAGTTATACCGATTATAATTGGAGGATTTGGAAATTGATTAGTTCCTCTTATACTTGGTGCACCAGATATAGCCTTTCCTCGAATAAACAACATAAGATTTTGACTATTACCACCTTCTCTATCTCTTCTCCTAATAAGAAGAATTGTAGAAAGAGGGGTAGGAACAGGATGAACAGTCTATCCTCCTTTATCAGCCAATATCGCTCACAGAGGGTCTTCTGTAGATCTAGCTATTTTCAGCCTTCATTTAGCCGGGATCTCGTCAATCTTAGGAGCTGTAAATTTTATTACAACTGTAATTAATATACGTTCCCCTGGAATAACATTTGATCGAATACCTTTATTTGTTTGGTCTGTAGCTATCACAGCCCTTCTTTTATTACTCTCACTACCTGTTCTTGCCGGAGCAATTACTATGCTTTTAACTGATCGTAATTTAAACACTTCTTTTTTTGATCCTGCCGGAGGAGGGGATCCAATTCTATACCAACATCTATTTTGATTTTTTGGTCAC
>SKELM390-19|Elmis aenea|MT357258
ATAGCATTAAGATTACTAATTCGAGCAGAATTAGGAACTCCCGGATCTTTAATCGGAGATGATCAAATTTACAATGTCATTGTAACAGCCCATGCTTTTGTAATAATTTTCTTCATAGTTATACCGATTATAATTGGAGGATTTGGAAATTGATTAGTTCCTCTTATACTTGGTGCACCAGATATAGCCTTTCCTCGAATAAACAACATAAGATTTTGACTATTACCACCTTCTCTATCTCTTCTCCTAATAAGAAGAATTGTAGAAAGAGGGGTAGGAACAGGATGAACAGTCTATCCTCCTTTATCAGCCAATATCGCTCACAGAGGGTCTTCTGTAGATCTAGCTATTTTCAGCCTTCATTTAGCCGGGATCTCATCAATCTTAGGAGCTGTAAATTTTATTACAACTGTAATTAATATACGTTCCCCTGGAATAACATTTGATCGAATACCTTTATTTGTTTGGTCTGTAGCTATCACAGCCCTTCTTTTATTACTCTCACTACCTGTTCTTGCCGGAGCAATTACTATGCTTTTAACTGATCGTAATTTAAACACTTCTTTTTTTGATCCTGCCGGAGGAGGGGATCCAATTCTATACCAACATCTATTTTGATTTTTTGGTCAC
>SKELM389-19|Elmis aenea|MT357552
GGAATGTTAGGAATAGCATTAAGATTACTAATTCGAGCAGAATTAGGAACTCCCGGATCTTTAATCGGAGATGATCAAATTTACAATGTCATTGTAACAGCCCATGCTTTTGTAATAATTTTCTTCATAGTTATACCGATTATAATTGGAGGATTTGGAAATTGATTAGTTCCTCTTATACTTGGTGCACCAGATATAGCCTTTCCTCGAATAAACAACATAAGATTTTGACTATTACCACCTTCTCTATCTCTTCTCCTAATAAGAAGAATTGTAGAAAGAGGGGTAGGAACAGGATGAACAGTCTATCCTCCTTTATCAGCCAATATCGCTCACAGAGGGTCTTCTGTAGATCTAGCTATTTTCAGCCTTCATTTAGCCGGGGTCTCATCAATCTTAGGAGCTGTAAATTTTATTACAACTGTAATTAATATACGTTCCCCTGGAATAACATTTGATCGAATACCTTTATTTGTTTGGTCTGTAGCTATCACAGCCCTTCTTTTATTACTCTCACTACCTGTTCTTGCCGGAGCAATTACTATGCTTTTAACTGATCGTAATTTAAACACTTCTTTTTTTGATCCTGCCGGAGGAGGGGATCCAATTCTATACCAACATCTATTTTGATTTTTTGGTCAC
>SKELM387-19|Elmis aenea|MT357415
AATGTTAGGAATAGCATTAAGATTACTAATTCGAGCAGAATTAGGAACTCCCGGATCTTTAATCGGAGATGATCAAATTTACAATGTCATTGTAACAGCCCATGCTTTTGTAATAATTTTCTTCATAGTTATACCGATTATAATTGGAGGATTTGGAAATTGATTAGTTCCTCTTATACTTGGTGCACCAGATATAGCCTTTCCTCGAATAAACAACATAAGATTTTGACTATTACCACCTTCTCTATCTCTTCTCCTAATAAGAAGAATTGTAGAAAGAGGGGTAGGAACAGGATGAACAGTCTATCCTCCTTTATCAGCCAATATCGCTCACAGAGGGTCTTCTGTAGATCTAGCTATTTTCAGCCTTCATTTAGCCGGGATCTCATCAATCTTAGGAGCTGTAAATTTTATTACAACTGTAATTAATATACGTTCCCCTGGAATAACATTTGATCGAATACCTTTATTTGTTTGGTCTGTAGCTATCACAGCCCTTCTTTTATTACTCTCACTACCTGTTCTTGCCGGAGCAATTACTATGCTTTTAACTGATCGTAATTTAAACACTTCTTTTTTTGATCCTGCCGGAGGAGGGGATCCAATTCTATACCAACATCTATTTTGATTTTTTGGTCAC
>SKELM386-19|Elmis aenea|MT357280
TGTTAGGAATAGCATTAAGATTACTAATTCGAGCAGAATTAGGAACTCCCGGATCTTTAATCGGAGATGATCAAATTTACAATGTCATTGTAACAGCCCATGCTTTTGTAATAATTTTCTTCATAGTTATACCGATTATAATTGGAGGATTTGGAAATTGATTAGTTCCTCTTATACTTGGTGCACCAGATATAGCCTTTCCTCGAATAAACAACATAAGATTTTGACTATTACCACCTTCTCTATCTCTTCTCCTAATAAGAAGAATTGTAGAAAGAGGGGTAGGAACAGGATGAACAGTCTATCCTCCTTTATCAGCCAATATCGCTCACAGAGGGTCTTCTGTAGATCTAGCTATTTTCAGCCTTCATTTAGCCGGGATCTCATCAATCTTAGGAGCTGTAAATTTTATTACAACTGTAATTAATATACGTTCCCCTGGAATAACATTTGATCGAATACCTTTATTTGTTTGGTCTGTAGCTATCACAGCCCTTCTTTTATTACTCTCACTACCTGTTCTTGCCGGAGCAATTACTATGCTTTTAACTGATCGTAATTTAAACACTTCTTTTTTTGATCCTGCCGGAGGAGGGGATCCAATTCTATACCAACATCTATTTTGATTTTTTGGTCAC
>SKELM385-19|Elmis aenea|MT357386
ATGTTAGGAATAGCATTAAGATTACTAATTCGAGCAGAATTAGGAACTCCCGGATCTTTAATCGGAGATGATCAAATTTACAATGTCATTGTAACAGCCCATGCTTTTGTAATAATTTTCTTCATAGTTATACCGATTATAATTGGAGGATTTGGAAATTGATTAGTTCCTCTTATACTTGGTGCACCAGATATAGCCTTTCCTCGAATAAACAACATAAGATTTTGACTATTACCACCTTCTCTATCTCTTCTCCTAATAAGAAGAATTGTAGAAAGAGGGGTAGGAACAGGATGAACAGTCTATCCTCCTTTATCAGCCAATATCGCTCACAGAGGGTCTTCTGTAGATCTAGCTATTTTCAGCCTTCATTTAGCCGGGATCTCATCAATCTTAGGAGCTGTAAATTTTATTACAACTGTAATTAATATACGTTCCCCTGGAATAACATTTGATCGAATACCTTTATTTGTTTGGTCTGTAGCTATCACAGCCCTTCTTTTATTACTCTCACTACCTGTTCTTGCCGGAGCAATTACTATGCTTTTAACTGATCGTAATTTAAACACTTCTTTTTTTGATCCTGCCGGAGGAGGGGATCCAATTCTATACCAACATCTATTTTGATTTTTTGGTCAC
>SKELM384-19|Elmis aenea|MT357274
AATGTTAGGAATAGCATTAAGATTACTAATTCGAGCAGAATTAGGAACTCCCGGATCTTTAATCGGAGATGATCAAATTTACAATGTCATTGTAACAGCCCATGCTTTTGTAATAATTTTCTTCATAGTTATACCGATTATAATTGGAGGATTTGGAAATTGATTAGTTCCTCTTATACTTGGTGCACCAGATATAGCCTTTCCTCGAATAAACAACATAAGATTTTGACTATTACCACCTTCTCTATCTCTTCTCCTAATAAGAAGAATTGTAGAAAGAGGGGTAGGAACAGGATGAACAGTCTATCCTCCTTTATCAGCCAATATCGCTCACAGAGGGTCTTCTGTAGATCTAGCTATTTTCAGCCTTCATTTAGCCGGGGTCTCATCAATCTTAGGAGCTGTAAATTTTATTACAACTGTAATTAATATACGTTCCCCTGGAATAACATTTGATCGAATACCTTTATTTGTTTGGTCTGTAGCTATCACAGCCCTTCTTTTATTACTCTCACTACCTGTTCTTGCCGGAGCAATTACTATGCTTTTAACTGATCGTAATTTAAACACTTCTTTTTTTGATCCTGCCGGAGGAGGGGATCCAATTCTATACCAACATCTATTTTGATTTTTTGG
>SKELM382-19|Elmis aenea|MT357523
AATGTTAGGAATAGCATTAAGATTACTAATTCGAGCAGAATTAGGAACTCCCGGATCTTTAATCGGAGATGATCAAATTTACAATGTCATTGTAACAGCCCATGCTTTTGTAATAATTTTCTTCATAGTTATACCGATTATAATTGGAGGATTTGGAAATTGATTAGTTCCTCTTATACTTGGTGCACCAGATATAGCCTTTCCTCGAATAAACAACATAAGATTTTGACTATTACCACCTTCTCTATCTCTTCTCCTAATAAGAAGAATTGTAGAAAGAGGGGTAGGAACAGGATGAACAGTCTATCCTCCTTTATCAGCCAATATCGCTCACAGAGGGTCTTCTGTAGATCTAGCTATTTTCAGCCTTCATTTAGCCGGGATCTCATCAATCTTAGGAGCTGTAAATTTTATTACAACTGTAATTAATATACGTTCCCCTGGAATAACATTTGATCGAATACCTTTATTTGTTTGGTCTGTAGCTATCACAGCCCTTCTTTTATTACTCTCACTACCTGTTCTTGCCGGAGCAATTACTATGCTTTTAACTGATCGTAATTTAAACACTTCTTTTTTTGATCCTGCCGGAGGAGGGGATCCAATTCTATACCAACATCTATTTTGATTTTTTGGTCAC
>SKELM381-19|Elmis aenea|MT357371
AATGTTAGGAATAGCATTAAGATTACTAATTCGAGCAGAATTAGGAACTCCCGGATCTTTAATCGGAGATGATCAAATTTACAATGTCATTGTAACAGCCCATGCTTTTGTAATAATTTTCTTCATAGTTATACCGATTATAATTGGAGGATTTGGAAATTGATTAGTTCCTCTTATACTTGGTGCACCAGATATAGCCTTTCCTCGAATAAACAACATAAGATTTTGACTATTACCACCTTCTCTATCTCTTCTCCTAATAAGAAGAATTGTAGAAAGAGGGGTAGGAACAGGATGAACAGTCTATCCTCCTTTATCAGCCAATATCGCTCACAGAGGGTCTTCTGTAGATCTAGCTATTTTCAGCCTTCATTTAGCCGGGATCTCATCAATCTTAGGAGCTGTAAATTTTATTACAACTGTAATTAATATACGTTCCCCTGGAATAACATTTGATCGAATACCTTTATTTGTTTGGTCTGTAGCTATCACAGCCCTTCTTTTATTACTCTCACTACCTGTTCTTGCCGGAGCAATTACTATGCTTTTAACTGATCGTAATTTAAACACTTCTTTTTTTGATCCTGCCGGAGGAGGGGATCCAATTCTATACCAACATCTATTTTGATTTTTTGGTCAC
>SKELM380-19|Elmis aenea|MT357425
AATGTTAGGAATAGCATTAAGATTACTAATTCGAGCAGAATTAGGAACTCCCGGATCTTTAATCGGAGATGATCAAATTTACAATGTCATTGTAACAGCCCATGCTTTTGTAATAATTTTCTTCATAGTTATACCGATTATAATTGGAGGATTTGGAAATTGATTAGTTCCTCTTATACTTGGTGCACCAGATATAGCCTTTCCTCGAATAAACAACATAAGATTTTGACTATTACCACCTTCTCTATCTCTTCTCCTAATAAGAAGAATTGTAGAAAGAGGGGTAGGAACAGGATGAACAGTCTATCCTCCTTTATCAGCCAATATCGCTCACAGAGGGTCTTCTGTAGATCTAGCTATTTTCAGCCTTCATTTAGCCGGGGTCTCATCAATCTTAGGAGCTGTAAATTTTATTACAACTGTAATTAATATACGTTCCCCTGGAATAACATTTGATCGAATACCTTTATTTGTTTGGTCTGTAGCTATCACAGCCCTTCTTTTATTACTCTCACTACCTGTTCTTGCCGGAGCAATTACTATGCTTTTAACTGATCGTAATTTAAACACTTCTTTTTTTGATCCTGCCGGAGGAGGGGATCCAATTCTATACCAACATCTATTTTGATTTTTTGGTCAC
>SKELM379-19|Elmis aenea|MT357480
AATGTTAGGAATAGCATTAAGATTACTAATTCGAGCAGAATTAGGAACTCCCGGATCTTTAATCGGAGATGATCAAATTTACAATGTCATTGTAACAGCCCATGCTTTTGTAATAATTTTCTTCATAGTTATACCGATTATAATTGGAGGATTTGGAAATTGATTAGTTCCTCTTATACTTGGTGCACCAGATATAGCCTTTCCTCGAATAAACAACATAAGATTTTGACTATTACCACCTTCTCTATCTCTTCTCCTAATAAGAAGAATTGTAGAAAGAGGGGTAGGAACAGGATGAACAGTCTATCCTCCTTTATCAGCCAATATCGCTCACAGAGGGTCTTCTGTAGATCTAGCTATTTTCAGCCTTCATTTAGCCGGGATCTCATCAATCTTAGGAGCTGTAAATTTTATTACAACTGTAATTAATATACGTTCCCCTGGAATAACATTTGATCGAATACCTTTATTTGTTTGGTCTGTAGCTATCACAGCCCTTCTTTTATTACTCTCACTACCTGTTCTTGCCGGAGCAATTACTATGCTTTTAACTGATCGTAATTTAAACACTTCTTTTTTTGATCCTGCCGGAGGAGGGGATCCAATTCTATACCAACATCTATTTTGATTTTTTGGTCAC
>SKELM378-19|Elmis aenea|MT357270
AATGTTAGGAATAGCATTAAGATTACTAATTCGAGCAGAATTAGGAACTCCCGGATCTTTAATCGGAGATGATCAAATTTACAATGTCATTGTAACAGCCCATGCTTTTGTAATAATTTTCTTCATAGTTATACCGATTATAATTGGAGGATTTGGAAATTGATTAGTTCCTCTTATACTTGGTGCACCAGATATAGCCTTTCCTCGAATAAACAACATAAGATTTTGACTATTACCACCTTCTCTATCTCTTCTCCTAATAAGAAGAATTGTAGAAAGAGGGGTAGGAACAGGATGAACAGTCTATCCTCCTTTATCAGCCAATATCGCTCACAGAGGGTCTTCTGTAGATCTAGCTATTTTCAGCCTTCATTTAGCCGGGATCTCATCAATCTTAGGAGCTGTAAATTTTATTACAACTGTAATTAATATACGTTCCCCTGGAATAACATTTGATCGAATACCTTTATTTGTTTGGTCTGTAGCTATCACAGCCCTTCTTTTATTACTCTCACTACCTGTTCTTGCCGGAGCAATTACTATGCTTTTAACTGATCGTAATTTAAACACTTCTTTTTTTGATCCTGCCGGAGGAGGGGATCCAATTCTATACCAACATCTATTTTGATTTTTTGGTCAC
>SKELM377-19|Elmis aenea|MT357344
GGAATAGCATTAAGATTACTAATTCGAGCAGAATTAGGAACTCCCGGATCTTTAATCGGAGATGATCAAATTTACAATGTCATTGTAACAGCCCATGCTTTTGTAATAATTTTCTTCATAGTTATACCGATTATAATTGGAGGATTTGGAAATTGATTAGTTCCTCTTATACTTGGTGCACCAGATATAGCCTTTCCTCGAATAAACAACATAAGATTTTGACTATTACCACCTTCTCTATCTCTTCTCCTAATAAGAAGAATTGTAGAAAGAGGGGTAGGAACAGGATGAACAGTCTATCCTCCTTTATCAGCCAATATCGCTCACAGAGGGTCTTCTGTAGATCTAGCTATTTTCAGCCTTCATTTAGCCGGGATCTCATCAATCTTAGGAGCTGTAAATTTTATTACAACTGTAATTAATATACGTTCCCCTGGAATAACATTTGATCGAATACCTTTATTTGTTTGGTCTGTAGCTATCACAGCCCTTCTTTTATTACTCTCACTACCTGTTCTTGCCGGAGCAATTACTATGCTTTTAACTGATCGTAATTTAAACACTTCTTTTTTTGATCCTGCCGGAGGAGGGGATCCAATTCTATACCAACATCTATTTTGATTTTTTGGTCAC
>SKELM376-19|Elmis aenea|MT357446
GGAATAGCATTAAGATTACTAATTCGAGCAGAATTAGGAACTCCCGGATCTTTAATCGGAGATGATCAAATTTACAATGTCATTGTAACAGCCCATGCTTTTGTAATAATTTTCTTCATAGTTATACCGATTATAATTGGAGGATTTGGAAATTGATTAGTTCCTCTTATACTTGGTGCACCAGATATAGCCTTTCCTCGAATAAACAACATAAGATTTTGACTATTACCACCTTCTCTATCTCTTCTCCTAATAAGAAGAATTGTAGAAAGAGGGGTAGGAACAGGATGAACAGTCTATCCTCCTTTATCAGCCAATATCGCTCACAGAGGGTCTTCTGTAGATCTAGCTATTTTCAGCCTTCATTTAGCCGGGATCTCATCAATCTTAGGAGCTGTAAATTTTATTACAACTGTAATTAATATACGTTCCCCTGGAATAACATTTGATCGAATACCTTTATTTGTTTGGTCTGTAGCTATCACAGCCCTTCTTTTATTACTCTCACTACCTGTTCTTGCCGGAGCAATTACTATGCTTTTAACTGATCGTAATTTAAACACTTCTTTTTTTGATCCTGCCGGAGGAGGGGATCCAATTCTATACCAACATCTATTTTGATTTTTTGGTCAC
>SKELM375-19|Elmis aenea|MT357547
AATGTTAGGAATAGCATTAAGATTACTAATTCGAGCAGAATTAGGAACTCCCGGATCTTTAATCGGAGATGATCAAATTTACAATGTCATTGTAACAGCCCATGCTTTTGTAATAATTTTCTTCATAGTTATACCGATTATAATTGGAGGATTTGGAAATTGATTAGTTCCTCTTATACTTGGTGCACCAGATATAGCCTTTCCTCGAATAAACAACATAAGATTTTGACTATTACCACCTTCTCTATCTCTTCTCCTAATAAGAAGAATTGTAGAAAGAGGGGTAGGAACAGGATGAACAGTCTATCCTCCTTTATCAGCCAATATCGCTCACAGAGGGTCTTCTGTAGATCTAGCTATTTTCAGCCTTCATTTAGCCGGGATCTCATCAATCTTAGGAGCTGTAAATTTTATTACAACTGTAATTAATATACGTTCCCCTGGAATAACATTTGATCGAATACCTTTATTTGTTTGGTCTGTAGCTATCACAGCCCTTCTTTTATTACTCTCACTACCTGTTCTTGCCGGAGCAATTACTATGCTTTTAACTGATCGTAATTTAAACACTTCTTTTTTTGATCCTGCCGGAGGAGGGGATCCAATTCTATACCAACATCTATTTTGATTTTTTGGTCAC
>SKELM374-19|Elmis aenea|MT357322
AATGTTAGGAATAGCATTAAGATTACTAATTCGAGCAGAATTAGGAACTCCCGGATCTTTAATCGGAGATGATCAAATTTACAATGTCATTGTAACAGCCCATGCTTTTGTAATAATTTTCTTCATAGTTATACCGATTATAATTGGAGGATTTGGAAATTGATTAGTTCCTCTTATACTTGGTGCACCAGATATAGCCTTTCCTCGAATAAACAACATAAGATTTTGACTATTACCACCTTCTCTATCTCTTCTCCTAATAAGAAGAATTGTAGAAAGAGGGGTAGGAACAGGATGAACAGTCTATCCTCCTTTATCAGCCAATATCGCTCACAGAGGGTCTTCTGTAGATCTAGCTATTTTCAGCCTTCATTTAGCCGGGATCTCATCAATCTTAGGAGCTGTAAATTTTATTACAACTGTAATTAATATACGTTCCCCTGGAATAACATTTGATCGAATACCTTTATTTGTTTGGTCTGTAGCTATCACAGCCCTTCTTTTATTACTCTCACTACCTGTTCTTGCCGGAGCAATTACTATGCTTTTAACTGATCGTAATTTAAACACTTCTTTTTTTGATCCTGCCGGAGGAGGGGATCCAATTCTATACCAACATCTATTTTGATTTTTTGGTC
>SKELM368-19|Elmis aenea|MT357271
AATGTTAGGAATAGCATTAAGATTACTAATTCGAGCAGAATTAGGAACTCCCGGATCTTTAATCGGAGATGATCAAATTTACAATGTCATTGTAACAGCCCATGCTTTTGTAATAATTTTCTTCATAGTTATACCGATTATAATTGGAGGATTTGGAAATTGATTAGTTCCTCTTATACTTGGTGCACCAGATATAGCCTTTCCTCGAATAAACAACATAAGATTTTGACTATTACCACCTTCTCTATCTCTTCTCCTAATAAGAAGAATTGTAGAAAGAGGGGTAGGAACAGGATGAACAGTCTATCCTCCTTTATCAGCCAATATCGCTCACAGAGGGTCTTCTGTAGATCTAGCTATTTTCAGCCTTCATTTAGCCGGGATCTCATCAATCTTAGGAGCTGTAAATTTTATTACAACTGTAATTAATATACGTTCCCCTGGAATAACATTTGATCGAATACCTTTATTTGTTTGGTCTGTAGCTATCACAGCCCTTCTTTTATTACTCTCACTACCTGTTCTTGCCGGAGCAATTACTATGCTTTTAACTGATCGTAATTTAAACACTTCTTTTTTTGATCCTGCCGGAGGAGGGGATCCAATTCTATACCAACATCTATTTTGATTTTTTGGTC
>SKELM367-19|Elmis aenea|MT357312
AATGTTAGGAATAGCATTAAGATTACTAATTCGAGCAGAATTAGGAACTCCCGGATCTTTAATCGGAGATGATCAAATTTACAATGTCATTGTAACAGCCCATGCTTTTGTAATAATTTTCTTCATAGTTATACCGATTATAATTGGAGGATTTGGAAATTGATTAGTTCCTCTTATACTTGGTGCACCAGATATAGCCTTTCCTCGAATAAACAACATAAGATTTTGACTATTACCACCTTCTCTATCTCTTCTCCTAATAAGAAGAATTGTAGAAAGAGGGGTAGGAACAGGATGAACAGTCTATCCTCCTTTATCAGCCAATATCGCTCACAGAGGGTCTTCTGTAGATCTAGCTATTTTCAGCCTTCATTTAGCCGGGATCTCATCAATCTTAGGAGCTGTAAATTTTATTACAACTGTAATTAATATACGTTCCCCTGGAATAACATTTGATCGAATACCTTTATTTGTTTGGTCTGTAGCTATCACAGCCCTTCTTTTATTACTCTCACTACCTGTTCTTGCCGGAGCAATTACTATGCTTTTAACTGATCGTAATTTAAACACTTCTTTTTTTGATCCTGCCGGAGGAGGGGATCCAATTCTATACCAACATCTATTTTGATTTTTTGGTC
>SKELM366-19|Elmis aenea|MT357434
TGTTAGGAATAGCATTAAGATTACTAATTCGAGCAGAATTAGGAACTCCCGGATCTTTAATCGGAGATGATCAAATTTACAATGTCATTGTAACAGCCCATGCTTTTGTAATAATTTTCTTCATAGTTATACCGATTATAATTGGAGGATTTGGAAATTGATTAGTTCCTCTTATACTTGGTGCACCAGATATAGCCTTTCCTCGAATAAACAACATAAGATTTTGACTATTACCACCTTCTCTATCTCTTCTCCTAATAAGAAGAATTGTAGAAAGAGGGGTAGGAACAGGATGAACAGTCTATCCTCCTTTATCAGCCAATATCGCTCACAGAGGGTCTTCTGTAGATCTAGCTATTTTCAGCCTTCATTTAGCCGGGATCTCATCAATCTTAGGAGCTGTAAATTTTATTACAACTGTAATTAATATACGTTCCCCTGGAATAACATTTGATCGAATACCTTTATTTGTTTGGTCTGTAGCTATCACAGCCCTTCTTTTATTACTCTCACTACCTGTTCTTGCCGGAGCAATTACTATGCTTTTAACTGATCGTAATTTAAACACTTCTTTTTTTGATCCTGCCGGAGGAGGGGATCCAATTCTATACCAACATCTATTTTGATTTTTTGGTCAC
>SKELM365-19|Elmis aenea|MT357444
GGAATAGCATTAAGATTACTAATTCGAGCAGAATTAGGAACTCCCGGATCTTTAATCGGAGATGATCAAATTTACAATGTCATTGTAACAGCCCATGCTTTTGTAATAATTTTCTTCATAGTTATACCGATTATAATTGGAGGATTTGGAAATTGATTAGTTCCTCTTATACTTGGTGCACCAGATATAGCCTTTCCTCGAATAAACAACATAAGATTTTGACTATTACCACCTTCTCTATCTCTTCTCCTAATAAGAAGAATTGTAGAAAGAGGGGTAGGAACAGGATGAACAGTCTATCCTCCTTTATCAGCCAATATCGCTCACAGAGGGTCTTCTGTAGATCTAGCTATTTTCAGCCTTCATTTAGCCGGGATCTCATCAATCTTAGGAGCTGTAAATTTTATTACAACTGTAATTAATATACGTTCCCCTGGAATAACATTTGATCGAATACCTTTATTTGTTTGGTCTGTAGCTATCACAGCCCTTCTTTTATTACTCTCACTACCTGTTCTTGCCGGAGCAATTACTATGCTTTTAACTGATCGTAATTTAAACACTTCTTTTTTTGATCCTGCCGGAGGAGGGGATCCAATTCTATACCAACATCTATTTTGATTTTTTGGTCAC
>SKELM364-19|Elmis aenea|MT357309
ATGTTAGGAATAGCATTAAGATTACTAATTCGAGCAGAATTAGGAACTCCCGGATCTTTAATCGGAGATGATCAAATTTACAATGTCATTGTAACAGCCCATGCTTTTGTAATAATTTTCTTCATAGTTATACCGATTATAATTGGAGGATTTGGAAATTGATTAGTTCCTCTTATACTTGGTGCACCAGATATAGCCTTTCCTCGAATAAACAACATAAGATTTTGACTATTACCACCTTCTCTATCTCTTCTCCTAATAAGAAGAATTGTAGAAAGAGGGGTAGGAACAGGATGAACAGTCTATCCTCCTTTATCAGCCAATATCGCTCACAGAGGGTCTTCTGTAGATCTAGCTATTTTCAGCCTTCATTTAGCCGGGATCTCATCAATCTTAGGAGCTGTAAATTTTATTACAACTGTAATTAATATACGTTCCCCTGGAATAACATTTGATCGAATACCTTTATTTGTTTGGTCTGTAGCTATCACAGCCCTTCTTTTATTACTCTCACTACCTGTTCTTGCCGGAGCAATTACTATGCTTTTAACTGATCGTAATTTAAACACTTCTTTTTTTGATCCTGCCGGAGGAGGGGATCCAATTCTATACCAACATCTATTTTGATTTTTTGGTCAC
>SKELM363-19|Elmis aenea|MT357281
AATGTTAGGAATAGCATTAAGATTACTAATTCGAGCAGAATTAGGAACTCCCGGATCTTTAATCGGAGATGATCAAATTTACAATGTCATTGTAACAGCCCATGCTTTTGTAATAATTTTCTTCATAGTTATACCGATTATAATTGGAGGATTTGGAAATTGATTAGTTCCTCTTATACTTGGTGCACCAGATATAGCCTTTCCTCGAATAAACAACATAAGATTTTGACTATTACCACCTTCTCTATCTCTTCTCCTAATAAGAAGAATTGTAGAAAGAGGGGTAGGAACAGGATGAACAGTCTATCCTCCTTTATCAGCCAATATCGCTCACAGAGGGTCTTCTGTAGATCTAGCTATTTTCAGCCTTCATTTAGCCGGGATCTCATCAATCTTAGGAGCTGTAAATTTTATTACAACTGTAATTAATATACGTTCCCCTGGAATAACATTTGATCGAATACCTTTATTTGTTTGGTCTGTAGCTATCACAGCCCTTCTTTTATTACTCTCACTACCTGTTCTTGCCGGAGCAATTACTATGCTTTTAACTGATCGTAATTTAAACACTTCTTTTTTTGATCCTGCCGGAGGAGGGGATCCAATTCTATACCAACATCTATTTTGATTTTTTGGTCAC
>SKELM362-19|Elmis aenea|MT357511
AATGTTAGGAATAGCATTAAGATTACTAATTCGAGCAGAATTAGGAACTCCCGGATCTTTAATCGGAGATGATCAAATTTACAATGTCATTGTAACAGCCCATGCTTTTGTAATAATTTTCTTCATAGTTATACCGATTATAATTGGAGGATTTGGAAATTGATTAGTTCCTCTTATACTTGGTGCACCAGATATAGCCTTTCCTCGAATAAACAACATAAGATTTTGACTATTACCACCTTCTCTATCTCTTCTCCTAATAAGAAGAATTGTAGAAAGAGGGGTAGGAACAGGATGAACAGTCTATCCTCCTTTATCAGCCAATATCGCTCACAGAGGGTCTTCTGTAGATCTAGCTATTTTCAGCCTTCATTTAGCCGGGGTCTCATCAATCTTAGGAGCTGTAAATTTTATTACAACTGTAATTAATATACGTTCCCCTGGAATAACATTTGATCGAATACCTTTATTTGTTTGGTCTGTAGCTATCACAGCCCTTCTTTTATTACTCTCACTACCTGTTCTTGCCGGAGCAATTACTATGCTTTTAACTGATCGTAATTTAAACACTTCTTTTTTTGATCCTGCCGGAGGAGGGGATCCAATTCTATACCAACATCTATTTTGATTTTTTGGTCAC
>SKELM361-19|Elmis aenea|MT357302
AATGTTAGGAATAGCATTAAGATTATTAATTCGAGCAGAATTAGGAACTCCCGGATCTTTAATCGGAGATGATCAAATTTACAATGTCATTGTAACAGCCCATGCTTTTGTAATAATTTTCTTCATAGTTATACCGATTATAATTGGAGGATTTGGAAATTGATTAGTTCCTCTTATACTTGGTGCACCAGATATAGCCTTTCCTCGAATAAACAACATAAGATTTTGACTATTACCACCTTCTCTATCTCTTCTCCTAATAAGAAGAATTGTAGAAAGAGGGGTAGGAACAGGATGAACAGTCTATCCTCCTTTATCAGCCAATATCGCTCACAGAGGGTCTTCTGTAGATCTAGCTATTTTCAGCCTTCATTTAGCCGGGATCTCATCAATCTTAGGAGCTGTAAATTTTATTACAACTGTAATTAATATACGTTCCCCTGGAATAACATTTGATCGAATACCTTTATTTGTTTGGTCTGTAGCTATCACAGCCCTTCTTTTATTACTCTCACTACCTGTTCTTGCCGGAGCAATTACTATGCTTTTAACTGATCGTAATTTAAACACTTCTTTTTTTGATCCTGCCGGAGGAGGGGATCCAATTCTATACCAACATCTATTTTGATTTTTTGGTC
>SKELM360-19|Elmis aenea|MT357486
AATGTTAGGAATAGCATTAAGATTACTAATTCGAGCAGAATTAGGAACTCCCGGATCTTTAATCGGAGATGATCAAATTTACAATGTCATTGTAACAGCCCATGCTTTTGTAATAATTTTCTTCATAGTTATACCGATTATAATTGGAGGATTTGGAAATTGATTAGTTCCTCTTATACTTGGTGCACCAGATATAGCCTTTCCTCGAATAAACAACATAAGATTTTGACTATTACCACCTTCTCTATCTCTTCTCCTAATAAGAAGAATTGTAGAAAGAGGGGTAGGAACAGGATGAACAGTCTATCCTCCTTTATCAGCCAATATCGCTCACAGAGGGTCTTCTGTAGATCTAGCTATTTTCAGCCTTCATTTAGCCGGGATCTCATCAATCTTAGGAGCTGTAAATTTTATTACAACTGTAATTAATATACGTTCCCCTGGAATAACATTTGATCGAATACCTTTATTTGTTTGGTCTGTAGCTATCACAGCCCTTCTTTTATTACTCTCACTACCTGTTCTTGCCGGAGCAATTACTATGCTTTTAACTGATCGTAATTTAAACACTTCTTTTTTTGATCCTGCCGGAGGAGGGGATCCAATTCTATACCAACATCTATTTTGATTTTTTGGTC
>SKELM359-19|Elmis aenea|MT357366
AATGTTAGGAATAGCATTAAGATTACTAATTCGAGCAGAATTAGGAACTCCCGGATCTTTAATCGGAGATGATCAAATTTACAATGTCATTGTAACAGCCCATGCTTTTGTAATAATTTTCTTCATAGTTATACCGATTATAATTGGAGGATTTGGAAATTGATTAGTTCCTCTTATACTTGGTGCACCAGATATAGCCTTTCCTCGAATAAACAACATAAGATTTTGACTATTACCACCTTCTCTATCTCTTCTCCTAATAAGAAGAATTGTAGAAAGAGGGGTAGGAACAGGATGAACAGTCTATCCTCCTTTATCAGCCAATATCGCTCACAGAGGGTCTTCTGTAGATCTAGCTATTTTCAGCCTTCATTTAGCCGGGATCTCATCAATCTTAGGAGCTGTAAATTTTATTACAACTGTAATTAATATACGTTCCCCTGGAATAACATTTGATCGAATACCTTTATTTGTTTGGTCTGTAGCTATCACAGCCCTTCTTTTATTACTCTCACTACCTGTTCTTGCCGGAGCAATTACTATGCTTTTAACTGATCGTAATTTAAACACTTCTTTTTTTGATCCTGCCGGAGGAGGGGATCCAATTCTATACCAACATCTATTTTGATTTTTTGGTCAC
>SKELM358-19|Elmis aenea|MT357412
AATGTTAGGAATAGCATTAAGATTACTAATTCGAGCAGAATTAGGAACTCCCGGATCTTTAATCGGAGATGATCAAATTTACAATGTCATTGTAACAGCCCATGCTTTTGTAATAATTTTCTTCATAGTTATACCGATTATAATTGGAGGATTTGGAAATTGATTAGTTCCTCTTATACTTGGTGCACCAGATATAGCCTTTCCTCGAATAAACAACATAAGATTTTGACTATTACCACCTTCTCTATCTCTTCTCCTAATAAGAAGAATTGTAGAAAGAGGGGTAGGAACAGGATGAACAGTCTATCCTCCTTTATCAGCCAATATCGCTCACAGAGGGTCTTCTGTAGATCTAGCTATTTTCAGCCTTCATTTAGCCGGGATCTCATCAATCTTAGGAGCTGTAAATTTTATTACAACTGTAATTAATATACGTTCCCCTGGAATAACATTTGATCGAATACCTTTATTTGTTTGGTCTGTAGCTATCACAGCCCTTCTTTTATTACTCTCACTACCTGTTCTTGCCGGAGCAATTACTATGCTTTTAACTGATCGTAATTTAAACACTTCTTTTTTTGATCCTGCCGGAGGAGGGGATCCAATTCTATACCAACATCTATTTTGATTTTTTGGTC
>SKELM357-19|Elmis aenea|MT357498
GTTAGGAATAGCGTTAAGATTACTAATTCGAGCAGAATTAGGAACTCCCGGATCTTTAATCGGAGATGATCAAATTTACAATGTCATTGTAACAGCCCATGCTTTTGTAATAATTTTCTTCATAGTTATACCGATTATAATTGGAGGATTTGGAAATTGATTAGTTCCTCTTATACTTGGTGCACCAGATATAGCCTTTCCTCGAATAAACAACATAAGATTTTGACTATTACCACCTTCTCTATCTCTTCTCCTAATAAGAAGAATTGTAGAAAGAGGGGTAGGAACAGGATGAACAGTCTATCCTCCTTTATCAGCCAATATCGCTCACAGAGGGTCTTCTGTAGATCTAGCTATTTTCAGCCTTCATTTAGCCGGGATCTCATCAATCTTAGGAGCTGTAAATTTTATTACAACTGTAATTAATATACGTTCCCCTGGAATAACATTTGATCGAATACCTTTATTTGTTTGGTCTGTAGCTATCACAGCCCTTCTTTTATTACTCTCACTACCTGTTCTTGCCGGAGCAATTACTATGCTTTTAACTGATCGTAATTTAAACACTTCTTTTTTTGATCCTGCCGGAGGAGGGGATCCAATTCTATACCAACATCTATTTTGATTTTTTGGTCAC
>SKELM356-19|Elmis aenea|MT357316
GGAATAGCATTAAGATTACTAATTCGAGCAGAATTAGGAACTCCCGGATCTTTAATCGGAGATGATCAAATTTACAATGTCATTGTAACAGCCCATGCTTTTGTAATAATTTTCTTCATAGTTATACCGATTATAATTGGAGGATTTGGAAATTGATTAGTTCCTCTTATACTTGGTGCACCAGATATAGCCTTTCCTCGAATAAACAACATAAGATTTTGACTATTACCACCTTCTCTATCTCTTCTCCTAATAAGAAGAATTGTAGAAAGAGGGGTAGGAACAGGATGAACAGTCTATCCTCCTTTATCAGCCAATATCGCTCACAGAGGGTCTTCTGTAGATCTAGCTATTTTCAGCCTTCATTTAGCCGGGATCTCATCAATCTTAGGAGCTGTAAATTTTATTACAACTGTAATTAATATACGTTCCCCTGGAATAACATTTGATCGAATACCTTTATTTGTTTGGTCTGTAGCTATCACAGCCCTTCTTTTATTACTCTCACTACCTGTTCTTGCCGGAGCAATTACTATGCTTTTAACTGATCGTAATTTAAACACTTCTTTTTTTGATCCTGCCGGAGGAGGGGATCCAATTCTATACCAACATCTATTTTGATTTTTTGGTCAC
>SKELM355-19|Elmis aenea|MT357355
GGAATAGCATTAAGATTACTAATTCGAGCAGAATTAGGAACTCCCGGATCTTTAATCGGAGATGATCAAATTTACAATGTCATTGTAACAGCCCATGCTTTTGTAATAATTTTCTTCATAGTTATACCGATTATAATTGGAGGATTTGGAAATTGATTAGTTCCTCTTATACTTGGTGCACCAGATATAGCCTTTCCTCGAATAAACAACATAAGATTTTGACTATTACCACCTTCTCTATCTCTTCTCCTAATAAGAAGAATTGTAGAAAGAGGGGTAGGAACAGGATGAACAGTCTATCCTCCTTTATCAGCCAATATCGCTCACAGAGGGTCTTCTGTAGATCTAGCTATTTTCAGCCTTCATTTAGCCGGGGTCTCATCAATCTTAGGAGCTGTAAATTTTATTACAACTGTAATTAATATACGTTCCCCTGGAATAACATTTGATCGAATACCTTTATTTGTTTGGTCTGTAGCTATCACAGCCCTTCTTTTATTACTCTCACTACCTGTTCTTGCCGGAGCAATTACTATGCTTTTAACTGATCGTAATTTAAACACTTCTTTTTTTGATCCTGCCGGAGGAGGGGATCCAATTCTATACCAACATCTATTTTGATTTTTTGGTCAC
>SKELM352-19|Elmis aenea|MT357467
GGAATGTTAGGAATAGCATTAAGATTACTAATTCGAGCAGAATTAGGAACTCCCGGATCTTTAATCGGAGATGATCAAATTTACAATGTCATTGTAACAGCCCATGCTTTTGTAATAATTTTCTTCATAGTTATACCGATTATAATTGGAGGATTTGGAAATTGATTAGTTCCTCTTATACTTGGTGCACCAGATATAGCCTTTCCTCGAATAAACAACATAAGATTTTGACTATTACCACCTTCTCTATCTCTTCTCCTAATAAGAAGAATTGTAGAAAGAGGGGTAGGAACAGGATGAACAGTCTATCCTCCTTTATCAGCCAATATCGCTCACAGAGGGTCTTCTGTAGATCTAGCTATTTTCAGCCTTCATTTAGCCGGGATCTCATCAATCTTAGGAGCTGTAAATTTTATTACAACTGTAATTAATATACGTTCCCCTGGAATAACATTTGATCGAATACCTTTATTTGTTTGGTCTGTAGCTATCACAGCCCTTCTTTTATTACTCTCACTACCTGTTCTTGCCGGAGCAATTACTATGCTTTTAACTGATCGTAATTTAAACACTTCTTTTTTTGATCCTGCCGGAGGAGGGGATCCAATTCTATACCAACATCTATTTTGATTTTTTGGTCAC
>SKELM351-19|Elmis aenea|MT357378
GGAATGTTAGGAATAGCATTAAGATTATTAATTCGAGCAGAATTAGGAACTCCCGGATCTTTAATCGGAGATGATCAAATTTACAATGTCATTGTAACAGCCCATGCTTTTGTAATAATTTTCTTCATAGTTATACCGATTATAATTGGAGGATTTGGAAATTGATTAGTTCCTCTTATACTTGGTGCACCAGATATAGCCTTTCCTCGAATAAACAACATAAGATTTTGACTATTACCACCTTCTCTATCTCTTCTCCTAATAAGAAGAATTGTAGAAAGAGGGGTAGGAACAGGATGAACAGTCTATCCTCCTTTATCAGCCAATATCGCTCACAGAGGGTCTTCTGTAGATCTAGCTATTTTCAGCCTTCATTTAGCCGGGATCTCATCAATCTTAGGAGCTGTAAATTTTATTACAACTGTAATTAATATACGTTCCCCTGGAATAACATTTGATCGAATACCTTTATTTGTTTGGTCTGTAGCTATCACAGCCCTTCTTTTATTACTCTCACTACCTGTTCTTGCCGGAGCAATTACTATGCTTTTAACTGATCGTAATTTAAACACTTCTTTTTTTGATCCTGCCGGAGGAGGGGATCCAATTCTATACCAACATCTATTTTGATTTTTTGGTCAC
>SKELM350-19|Elmis aenea|MT357301
GGAATGTTAGGAATAGCATTAAGATTACTAATTCGAGCAGAATTAGGAACTCCCGGATCTTTAATCGGAGATGATCAAATTTACAATGTCATTGTAACAGCCCATGCTTTTGTAATAATTTTCTTCATAGTTATACCGATTATAATTGGAGGATTTGGAAATTGATTAGTTCCTCTTATACTTGGTGCACCAGATATAGCCTTTCCTCGAATAAACAACATAAGATTTTGACTATTACCACCTTCTCTATCTCTTCTCCTAATAAGAAGAATTGTAGAAAGAGGGGTAGGAACAGGATGAACAGTCTATCCTCCTTTATCAGCCAATATCGCTCACAGAGGGTCTTCTGTAGATCTAGCTATTTTCAGCCTTCATTTAGCCGGGATCTCATCAATCTTAGGAGCTGTAAATTTTATTACAACTGTAATTAATATACGTTCCCCTGGAATAACATTTGATCGAATACCTTTATTTGTTTGGTCTGTAGCTATCACAGCCCTTCTTTTATTACTCTCACTACCTGTTCTTGCCGGAGCAATTACTATGCTTTTAACTGATCGTAATTTAAACACTTCTTTTTTTGATCCTGCCGGAGGAGGGGATCCAATTCTATACCAACATCTATTTTGATTTTTTGGTCAC
>SKELM349-19|Elmis aenea|MT357404
GGAATGTTAGGAATAGCATTAAGATTACTAATTCGAGCAGAATTAGGAACTCCCGGATCTTTAATCGGAGATGATCAAATTTACAATGTCATTGTAACAGCCCATGCTTTTGTAATAATTTTCTTCATAGTTATACCGATTATAATTGGAGGATTTGGAAATTGATTAGTTCCTCTTATACTTGGTGCACCAGATATAGCCTTTCCTCGAATAAACAACATAAGATTTTGACTATTACCACCTTCTCTATCTCTTCTCCTAATAAGAAGAATTGTAGAAAGAGGGGTAGGAACAGGATGAACAGTCTATCCTCCTTTATCAGCCAATATCGCTCACAGAGGGTCTTCTGTAGATCTAGCTATTTTCAGCCTTCATTTAGCCGGGATCTCATCAATCTTAGGAGCTGTAAATTTTATTACAACTGTAATTAATATACGTTCCCCTGGAATAACATTTGATCGAATACCTTTATTTGTTTGGTCTGTAGCTATCACAGCCCTTCTTTTATTACTCTCACTACCTGTTCTTGCCGGAGCAATTACTATGCTTTTAACTGATCGTAATTTAAACACTTCTTTTTTTGATCCTGCCGGAGGAGGGGATCCAATTCTATACCAACATCTATTTTGATTTTTTGGTCAC
>SKELM348-19|Elmis aenea|MT357384
GGAATAGCATTAAGATTACTAATTCGAGCAGAATTAGGAACTCCCGGATCTTTAATCGGAGATGATCAAATTTACAATGTCATTGTAACAGCCCATGCTTTTGTAATAATTTTCTTCATAGTTATACCGATTATAATTGGAGGATTTGGAAATTGATTAGTTCCTCTTATACTTGGTGCACCAGATATAGCCTTTCCTCGAATAAACAACATAAGATTTTGACTATTACCACCTTCTCTATCTCTTCTCCTAATAAGAAGAATTGTAGAAAGAGGGGTAGGAACAGGATGAACAGTCTATCCTCCTTTATCAGCCAATATCGCTCACAGAGGGTCTTCTGTAGATCTAGCTATTTTCAGCCTTCATTTAGCCGGGATCTCATCAATCTTAGGAGCTGTAAATTTTATTACAACTGTGATTAATATACGTTCCCCTGGAATAACATTTGATCGAATACCTTTATTTGTTTGGTCTGTAGCTATCACAGCCCTTCTTTTATTACTCTCACTACCTGTTCTTGCCGGAGCAATTACTATGCTTTTAACTGATCGTAATTTAAACACTTCTTTTTTTGATCCTGCCGGAGGAGGGGATCCAATTCTATACCAACATCTATTTTGATTTTTTGGTCAC
>SKELM347-19|Elmis aenea|MT357314
GGAATGTTAGGAATAGCATTAAGATTACTAATTCGAGCAGAATTAGGAACTCCCGGATCTTTAATCGGAGATGATCAAATTTACAATGTCATTGTAACAGCCCATGCTTTTGTAATAATTTTCTTCATAGTTATACCGATTATAATTGGAGGATTTGGAAATTGATTAGTTCCTCTTATACTTGGTGCACCAGATATAGCCTTTCCTCGAATAAACAACATAAGATTTTGACTATTACCACCTTCTCTATCTCTTCTCCTAATAAGAAGAATTGTAGAAAGAGGGGTAGGAACAGGATGAACAGTCTATCCTCCTTTATCAGCCAATATCGCTCACAGAGGGTCTTCTGTAGATCTAGCTATTTTCAGCCTTCATTTAGCCGGGATCTCATCAATCTTAGGAGCTGTAAATTTTATTACAACTGTAATTAATATACGTTCCCCTGGAATAACATTTGATCGAATACCTTTATTTGTTTGGTCTGTAGCTATCACAGCCCTTCTTTTATTACTCTCACTACCTGTTCTTGCCGGAGCAATTACTATGCTTTTAACTGATCGTAATTTAAACACTTCTTTTTTTGATCCTGCCGGAGGAGGGGATCCAATTCTATACCAACATCTATTTTGATTTTTTGGTCAC
>SKELM346-19|Elmis aenea|MT357362
GGAATGTTAGGAATAGCATTAAGATTACTAATTCGAGCAGAATTAGGAACTCCCGGATCTTTAATCGGAGATGATCAAATTTACAATGTCATTGTAACAGCCCATGCTTTTGTAATAATTTTCTTCATAGTTATACCGATTATAATTGGAGGATTTGGAAATTGATTAGTTCCTCTTATACTTGGTGCACCAGATATAGCCTTTCCTCGAATAAACAACATAAGATTTTGACTATTACCACCTTCTCTATCTCTTCTCCTAATAAGAAGAATTGTAGAAAGAGGGGTAGGAACAGGATGAACAGTCTATCCTCCTTTATCAGCCAATATCGCTCACAGAGGGTCTTCTGTAGATCTAGCTATTTTCAGCCTTCATTTAGCCGGGATCTCATCAATCTTAGGAGCTGTAAATTTTATTACAACTGTAATTAATATACGTTCCCCTGGAATAACATTTGATCGAATACCTTTATTTGTTTGGTCTGTAGCTATCACAGCCCTTCTTTTATTACTCTCACTACCTGTTCTTGCCGGAGCAATTACTATGCTTTTAACTGATCGTAATTTAAACACTTCTTTTTTTGATCCTGCCGGAGGAGGGGATCCAATTCTATACCAACATCTATTTTGATTTTTTGGTCAC
>SKELM339-19|Elmis aenea|MT357263
GGAATGTTAGGAATAGCATTAAGATTACTAATTCGAGCAGAATTAGGAACTCCCGGATCTTTAATCGGAGATGATCAAATTTACAATGTCATTGTAACAGCCCATGCTTTTGTAATAATTTTCTTCATAGTTATACCGATTATAATTGGAGGATTTGGAAATTGATTAGTTCCTCTTATACTTGGTGCACCAGATATAGCCTTTCCTCGAATAAACAACATAAGATTTTGACTATTACCACCTTCTCTATCTCTTCTCCTAATAAGAAGAATTGTAGAAAGAGGGGTAGGAACAGGATGAACAGTCTATCCTCCTTTATCAGCCAATATCGCTCACAGAGGGTCTTCTGTAGATCTAGCTATTTTCAGCCTTCATTTAGCCGGGATCTCATCAATCTTAGGAGCTGTAAATTTTATTACAACTGTAATTAATATACGTTCCCCTGGAATAACATTTGATCGAATACCTTTATTTGTTTGGTCTGTAGCTATCACAGCCCTTCTTTTATTACTCTCACTACCTGTTCTTGCCGGAGCAATTACTATGCTTTTAACTGATCGTAATTTAAACACTTCTTTTTTTGATCCTGCCGGAGGAGGGGATCCAATTCTATACCAACATCTATTTTGATTTTTTGGT
>SKELM337-19|Elmis aenea|MT357528
GGAATGTTAGGAATAGCATTAAGATTACTAATTCGAGCAGAATTAGGAACTCCCGGATCTTTAATCGGAGATGATCAAATTTACAATGTCATTGTAACAGCCCATGCTTTTGTAATAATTTTCTTCATAGTTATACCGATTATAATTGGAGGATTTGGAAATTGATTAGTTCCTCTTATACTTGGTGCACCAGATATAGCCTTTCCTCGAATAAACAACATAAGATTTTGACTATTACCACCTTCTCTATCTCTTCTCCTAATAAGAAGAATTGTAGAAAGAGGGGTAGGAACAGGATGAACAGTCTATCCTCCTTTATCAGCCAATATCGCTCACAGAGGGTCTTCTGTAGATCTAGCTATTTTCAGCCTTCATTTAGCCGGGATCTCATCAATCTTAGGAGCTGTAAATTTTATTACAACTGTAATTAATATACGTTCCCCTGGAATAACATTTGATCGAATACCTTTATTTGTTTGGTCTGTAGCTATCACAGCCCTTCTTTTATTACTCTCACTACCTGTTCTTGCCGGAGCAATTACTATGCTTTTAACTGATCGTAATTTAAACACTTCTTTTTTTGATCCTGCCGGAGGAGGGGATCCAATTCTATACCAACATCTATTTTGATTTTTTGGTCAC
>SKELM336-19|Elmis aenea|MT357526
GGAATGTTAGGAATAGCATTAAGATTACTAATTCGAGCAGAATTAGGAACTCCCGGATCTTTAATCGGAGATGATCAAATTTACAATGTCATTGTAACAGCCCATGCTTTTGTAATAATTTTCTTCATAGTTATACCGATTATAATTGGAGGATTTGGAAATTGATTAGTTCCTCTTATACTTGGTGCACCAGATATAGCCTTTCCTCGAATAAACAACATAAGATTTTGACTATTACCACCTTCTCTATCTCTTCTCCTAATAAGAAGAATTGTAGAAAGAGGGGTAGGAACAGGATGAACAGTCTATCCTCCTTTATCAGCCAATATCGCTCACAGAGGGTCTTCTGTAGATCTAGCTATTTTCAGCCTTCATTTAGCCGGGATCTCATCAATCTTAGGAGCTGTAAATTTTATTACAACTGTAATTAATATACGTTCCCCTGGAATAACATTTGATCGAATACCTTTATTTGTTTGGTCTGTAGCTATCACAGCCCTTCTTTTATTACTCTCACTACCTGTTCTTGCCGGAGCAATTACTATGCTTTTAACTGATCGTAATTTAAACACTTCTTTTTTTGATCCTGCCGGAGGAGGGGATCCAATTCTATACCAACATCTATTTTGATTTTTTGGTCAC
>SKELM335-19|Elmis aenea|MT357437
GGAATGTTAGGAATAGCATTAAGATTACTAATTCGAGCAGAATTAGGAACTCCCGGATCTTTAATCGGAGATGATCAAATTTACAATGTCATTGTAACAGCCCATGCTTTTGTAATAATTTTCTTCATAGTTATACCGATTATAATTGGAGGATTTGGAAATTGATTAGTTCCTCTTATACTTGGTGCACCAGATATAGCCTTTCCTCGAATAAACAACATAAGATTTTGACTATTACCACCTTCTCTATCTCTTCTCCTAATAAGAAGAATTGTAGAAAGAGGGGTAGGAACAGGATGAACAGTCTATCCTCCTTTATCAGCCAATATCGCTCACAGAGGGTCTTCTGTAGATCTAGCTATTTTCAGCCTTCATTTAGCCGGGATCTCATCAATCTTAGGAGCTGTAAATTTTATTACAACTGTAATTAATATACGTTCCCCTGGAATAACATTTGATCGAATACCTTTATTTGTTTGGTCTGTAGCTATCACAGCCCTTCTTTTATTACTCTCACTACCTGTTCTTGCCGGAGCAATTACTATGCTTTTAACTGATCGTAATTTAAACACTTCTTTTTTTGATCCTGCCGGAGGAGGGGATCCAATTCTATACCAACATCTATTTTGATTTTTTGGTCAC
>SKELM331-19|Elmis aenea|MT357475
TGTTAGGAATAGCATTAAGATTACTAATTCGAGCAGAATTAGGAACTCCCGGATCTTTAATCGGAGATGATCAAATTTACAATGTCATTGTAACAGCCCATGCTTTTGTAATAATTTTCTTCATAGTTATACCGATTATAATTGGAGGATTTGGAAATTGATTAGTTCCTCTTATACTTGGTGCACCAGATATAGCCTTTCCTCGAATAAACAACATAAGATTTTGACTATTACCACCTTCTCTATCTCTTCTCCTAATAAGAAGAATTGTAGAAAGAGGGGTAGGAACAGGATGAACAGTCTATCCTCCTTTATCAGCCAATATCGCTCACAGAGGGTCTTCTGTAGATCTAGCTATTTTCAGCCTTCATTTAGCCGGGATCTCATCAATCTTAGGAGCTGTAAATTTTATTACAACTGTAATTAATATACGTTCCCCTGGAATAACATTTGATCGAATACCTTTATTTGTTTGGTCTGTAGCTATCACAGCCCTTCTTTTATTACTCTCACTACCTGTTCTTGCCGGAGCAATTACTATGCTTTTAACTGATCGTAATTTAAACACTTCTTTTTTTGATCCTGCCGGAGGAGGGGATCCAATTCTATACCAACATCTATTTTGATTTTTTGGTCACC
>SKELM330-19|Elmis aenea|MT357360
TGTTAGGAATAGCATTAAGATTACTAATTCGAGCAGAATTAGGAACTCCCGGATCTTTAATCGGAGATGATCAAATTTACAATGTCATTGTAACAGCCCATGCTTTTGTAATAATTTTCTTCATAGTTATACCGATTATAATTGGAGGATTTGGAAATTGATTAGTTCCTCTTATACTTGGTGCACCAGATATAGCCTTTCCTCGAATAAACAACATAAGATTTTGACTATTACCACCTTCTCTATCTCTTCTCCTAATAAGAAGAATTGTAGAAAGAGGGGTAGGAACAGGATGAACAGTCTATCCTCCTTTATCAGCCAATATCGCTCACAGAGGGTCTTCTGTAGATCTAGCTATTTTCAGCCTTCATTTAGCCGGGATCTCATCAATCTTAGGAGCTGTAAATTTTATTACAACTGTAATTAATATACGTTCCCCTGGAATAACATTTGATCGAATACCTTTATTTGTTTGGTCTGTAGCTATCACAGCCCTTCTTTTATTACTCTCACTACCTGTTCTTGCCGGAGCAATTACTATGCTTTTAACTGATCGTAATTTAAACACTTCTTTTTTTGATCCTGCCGGAGGAGGGGATCCAATTCTATACCAACATCTATTTTGATTTTTTGGTCACC
>SKELM329-19|Elmis aenea|MT357447
TGTTAGGAATAGCATTAAGATTACTAATTCGAGCAGAATTAGGAACTCCCGGATCTTTAATCGGAGATGATCAAATTTACAATGTCATTGTAACAGCCCATGCTTTTGTAATAATTTTCTTCATAGTTATACCGATTATAATTGGAGGATTTGGAAATTGATTAGTTCCTCTTATACTTGGTGCACCAGATATAGCCTTTCCTCGAATAAACAACATAAGATTTTGACTATTACCACCTTCTCTATCTCTTCTCCTAATAAGAAGAATTGTAGAAAGAGGGGTAGGAACAGGATGAACAGTCTATCCTCCTTTATCAGCCAATATCGCTCACAGAGGGTCTTCTGTAGATCTAGCTATTTTCAGCCTTCATTTAGCCGGGATCTCATCAATCTTAGGAGCTGTAAATTTTATTACAACTGTAATTAATATACGTTCCCCTGGAATAACATTTGATCGAATACCTTTATTTGTTTGGTCTGTAGCTATCACAGCCCTTCTTTTATTACTCTCACTACCTGTTCTTGCCGGAGCAATTACTATGCTTTTAACTGATCGTAATTTAAACACTTCTTTTTTTGATCCTGCCGGAGGAGGGGATCCAATTCTATACCAACATCTATTTTGATTTTTTGGTCACC
>SKELM328-19|Elmis aenea|MT357317
TGTTAGGAATAGCATTAAGATTACTAATTCGAGCAGAATTAGGAACTCCCGGATCTTTAATCGGAGATGATCAAATTTACAATGTCATTGTAACAGCCCATGCTTTTGTAATAATTTTCTTCATAGTTATACCGATTATAATTGGAGGATTTGGAAATTGATTAGTTCCTCTTATACTTGGTGCACCAGATATAGCCTTTCCTCGAATAAACAACATAAGATTTTGACTATTACCACCTTCTCTATCTCTTCTCCTAATAAGAAGAATTGTAGAAAGAGGGGTAGGAACAGGATGAACAGTCTATCCTCCTTTATCAGCCAATATCGCTCACAGAGGGTCTTCTGTAGATCTAGCTATTTTCAGCCTTCATTTAGCCGGGATCTCATCAATCTTAGGAGCTGTAAATTTTATTACAACTGTAATTAATATACGTTCCCCTGGAATAACATTTGATCGAATACCTTTATTTGTTTGGTCTGTAGCTATCACAGCCCTTCTTTTATTACTCTCACTACCTGTTCTTGCCGGAGCAATTACTATGCTTTTAACTGATCGTAATTTAAACACTTCTTTTTTTGATCCTGCCGGAGGAGGGGATCCAATTCTATACCAACATCTATTTTGATTTTTTGGTCACC
>SKELM327-19|Elmis aenea|MT357426
TGTTAGGAATAGCATTAAGATTACTAATTCGAGCAGAATTAGGAACTCCCGGATCTTTAATCGGAGATGATCAAATTTACAATGTCATTGTAACAGCCCATGCTTTTGTAATAATTTTCTTCATAGTTATACCGATTATAATTGGAGGATTTGGAAATTGATTAGTTCCTCTTATACTTGGTGCACCAGATATAGCCTTTCCTCGAATAAACAACATAAGATTTTGACTATTACCACCTTCTCTATCTCTTCTCCTAATAAGAAGAATTGTAGAAAGAGGGGTAGGAACAGGATGAACAGTCTATCCTCCTTTATCAGCCAATATCGCTCACAGAGGGTCTTCTGTAGATCTAGCTATTTTCAGCCTTCATTTAGCCGGGATCTCATCAATCTTAGGAGCTGTAAATTTTATTACAACTGTAATTAATATACGTTCCCCTGGAATAACATTTGATCGAATACCTTTATTTGTTTGGTCTGTAGCTATCACAGCCCTTCTTTTATTACTCTCACTACCTGTTCTTGCCGGAGCAATTACTATGCTTTTAACTGATCGTAATTTAAACACTTCTTTTTTTGATCCTGCCGGAGGAGGGGATCCAATTCTATACCAACATCTATTTTGATTTTTTGGTC
>SKELM326-19|Elmis aenea|MT357289
TGTTAGGAATAGCATTAAGATTACTAATTCGAGCAGAATTAGGAACTCCCGGATCTTTAATCGGAGATGATCAAATTTACAATGTCATTGTAACAGCCCATGCTTTTGTAATAATTTTCTTCATAGTTATACCGATTATAATTGGAGGATTTGGAAATTGATTAGTTCCTCTTATACTTGGTGCACCAGATATAGCCTTTCCTCGAATAAACAACATAAGATTTTGACTATTACCACCTTCTCTATCTCTTCTCCTAATAAGAAGAATTGTAGAAAGAGGGGTAGGAACAGGATGAACAGTCTATCCTCCTTTATCAGCCAATATCGCTCACAGAGGGTCTTCTGTAGATCTAGCTATTTTCAGCCTTCATTTAGCCGGGATCTCATCAATCTTAGGAGCTGTAAATTTTATTACAACTGTAATTAATATACGTTCCCCTGGAATAACATTTGATCGAATACCTTTATTTGTTTGGTCTGTAGCTATCACAGCCCTTCTTTTATTACTCTCACTACCTGTTCTTGCCGGAGCAATTACTATGCTTTTAACTGATCGTAATTTAAACACTTCTTTTTTTGATCCTGCCGGAGGAGGGGATCCAATTCTATACCAACATCTATTTTGATTTTTTGGTCA
>SKELM325-19|Elmis aenea|MT357505
AGGAATAGCATTAAGATTACTAATTCGAGCAGAATTAGGAACTCCCGGATCTTTAATCGGAGATGATCAAATTTACAATGTCATTGTAACAGCCCATGCTTTTGTAATAATTTTCTTCATAGTTATACCGATTATAATTGGAGGATTTGGAAATTGATTAGTTCCTCTTATACTTGGTGCACCAGATATAGCCTTCCCTCGAATAAACAACATAAGATTTTGACTATTACCACCTTCTCTATCTCTTCTCCTAATAAGAAGAATTGTAGAAAGAGGGGTAGGAACAGGATGAACAGTCTATCCTCCTTTATCAGCCAATATCGCTCACAGAGGGTCTTCTGTAGATCTAGCTATTTTCAGCCTTCATTTAGCCGGGATCTCATCAATCTTAGGAGCTGTAAATTTTATTACAACTGTAATTAATATACGTTCCCCTGGAATAACATTTGATCGAATACCTTTATTTGTTTGGTCTGTAGCTATCACAGCCCTTCTTTTATTACTCTCACTACCTGTTCTTGCCGGAGCAATTACTATGCTTTTAACTGATCGTAATTTAAACACTTCTTTTTTTGATCCTGCCGGAGGAGGGGATCCAATTCTATACCAACATCTATTTTGATTTTTTGGTCACC
>SKELM324-19|Elmis aenea|MT357351
TGTTAGGAATAGCATTAAGATTACTAATTCGAGCAGAATTAGGAACTCCCGGATCTTTAATCGGAGATGATCAAATTTACAATGTCATTGTAACAGCCCATGCTTTTGTAATAATTTTCTTCATAGTTATACCGATTATAATTGGAGGATTTGGAAATTGATTAGTTCCTCTTATACTTGGTGCACCAGATATAGCCTTCCCTCGAATAAACAACATAAGATTTTGACTATTACCACCTTCTCTATCTCTTCTCCTAATAAGAAGAATTGTAGAAAGAGGGGTAGGAACAGGATGAACAGTCTATCCTCCTTTATCAGCCAATATCGCTCACAGAGGGTCTTCTGTAGATCTAGCTATTTTCAGCCTTCATTTAGCCGGGATCTCATCAATCTTAGGAGCTGTAAATTTTATTACAACCGTAATTAATATACGTTCCCCTGGAATAACATTTGATCGAATACCTTTATTTGTTTGGTCTGTAGCTATCACAGCCCTTCTTTTATTACTCTCACTACCTGTTCTTGCCGGAGCAATTACTATGCTTTTAACTGATCGTAATTTAAACACTTCTTTTTTTGATCCTGCCGGAGGAGGGGATCCAATTCTATACCAACATCTATTTTGATTTTTTGGTCACC
>SKELM323-19|Elmis aenea|MT357318
TGTTAGGAATAGCATTAAGATTACTAATTCGAGCAGAATTAGGAACTCCCGGATCTTTAATCGGAGATGATCAAATTTACAATGTCATTGTAACAGCCCATGCTTTTGTAATAATTTTCTTCATAGTTATACCGATTATAATTGGAGGATTTGGAAATTGATTAGTTCCTCTTATACTTGGTGCACCAGATATAGCCTTCCCTCGAATAAACAACATAAGATTTTGACTATTACCACCTTCTCTATCTCTTCTCCTAATAAGAAGAATTGTAGAAAGAGGGGTAGGAACAGGATGAACAGTCTATCCTCCTTTATCAGCCAATATCGCTCACAGAGGGTCTTCTGTAGATCTAGCTATTTTCAGCCTTCATTTAGCCGGGATCTCATCAATCTTAGGAGCTGTAAATTTTATTACAACTGTAATTAATATACGTTCCCCTGGAATAACATTTGATCGAATACCTTTATTTGTTTGGTCTGTAGCTATCACAGCCCTTCTTTTATTACTCTCACTACCTGTTCTTGCCGGAGCAATTACTATGCTTTTAACTGATCGTAATTTAAACACTTCTTTTTTTGATCCTGCCGGAGGAGGGGATCCAATTCTATACCAACATCTATTTTGATTTTTTGGTCA
>SKELM322-19|Elmis aenea|MT357349
AGGAATAGCATTAAGATTACTAATTCGAGCAGAATTAGGAACTCCCGGATCTTTAATCGGAGATGATCAAATTTACAATGTCATTGTAACAGCCCATGCTTTTGTAATAATTTTCTTCATAGTTATACCGATTATAATTGGAGGATTTGGAAATTGATTAGTTCCTCTTATACTTGGTGCACCAGATATAGCCTTCCCTCGAATAAACAACATAAGATTTTGACTATTACCACCTTCTCTATCTCTTCTCCTAATAAGAAGAATTGTAGAAAGAGGGGTAGGAACAGGATGAACAGTCTATCCTCCTTTATCAGCCAATATCGCTCACAGAGGGTCTTCTGTAGATCTAGCTATTTTCAGCCTTCATTTAGCCGGGATCTCATCAATCTTAGGAGCTGTAAATTTTATTACAACTGTAATTAATATACGTTCCCCTGGAATAACATTTGATCGAATACCTTTATTTGTTTGGTCTGTAGCTATCACAGCCCTTCTTTTATTACTCTCACTACCTGTTCTTGCCGGAGCAATTACTATGCTTTTAACTGATCGTAATTTAAACACTTCTTTTTTTGATCCTGCCGGAGGAGGGGATCCAATTCTATACCAACATCTATTTTGATTTTTTGGTCACC
>SKELM321-19|Elmis aenea|MT357307
TGTTAGGAATAGCATTAAGATTACTAATTCGAGCAGAATTAGGAACTCCCGGATCTTTAATCGGAGATGATCAAATTTACAATGTCATTGTAACAGCCCATGCTTTTGTAATAATTTTCTTCATAGTTATACCGATTATAATTGGAGGATTTGGAAATTGATTAGTTCCTCTTATACTTGGTGCACCAGATATAGCCTTCCCTCGAATAAACAACATAAGATTTTGACTATTACCACCTTCTCTATCTCTTCTCCTAATAAGAAGAATTGTAGAAAGAGGGGTAGGAACAGGATGAACAGTCTATCCTCCTTTATCAGCCAATATCGCTCACAGAGGGTCTTCTGTAGATCTAGCTATTTTCAGCCTTCATTTAGCCGGGATCTCATCAATCTTAGGAGCTGTAAATTTTATTACAACTGTAATTAATATACGTTCCCCTGGAATAACATTTGATCGAATACCTTTATTTGTTTGGTCTGTAGCTATCACAGCCCTTCTTTTATTACTCTCACTACCTGTTCTTGCCGGAGCAATTACTATGCTTTTAACTGATCGTAATTTAAACACTTCTTTTTTTGATCCTGCCGGAGGAGGGGATCCAATTCTATACCAACATCTATTTTGATTTTTTGGTCAC
>SKELM320-19|Elmis aenea|MT357423
TGTTAGGAATAGCATTAAGATTACTAATTCGAGCAGAATTAGGAACTCCCGGATCTTTAATCGGAGATGATCAAATTTACAATGTCATTGTAACAGCCCATGCTTTTGTAATAATTTTCTTCATAGTTATACCGATTATAATTGGAGGATTTGGAAATTGATTAGTTCCTCTTATACTTGGTGCACCAGATATAGCCTTTCCTCGAATAAACAACATAAGATTTTGACTATTACCACCTTCTCTATCTCTTCTCCTAATAAGAAGAATTGTAGAAAGAGGGGTAGGAACAGGATGAACAGTCTATCCTCCTTTATCAGCCAATATCGCTCACAGAGGGTCTTCTGTAGATCTAGCTATTTTCAGCCTTCATTTAGCCGGGATCTCATCAATCTTAGGAGCTGTAAATTTTATTACAACTGTAATTAATATACGTTCCCCTGGAATAACATTTGATCGAATACCTTTATTTGTTTGGTCTGTAGCTATCACAGCCCTTCTTTTATTACTCTCACTACCTGTTCTTGCCGGAGCAATTACTATGCTTTTAACTGATCGTAATTTAAACACTTCTTTTTTTGATCCTGCCGGAGGAGGGGATCCAATTCTATACCAACATCTATTTTGATTTTTTGGTCACC
>SKELM319-19|Elmis aenea|MT357501
TGTTAGGAATAGCATTAAGATTACTAATTCGAGCAGAATTAGGAACTCCCGGATCTTTAATCGGAGATGATCAAATTTACAATGTCATTGTAACAGCCCATGCTTTTGTAATAATTTTCTTCATAGTTATACCGATTATAATTGGAGGATTTGGAAATTGATTAGTTCCTCTTATACTTGGTGCACCAGATATAGCCTTTCCTCGAATAAACAACATAAGATTTTGACTATTACCACCTTCTCTATCTCTTCTCCTAATAAGAAGAATTGTAGAAAGAGGGGTAGGAACAGGATGAACAGTCTATCCTCCTTTATCAGCCAATATCGCTCACAGAGGGTCTTCTGTAGATCTAGCTATTTTCAGCCTTCATTTAGCCGGGATCTCATCAATCTTAGGAGCTGTAAATTTTATTACAACTGTAATTAATATACGTTCCCCTGGAATAACATTTGATCGAATACCTTTATTTGTTTGGTCTGTAGCTATCACAGCCCTTCTTTTATTACTCTCACTACCTGTTCTTGCCGGAGCAATTACTATGCTTTTAACTGATCGTAATTTAAACACTTCTTTTTTTGATCCTGCCGGAGGAGGGGATCCAATTCTATACCAACATCTATTTTGATTTTTTGGTCACC
>SKELM318-19|Elmis aenea|MT357406
TGTTAGGAATAGCATTAAGATTACTAATTCGAGCAGAATTAGGAACTCCCGGATCTTTAATCGGAGATGATCAAATTTACAATGTCATTGTAACAGCCCATGCTTTTGTAATAATTTTCTTCATAGTTATACCGATTATAATTGGAGGATTTGGAAATTGATTAGTTCCTCTTATACTTGGTGCACCAGATATAGCCTTTCCTCGAATAAACAACATAAGATTTTGACTATTACCACCTTCTCTATCTCTTCTCCTAATAAGAAGAATTGTAGAAAGAGGGGTAGGAACAGGATGAACAGTCTATCCTCCTTTATCAGCCAATATCGCTCACAGAGGGTCTTCTGTAGATCTAGCTATTTTCAGCCTTCATTTAGCCGGGATCTCATCAATCTTAGGAGCTGTAAATTTTATTACAACTGTAATTAATATACGTTCCCCTGGAATAACATTTGATCGAATACCTTTATTTGTTTGGTCTGTAGCTATCACAGCCCTTCTTTTATTACTCTCACTACCTGTTCTTGCCGGAGCAATTACTATGCTTTTAACTGATCGTAATTTAAACACTTCTTTTTTTGATCCTGCCGGAGGAGGGGATCCAATTCTATACCAACATCTATTTTGATTTTTTGGTCA
>SKELM317-19|Elmis aenea|MT357441
TGTTAGGAATAGCATTAAGATTACTAATTCGAGCAGAATTAGGAACTCCCGGATCTTTAATCGGAGATGATCAAATTTACAATGTCATTGTAACAGCCCATGCTTTTGTAATAATTTTCTTCATAGTTATACCGATTATAATTGGAGGATTTGGAAATTGATTAGTTCCTCTTATACTTGGTGCACCAGATATAGCCTTTCCTCGAATAAACAACATAAGATTTTGACTATTACCACCTTCTCTATCTCTTCTCCTAATAAGAAGAATTGTAGAAAGAGGGGTAGGAACAGGATGAACAGTCTATCCTCCTTTATCAGCCAATATCGCTCACAGAGGGTCTTCTGTAGATCTAGCTATTTTCAGCCTTCATTTAGCCGGGATCTCATCAATCTTAGGAGCTGTAAATTTTATTACAACTGTAATTAATATACGTTCCCCTGGAATAACATTTGATCGAATACCTTTATTTGTTTGGTCTGTAGCTATCACAGCCCTTCTTTTATTACTCTCACTACCTGTTCTTGCCGGAGCAATTACTATGCTTTTAACTGATCGTAATTTAAACACTTCTTTTTTTGATCCTGCCGGAGGAGGGGATCCAATTCTATACCAACATCTATTTTGATTTTTTGGTCA
>SKELM316-19|Elmis aenea|MT357491
ATTAAGATTACTAATTCGAGCAGAATTAGGAACTCCCGGATCTTTAATCGGAGATGATCAAATTTACAATGTCATTGTAACAGCCCATGCTTTTGTAATAATTTTCTTCATAGTTATACCGATTATAATTGGAGGATTTGGAAATTGATTAGTTCCTCTTATACTTGGTGCACCAGATATAGCCTTTCCTCGAATAAACAACATAAGATTTTGACTATTACCACCTTCTCTATCTCTTCTCCTAATAAGAAGAATTGTAGAAAGAGGGGTAGGAACAGGATGAACAGTCTATCCTCCTTTATCAGCCAATATCGCTCACAGAGGGTCTTCTGTAGATCTAGCTATTTTCAGCCTTCATTTAGCCGGGATCTCATCAATCTTAGGAGCTGTAAATTTTATTACAACTGTAATTAATATACGTTCCCCTGGAATAACATTTGATCGAATACCTTTATTTGTTTGGTCTGTAGCTATCACAGCCCTTCTTTTATTACTCTCACTACCTGTTCTTGCCGGAGCAATTACTATGCTTTTAACTGATCGTAATTTAAACACTTCTTTTTTTGATCCTGCCGGAGGAGGGGATCCAATTCTATACCAACATCTATTTTGATTTTTTGGTCACC
>SKELM315-19|Elmis aenea|MT357288
TAAGATTACTAATTCGAGCAGAATTAGGAACTCCCGGATCTTTAATCGGAGATGATCAAATTTACAATGTCATTGTAACAGCCCATGCTTTTGTAATAATTTTCTTCATAGTTATACCGATTATAATTGGAGGATTTGGAAATTGATTAGTTCCTCTTATACTTGGTGCACCAGATATAGCCTTTCCTCGAATAAACAACATAAGATTTTGACTATTACCACCTTCTCTATCTCTTCTCCTAATAAGAAGAATTGTAGAAAGAGGGGTAGGAACAGGATGAACAGTCTATCCTCCTTTATCAGCCAATATCGCTCACAGAGGGTCTTCTGTAGATCTAGCTATTTTCAGCCTTCATTTAGCCGGGATCTCATCAATCTTAGGAGCTGTAAATTTTATTACAACTGTAATTAATATACGTTCCCCTGGAATAACATTTGATCGAATACCTTTATTTGTTTGGTCTGTAGCTATCACAGCCCTTCTTTTATTACTCTCACTACCTGTTCTTGCCGGAGCAATTACTATGCTTTTAACTGATCGTAATTTAAACACTTCTTTTTTTGATCCTGCCGGAGGAGGGGATCCAATTCTATACCAACATCTATTTTGATTTTTTGGTCACC
>SKELM314-19|Elmis aenea|MT357313
GATTACTAATTCGAGCAGAATTAGGAACTCCCGGATCTTTAATCGGAGATGATCAAATTTACAATGTCATTGTAACAGCCCATGCTTTTGTAATAATTTTCTTCATAGTTATACCGATTATAATTGGAGGATTTGGAAATTGATTAGTTCCTCTTATACTTGGTGCACCAGATATAGCCTTTCCTCGAATAAACAACATAAGATTTTGACTATTACCACCTTCTCTATCTCTTCTCCTAATAAGAAGAATTGTAGAAAGAGGGGTAGGAACAGGATGAACAGTCTATCCTCCTTTATCAGCCAATATCGCTCACAGAGGGTCTTCTGTAGATCTAGCTATTTTCAGCCTTCATTTAGCCGGGATCTCATCAATCTTAGGAGCTGTAAATTTTATTACAACTGTAATTAATATACGTTCCCCTGGAATAACATTTGATCGAATACCTTTATTTGTTTGGTCTGTAGCTATCACAGCCCTTCTTTTATTACTCTCACTACCTGTTCTTGCCGGAGCAATTACTATGCTTTTAACTGATCGTAATTTAAACACTTCTTTTTTTGATCCTGCCGGAGGAGGGGATCCAATTCTATACCAACATCTATTTTGATTTTTTGGTCACC
>SKELM313-19|Elmis aenea|MT357428
TGTTAGGAATAGCATTAAGATTACTAATTCGAGCAGAATTAGGAACTCCCGGATCTTTAATCGGAGATGATCAAATTTACAATGTCATTGTAACAGCCCATGCTTTTGTAATAATTTTCTTCATAGTTATACCGATTATAATTGGAGGATTTGGAAATTGATTAGTTCCTCTTATACTTGGTGCACCAGATATAGCCTTTCCTCGAATAAACAACATAAGATTTTGACTATTACCACCTTCTCTATCTCTTCTCCTAATAAGAAGAATTGTAGAAAGAGGGGTAGGAACAGGATGAACAGTCTATCCTCCTTTATCAGCCAATATCGCTCACAGAGGGTCTTCTGTAGATCTAGCTATTTTCAGCCTTCATTTAGCCGGGATCTCATCAATCTTAGGAGCTGTAAATTTTATTACAACTGTAATTAATATACGTTCCCCTGGAATAACATTTGATCGAATACCTTTATTTGTTTGGTCTGTAGCTATCACAGCCCTTCTTTTATTACTCTCACTACCTGTTCTTGCCGGAGCAATTACTATGCTTTTAACTGATCGTAATTTAAACACTTCTTTTTTTGATCCTGCCGGAGGAGGGGATCCAATTCTATACCAACATCTATTTTGATTTTTTGGTCACC
>SKELM312-19|Elmis aenea|MT357458
TGTTAGGAATAGCATTAAGATTACTAATTCGAGCAGAATTAGGAACTCCCGGATCTTTAATCGGAGATGATCAAATTTACAATGTCATTGTAACAGCCCATGCTTTTGTAATAATTTTCTTCATAGTTATACCGATTATAATTGGAGGATTTGGAAATTGATTAGTTCCTCTTATACTTGGTGCACCAGATATAGCCTTTCCTCGAATAAACAACATAAGATTTTGACTATTACCACCTTCTCTATCTCTTCTCCTAATAAGAAGAATTGTAGAAAGAGGGGTAGGAACAGGATGAACAGTCTATCCTCCTTTATCAGCCAATATCGCTCACAGAGGGTCTTCTGTAGATCTAGCTATTTTCAGCCTTCATTTAGCCGGGATCTCATCAATCTTAGGAGCTGTAAATTTTATTACAACTGTAATTAATATACGTTCCCCTGGAATAACATTTGATCGAATACCTTTATTTGTTTGGTCTGTAGCTATCACAGCCCTTCTTTTATTACTCTCACTACCTGTTCTTGCCGGAGCAATTACTATGCTTTTAACTGATCGTAATTTAAACACTTCTTTTTTTGATCCTGCCGGAGGAGGGGATCCAATTCTATACCAACATCTATTTTGATTTTTTGGTCACC
>SKELM311-19|Elmis aenea|MT357261
TGTTAGGAATAGCATTAAGATTACTAATTCGAGCAGAATTAGGAACTCCCGGATCTTTAATCGGAGATGATCAAATTTACAATGTCATTGTAACAGCCCATGCTTTTGTAATAATTTTCTTCATAGTTATACCGATTATAATTGGAGGATTTGGAAATTGATTAGTTCCTCTTATACTTGGTGCACCAGATATAGCCTTTCCTCGAATAAACAACATAAGATTTTGACTATTACCACCTTCTCTATCTCTTCTCCTAATAAGAAGAATTGTAGAAAGAGGGGTAGGAACAGGATGAACAGTCTATCCTCCTTTATCAGCCAATATCGCTCACAGAGGGTCTTCTGTAGATCTAGCTATTTTCAGCCTTCATTTAGCCGGGATCTCATCAATCTTAGGAGCTGTAAATTTTATTACAACTGTAATTAATATACGTTCCCCTGGAATAACATTTGATCGAATACCTTTATTTGTTTGGTCTGTAGCTATCACAGCCCTTCTTTTATTACTCTCACTACCTGTTCTTGCCGGAGCAATTACTATGCTTTTAACTGATCGTAATTTAAACACTTCTTTTTTTGATCCTGCCGGAGGAGGGGATCCAATTCTATACCAACATCTATTTTGATTTTTTGGTCACC
>SKELM310-19|Elmis aenea|MT357546
TGTTAGGAATAGCATTAAGATTACTAATTCGAGCAGAATTAGGAACTCCCGGATCTTTAATCGGAGATGATCAAATTTACAATGTCATTGTAACAGCCCATGCTTTTGTAATAATTTTCTTCATAGTTATACCGATTATAATTGGAGGATTTGGAAATTGATTAGTTCCTCTTATACTTGGTGCACCAGATATAGCCTTTCCTCGAATAAACAACATAAGATTTTGACTATTACCACCTTCTCTATCTCTTCTCCTAATAAGAAGAATTGTAGAAAGAGGGGTAGGAACAGGATGAACAGTCTATCCTCCTTTATCAGCCAATATCGCTCACAGAGGGTCTTCTGTAGATCTAGCTATTTTCAGCCTTCATTTAGCCGGGATCTCATCAATCTTAGGAGCTGTAAATTTTATTACAACTGTAATTAATATACGTTCCCCTGGAATAACATTTGATCAAATACCTTTATTTGTTTGGTCTGTAGCTATCACAGCCCTTCTTTTATTACTCTCACTACCTGTTCTTGCCGGAGCAATTACTATGCTTTTAACTGATCGTAATTTAAACACTTCTTTTTTTGATCCTGCCGGAGGAGGGGATCCAATTCTATACCAACATCTATTTTGATTTTTTGGTCACC
>SKELM308-19|Elmis aenea|MT357264
GAATAGCATTAAGATTACTAATTCGAGCAGAATTAGGAACTCCCGGATCTTTAATCGGAGATGATCAAATTTACAATGTCATTGTAACAGCCCATGCTTTTGTAATAATTTTCTTCATAGTTATACCGATTATAATTGGAGGATTTGGAAATTGATTAGTTCCTCTTATACTTGGTGCACCAGATATAGCCTTTCCTCGAATAAACAACATAAGATTTTGACTATTACCACCTTCTCTATCTCTTCTCCTAATAAGAAGAATTGTAGAAAGAGGGGTAGGAACAGGATGAACAGTCTATCCTCCTTTATCAGCCAATATCGCTCACAGAGGGTCTTCTGTAGATCTAGCTATTTTCAGCCTTCATTTAGCCGGGATCTCATCAATCTTAGGAGCTGTAAATTTTATTACAACTGTGATTAATATACGTTCCCCTGGAATAACATTTGATCGAATACCTTTATTTGTTTGGTCTGTAGCTATCACAGCCCTTCTTTTATTACTCTCACTACCTGTTCTTGCCGGAGCAATTACTATGCTTTTAACTGATCGTAATTTAAACACTTCTTTTTTTGATCCTGCCGGAGGAGGGGATCCAATTCTATACCAACATCTATTTTGATTTTTTGGTCACC
>SKELM307-19|Elmis aenea|MT357420
TGTTAGGAATAGCATTAAGATTACTAATTCGAGCAGAATTAGGAACTCCCGGATCTTTAATCGGAGATGATCAAATTTACAATGTCATTGTAACAGCCCATGCTTTTGTAATAATTTTCTTCATAGTTATACCGATTATAATTGGAGGATTTGGAAATTGATTAGTTCCTCTTATACTTGGTGCACCAGATATAGCCTTTCCTCGAATAAACAACATAAGATTTTGACTATTACCACCTTCTCTATCTCTTCTCCTAATAAGAAGAATTGTAGAAAGAGGGGTAGGAACAGGATGAACAGTCTATCCTCCTTTATCAGCCAATATCGCTCACAGAGGGTCTTCTGTAGATCTAGCTATTTTCAGCCTTCATTTAGCCGGGATCTCATCAATCTTAGGAGCTGTAAATTTTATTACAACTGTAATTAATATACGTTCCCCTGGAATAACATTTGATCGAATACCTTTATTTGTTTGGTCTGTAGCTATCACAGCCCTTCTTTTATTACTCTCACTACCTGTTCTTGCCGGAGCAATTACTATGCTTTTAACTGATCGTAATTTAAACACTTCTTTTTTTGATCCTGCCGGAGGAGGGGATCCAATTCTATATCAACATCTATTTTGATTTTTTGGTCACC
>SKELM306-19|Elmis aenea|MT357477
TGTTAGGAATAGCATTAAGATTACTAATTCGAGCAGAATTAGGAACTCCCGGATCTTTAATCGGAGATGATCAAATTTACAATGTCATTGTAACAGCCCATGCTTTTGTAATAATTTTCTTCATAGTTATACCGATTATAATTGGAGGATTTGGAAATTGATTAGTTCCTCTTATACTTGGTGCACCAGATATAGCCTTTCCTCGAATAAACAACATAAGATTTTGACTATTACCACCTTCTCTATCTCTTCTCCTAATAAGAAGAATTGTAGAAAGAGGGGTAGGAACAGGATGAACAGTCTATCCTCCTTTATCAGCCAATATCGCTCACAGAGGGTCTTCTGTAGATCTAGCTATTTTCAGCCTTCATTTAGCCGGGATCTCATCAATCTTAGGAGCTGTAAATTTTATTACAACTGTAATTAATATACGTTCCCCTGGAATAACATTTGATCGAATACCTTTATTTGTTTGGTCTGTAGCTATCACAGCCCTTCTTTTATTACTCTCACTACCTGTTCTTGCCGGAGCAATTACTATGCTTTTAACTGATCGTAATTTAAACACTTCTTTTTTTGATCCTGCCGGAGGAGGGGATCCAATTCTATATCAACATCTATTTTGATTTTTTGGTCA
>SKELM304-19|Elmis aenea|MT357256
TAGGAATAGCATTAAGATTACTAATTCGAGCAGAATTAGGAACTCCCGGATCTTTAATCGGAGATGATCAAATTTACAATGTCATTGTAACAGCCCATGCTTTTGTAATAATTTTCTTCATAGTTATACCGATTATAATTGGAGGATTTGGAAATTGATTAGTTCCTCTTATACTTGGTGCACCAGATATAGCCTTTCCTCGAATAAACAACATAAGATTTTGACTATTACCACCTTCTCTATCTCTTCTCCTAATAAGAAGAATTGTAGAAAGAGGGGTAGGAACAGGATGAACAGTCTATCCTCCTTTATCAGCCAATATCGCTCACAGAGGGTCTTCTGTAGATCTAGCTATTTTCAGCCTTCATTTAGCCGGGATCTCATCAATCTTAGGAGCTGTAAATTTTATTACAACTGTAATTAATATACGTTCCCCTGGAATAACATTTGATCGAATACCTTTATTTGTTTGGTCTGTAGCTATCACAGCCCTTCTTTTATTACTCTCACTACCTGTTCTTGCCGGAGCAATTACTATGCTTTTAACTGATCGTAATTTAAACACTTCTTTTTTTGATCCTGCCGGAGGAGGGGATCCAATTCTATACCAACATCTATTTTGATTTTTTGGTCACC
>SKELM303-19|Elmis aenea|MT357474
TGTTAGGAATAGCATTAAGATTACTAATTCGAGCAGAATTAGGAACTCCCGGATCTTTAATCGGAGATGATCAAATTTACAATGTCATTGTAACAGCCCATGCTTTTGTAATAATTTTCTTCATAGTTATACCGATTATAATTGGAGGATTTGGAAATTGATTAGTTCCTCTTATACTTGGTGCACCAGATATAGCCTTTCCTCGAATAAACAACATAAGATTTTGACTATTACCACCTTCTCTATCTCTTCTCCTAATAAGAAGAATTGTAGAAAGAGGGGTAGGAACAGGATGAACAGTCTATCCTCCTTTATCAGCCAATATCGCTCACAGAGGGTCTTCTGTAGATCTAGCTATTTTCAGCCTTCATTTAGCCGGGATCTCATCAATCTTAGGAGCTGTAAATTTTATTACAACTGTAATTAATATACGTTCCCCTGGAATAACATTTGATCGAATACCTTTATTTGTTTGGTCTGTAGCTATCACAGCCCTTCTTTTATTACTCTCACTACCTGTTCTTGCCGGAGCAATTACTATGCTTTTAACTGATCGTAATTTAAACACTTCTTTTTTTGATCCTGCCGGAGGAGGGGATCCAATTCTATATCAACATCTATTTTGATTTTTTGGTCACC
>SKELM298-19|Elmis aenea|MT357435
GAATGTTAGGAATAGCATTAAGATTACTAATTCGAGCAGAATTAGGAACTCCCGGATCTTTAATCGGAGATGATCAAATTTACAATGTCATTGTAACAGCCCATGCTTTTGTAATAATTTTCTTCATAGTTATACCGATTATAATTGGAGGATTTGGAAATTGATTAGTTCCTCTTATACTTGGTGCACCAGATATAGCCTTTCCTCGAATAAACAACATAAGATTTTGACTATTACCACCTTCTCTATCTCTTCTCCTAATAAGAAGAATTGTAGAAAGAGGGGTAGGAACAGGATGAACAGTCTATCCTCCTTTATCAGCCAATATCGCTCACAGAGGGTCTTCTGTAGATCTAGCTATTTTCAGCCTTCATTTAGCCGGGATCTCATCAATCTTAGGAGCTGTAAATTTTATTACAACTGTAATTAATATACGTTCCCCTGGAATAACATTTGATCGAATACCTTTATTTGTTTGGTCTGTAGCTATCACAGCCCTTCTTTTATTACTCTCACTACCTGTTCTTGCCGGAGCAATTACTATGCTTTTAACTGATCGTAATTTAAACACTTCTTTTTTTGATCCTGCCGGAGGAGGGGATCCAATTCTATACCAACATCTATTTTGATTTTTTGGTCAC
>SKELM297-19|Elmis aenea|MT357462
GAATGTTAGGAATAGCATTAAGATTACTAATTCGAGCAGAATTAGGAACTCCCGGATCTTTAATCGGAGATGATCAAATTTACAATGTCATTGTAACAGCCCATGCTTTTGTAATAATTTTCTTCATAGTTATACCGATTATAATTGGAGGATTTGGAAATTGATTAGTTCCTCTTATACTTGGTGCACCAGATATAGCCTTTCCTCGAATAAACAACATAAGATTTTGACTATTACCACCTTCTCTATCTCTTCTCCTAATAAGAAGAATTGTAGAAAGAGGGGTAGGAACAGGATGAACAGTCTATCCTCCTTTATCAGCCAATATCGCTCACAGAGGGTCTTCTGTAGATCTAGCTATTTTCAGCCTTCATTTAGCCGGGATCTCATCAATCTTAGGAGCTGTAAATTTTATTACAACTGTAATTAATATACGTTCCCCTGGAATAACATTTGATCGAATACCTTTATTTGTTTGGTCTGTAGCTATCACAGCCCTTCTTTTATTACTCTCACTACCTGTTCTTGCCGGAGCAATTACTATGCTTTTAACTGATCGTAATTTAAACACTTCTTTTTTTGATCCTGCCGGAGGAGGGGATCCAATTCTATACCAACATCTATTTTGATTTTTTGGTCAC
>SKELM296-19|Elmis aenea|MT357329
GAATGTTAGGAATAGCATTAAGATTACTAATTCGAGCAGAATTAGGAACTCCCGGATCTTTAATCGGAGATGATCAAATTTACAATGTCATTGTAACAGCCCATGCTTTTGTAATAATTTTCTTCATAGTTATACCGATTATAATTGGAGGATTTGGAAATTGATTAGTTCCTCTTATACTTGGTGCACCAGATATAGCCTTTCCTCGAATAAACAACATAAGATTTTGACTATTACCACCTTCTCTATCTCTTCTCCTAATAAGAAGAATTGTAGAAAGAGGGGTAGGAACAGGATGAACAGTCTATCCTCCTTTATCAGCCAATATCGCTCACAGAGGGTCTTCTGTAGATCTAGCTATTTTCAGCCTTCATTTAGCCGGGATCTCATCAATCTTAGGAGCTGTAAATTTTATTACAACTGTAATTAATATACGTTCCCCTGGAATAACATTTGATCGAATACCTTTATTTGTTTGGTCTGTAGCTATCACAGCCCTTCTTTTATTACTCTCACTACCTGTTCTTGCCGGAGCAATTACTATGCTTTTAACTGATCGTAATTTAAACACTTCTTTTTTTGATCCTGCCGGAGGAGGGGATCCAATTCTATACCAACATCTATTTTGATTTTTTGGTCAC
>SKELM295-19|Elmis aenea|MT357524
GAATGTTAGGAATAGCATTAAGATTACTAATTCGAGCAGAATTAGGAACTCCCGGATCTTTAATCGGAGATGATCAAATTTACAATGTCATTGTAACAGCCCATGCTTTTGTAATAATTTTCTTCATAGTTATACCGATTATAATTGGAGGATTTGGAAATTGATTAGTTCCTCTTATACTTGGTGCACCAGATATAGCCTTTCCTCGAATAAACAACATAAGATTTTGACTATTACCACCTTCTCTATCTCTTCTCCTAATAAGAAGAATTGTAGAAAGAGGGGTAGGAACAGGATGAACAGTCTATCCTCCTTTATCAGCCAATATCGCTCACAGAGGGTCTTCTGTAGATCTAGCTATTTTCAGCCTTCATTTAGCCGGGATCTCATCAATCTTAGGAGCTGTAAATTTTATTACAACTGTAATTAATATACGTTCCCCTGGAATAACATTTGATCGAATACCTTTATTTGTTTGGTCTGTAGCTATCACAGCCCTTCTTTTATTACTCTCACTACCTGTTCTTGCCGGAGCAATTACTATGCTTTTAACTGATCGTAATTTAAACACTTCTTTTTTTGATCCTGCCGGAGGAGGGGATCCAATTCTATACCAACATCTATTTTGATTTTTTGGTCAC
>SKELM294-19|Elmis aenea|MT357448
GAATGTTAGGAATAGCATTAAGATTACTAATTCGAGCAGAATTAGGAACTCCCGGATCTTTAATCGGAGATGATCAAATTTACAATGTCATTGTAACAGCCCATGCTTTTGTAATAATTTTCTTCATAGTTATACCGATTATAATTGGAGGATTTGGAAATTGATTAGTTCCTCTTATACTTGGTGCACCAGATATAGCCTTTCCTCGAATAAACAACATAAGATTTTGACTATTACCACCTTCTCTATCTCTTCTCCTAATAAGAAGAATTGTAGAAAGAGGGGTAGGAACAGGATGAACAGTCTATCCTCCTTTATCAGCCAATATCGCTCACAGAGGGTCTTCTGTAGATCTAGCTATTTTCAGCCTTCATTTAGCCGGGATCTCATCAATCTTAGGAGCTGTAAATTTTATTACAACTGTAATTAATATACGTTCCCCTGGAATAACATTTGATCGAATACCTTTATTTGTTTGGTCTGTAGCTATCACAGCCCTTCTTTTATTACTCTCACTACCTGTTCTTGCCGGAGCAATTACTATGCTTTTAACTGATCGTAATTTAAACACTTCTTTTTTTGATCCTGCCGGAGGAGGGGATCCAATTCTATACCAACATCTATTTTGATTTTTTGGTCAC
>SKELM293-19|Elmis aenea|MT357265
GAATGTTAGGAATAGCATTAAGATTACTAATTCGAGCAGAATTAGGAACTCCCGGATCTTTAATCGGAGATGATCAAATTTACAATGTCATTGTAACAGCCCATGCTTTTGTAATAATTTTCTTCATAGTTATACCGATTATAATTGGAGGATTTGGAAATTGATTAGTTCCTCTTATACTTGGTGCACCAGATATAGCCTTTCCTCGAATAAACAACATAAGATTTTGACTATTACCACCTTCTCTATCTCTTCTCCTAATAAGAAGAATTGTAGAAAGAGGGGTAGGAACAGGATGAACAGTCTATCCTCCTTTATCAGCCAATATCGCTCACAGAGGGTCTTCTGTAGATCTAGCTATTTTCAGCCTTCATTTAGCCGGGATCTCATCAATCTTAGGAGCTGTAAATTTTATTACAACTGTAATTAATATACGTTCCCCTGGAATAACATTTGATCGAATACCTTTATTTGTTTGGTCTGTAGCTATCACAGCCCTTCTTTTATTACTCTCACTACCTGTTCTTGCCGGAGCAATTACTATGCTTTTAACTGATCGTAATTTAAACACTTCTTTTTTTGATCCTGCCGGAGGAGGGGATCCAATTCTATACCAACATCTATTTTGATTTTTTGGTCA
>SKELM292-19|Elmis aenea|MT357338
GAATGTTAGGAATAGCATTAAGATTACTAATTCGAGCAGAATTAGGAACTCCCGGATCTTTAATCGGAGATGATCAAATTTACAATGTCATTGTAACAGCCCATGCTTTTGTAATAATTTTCTTCATAGTTATACCGATTATAATTGGAGGATTTGGAAATTGATTAGTTCCTCTTATACTTGGTGCACCAGATATAGCCTTTCCTCGAATAAACAACATAAGATTTTGACTATTACCACCTTCTCTATCTCTTCTCCTAATAAGAAGAATTGTAGAAAGAGGGGTAGGAACAGGATGAACAGTCTATCCTCCTTTATCAGCCAATATCGCTCACAGAGGGTCTTCTGTAGATCTAGCTATTTTCAGCCTTCATTTAGCCGGGATCTCATCAATCTTAGGAGCTGTAAATTTTATTACAACTGTAATTAATATACGTTCCCCTGGAATAACATTTGATCGAATACCTTTATTTGTTTGGTCTGTAGCTATCACAGCCCTTCTTTTATTACTCTCACTACCTGTTCTTGCCGGAGCAATTACTATGCTTTTAACTGATCGTAATTTAAACACTTCTTTTTTTGATCCTGCCGGAGGAGGGGATCCAATTCTATACCAACATCTATTTTGATTTTTTGGTCAC
>SKELM291-19|Elmis aenea|MT357363
GAATGTTAGGAATAGCATTAAGATTACTAATTCGAGCAGAATTAGGAACTCCCGGATCTTTAATCGGAGATGATCAAATTTACAATGTCATTGTAACAGCCCATGCTTTTGTAATAATTTTCTTCATAGTTATACCGATTATAATTGGAGGATTTGGAAATTGATTAGTTCCTCTTATACTTGGTGCACCAGATATAGCCTTTCCTCGAATAAACAACATAAGATTTTGACTATTACCACCTTCTCTATCTCTTCTCCTAATAAGAAGAATTGTAGAAAGAGGGGTAGGAACAGGATGAACAGTCTATCCTCCTTTATCAGCCAATATCGCTCACAGAGGGTCTTCTGTAGATCTAGCTATTTTCAGCCTTCATTTAGCCGGGATCTCATCAATCTTAGGAGCTGTAAATTTTATTACAACTGTAATTAATATACGTTCCCCTGGAATAACATTTGATCGAATACCTTTATTTGTTTGGTCTGTAGCTATCACAGCCCTTCTTTTATTACTCTCACTACCTGTTCTTGCCGGAGCAATTACTATGCTTTTAACTGATCGTAATTTAAACACTTCTTTTTTTGATCCTGCCGGAGGAGGGGATCCAATTCTATACCAACATCTATTTTGATTTTTTGGTCAC
>SKELM290-19|Elmis aenea|MT357262
GAATGTTAGGAATAGCATTAAGATTACTAATTCGAGCAGAATTAGGAACTCCCGGATCTTTAATCGGAGATGATCAAATTTACAATGTCATTGTAACAGCCCATGCTTTTGTAATAATTTTCTTCATAGTTATACCGATTATAATTGGAGGATTTGGAAATTGATTAGTTCCTCTTATACTTGGTGCACCAGATATAGCCTTTCCTCGAATAAACAACATAAGATTTTGACTATTACCACCTTCTCTATCTCTTCTCCTAATAAGAAGAATTGTAGAAAGAGGGGTAGGAACAGGATGAACAGTCTATCCTCCTTTATCAGCCAATATCGCTCACAGAGGGTCTTCTGTAGATCTAGCTATTTTCAGCCTTCATTTAGCCGGGATCTCATCAATCTTAGGAGCTGTAAATTTTATTACAACTGTAATTAATATACGTTCCCCTGGAATAACATTTGATCGAATACCTTTATTTGTTTGGTCTGTAGCTATCACAGCCCTTCTTTTATTACTCTCACTACCTGTTCTTGCCGGAGCAATTACTATGCTTTTAACTGATCGTAATTTAAACACTTCTTTTTTTGATCCTGCCGGAGGAGGGGATCCAATTCTATACCAACATCTATTTTGATTTTTTGGTCAC
>SKELM289-19|Elmis aenea|MT357531
GAATGTTAGGAATAGCATTAAGATTACTAATTCGAGCAGAATTAGGAACTCCCGGATCTTTAATCGGAGATGATCAAATTTACAATGTCATTGTAACAGCCCATGCTTTTGTAATAATTTTCTTCATAGTTATACCGATTATAATTGGAGGATTTGGAAATTGATTAGTTCCTCTTATACTTGGTGCACCAGATATAGCCTTTCCTCGAATAAACAACATAAGATTTTGACTATTACCACCTTCTCTATCTCTTCTCCTAATAAGAAGAATTGTAGAAAGAGGGGTAGGAACAGGATGAACAGTCTATCCTCCTTTATCAGCCAATATCGCTCACAGAGGGTCTTCTGTAGATCTAGCTATTTTCAGCCTTCATTTAGCCGGGATCTCATCAATCTTAGGAGCTGTAAATTTTATTACAACTGTAATTAATATACGTTCCCCTGGAATAACATTTGATCGAATACCTTTATTTGTTTGGTCTGTAGCTATCACAGCCCTTCTTTTATTACTCTCACTACCTGTTCTTGCCGGAGCAATTACTATGCTTTTAACTGATCGTAATTTAAACACTTCTTTTTTTGATCCTGCCGGAGGAGGGGATCCAATTCTATACCAACATCTATTTTGATTTTTTGGTCAC
>SKELM288-19|Elmis aenea|MT357292
GAATGTTAGGAATAGCATTAAGATTACTAATTCGAGCAGAATTAGGAACTCCCGGATCTTTAATCGGAGATGATCAAATTTACAATGTCATTGTAACAGCCCATGCTTTTGTAATAATTTTCTTCATAGTTATACCGATTATAATTGGAGGATTTGGAAATTGATTAGTTCCTCTTATACTTGGTGCACCAGATATAGCCTTTCCTCGAATAAACAACATAAGATTTTGACTATTACCACCTTCTCTATCTCTTCTCCTAATAAGAAGAATTGTAGAAAGAGGGGTAGGAACAGGATGAACAGTCTATCCTCCTTTATCAGCCAATATCGCTCACAGAGGGTCTTCTGTAGATCTAGCTATTTTCAGCCTTCATTTAGCCGGGATCTCATCAATCTTAGGAGCTGTAAATTTTATTACAACTGTAATTAATATACGTTCCCCTGGAATAACATTTGATCGAATACCTTTATTTGTTTGGTCTGTAGCTATCACAGCCCTTCTTTTATTACTCTCACTACCTGTTCTTGCCGGAGCAATTACTATGCTTTTAACTGATCGTAATTTAAACACTTCTTTTTTTGATCCTGCCGGAGGAGGGGATCCAATTCTATACCAACATCTATTTTGATTTTTTGGTCAC
>SKELM287-19|Elmis aenea|MT357421
GAATGTTAGGAATAGCATTAAGATTACTAATTCGAGCAGAATTAGGAACTCCCGGATCTTTAATCGGAGATGATCAAATTTACAATGTCATTGTAACAGCCCATGCTTTTGTAATAATTTTCTTCATAGTTATACCGATTATAATTGGAGGATTTGGAAATTGATTAGTTCCTCTTATACTTGGTGCACCAGATATAGCCTTTCCTCGAATAAACAACATAAGATTTTGACTATTACCACCTTCTCTATCTCTTCTCCTAATAAGAAGAATTGTAGAAAGAGGGGTAGGAACAGGATGAACAGTCTATCCTCCTTTATCAGCCAATATCGCTCACAGAGGGTCTTCTGTAGATCTAGCTATTTTCAGCCTTCATTTAGCCGGGATCTCATCAATCTTAGGAGCTGTAAATTTTATTACAACTGTAATTAATATACGTTCCCCTGGAATAACATTTGATCGAATACCTTTATTTGTTTGGTCTGTAGCTATCACAGCCCTTCTTTTATTACTCTCACTACCTGTTCTTGCCGGAGCAATTACTATGCTTTTAACTGATCGTAATTTAAACACTTCTTTTTTTGATCCTGCCGGAGGAGGGGATCCAATTCTATACCAACATCTATTTTGATTTTTTGGTCAC
>SKELM286-19|Elmis aenea|MT357365
GAATGTTAGGAATAACATTAAGATTACTAATTCGAGCAGAATTAGGAACTCCCGGATCTTTAATCGGAGATGATCAAATTTACAATGTCATTGTAACAGCCCATGCTTTTGTAATAATTTTCTTCATAGTTATACCGATTATAATTGGAGGATTTGGAAATTGATTAGTTCCTCTTATACTTGGTGCACCAGATATAGCCTTTCCTCGAATAAACAACATAAGATTTTGACTATTACCACCTTCTCTATCTCTTCTCCTAATAAGAAGAATTGTAGAAAGAGGGGTAGGAACAGGATGAACAGTCTATCCTCCTTTATCAGCCAATATCGCTCACAGAGGGTCTTCTGTAGATCTAGCTATTTTCAGCCTTCATTTAGCCGGGATCTCATCAATCTTAGGAGCTGTAAATTTTATTACAACTGTAATTAATATACGTTCCCCTGGAATAACATTTGATCGAATACCTTTATTTGTTTGGTCTGTAGCTATCACAGCCCTTCTTTTATTACTCTCACTACCTGTTCTTGCCGGAGCAATTACTATGCTTTTAACTGATCGTAATTTAAACACTTCTTTTTTTGATCCTGCCGGAGGAGGGGATCCAATTCTATACCAACATCTATTTTGATTTTTTGGTC
>SKELM285-19|Elmis aenea|MT357347
GAATGTTAGGAATAGCATTAAGATTACTAATTCGAGCAGAATTAGGAACTCCCGGATCTTTAATCGGAGATGATCAAATTTACAATGTCATTGTAACAGCCCATGCTTTTGTAATAATTTTCTTCATAGTTATACCGATTATAATTGGAGGATTTGGAAATTGATTAGTTCCTCTTATACTTGGTGCACCAGATATAGCCTTTCCTCGAATAAACAACATAAGATTTTGACTATTACCACCTTCTCTATCTCTTCTCCTAATAAGAAGAATTGTAGAAAGAGGGGTAGGAACAGGATGAACAGTCTATCCTCCTTTATCAGCCAATATCGCTCACAGAGGGTCTTCTGTAGATCTAGCTATTTTCAGCCTTCATTTAGCCGGGATCTCATCAATCTTAGGAGCTGTAAATTTTATTACAACTGTAATTAATATACGTTCCCCTGGAATAACATTTGATCGAATACCTTTATTTGTTTGGTCTGTAGCTATCACAGCCCTTCTTTTATTACTCTCACTACCTGTTCTTGCCGGAGCAATTACTATGCTTTTAACTGATCGTAATTTAAACACTTCTTTTTTTGATCCTGCCGGAGGAGGGGATCCAATTCTATACCAACATCTATTTTGATTTTTTGGTCAC
>SKELM284-19|Elmis aenea|MT357370
GAATGTTAGGAATAGCGTTAAGATTACTAATTCGAGCAGAATTAGGAACTCCCGGATCTTTAATCGGAGATGATCAAATTTACAATGTCATTGTAACAGCCCATGCTTTTGTAATAATTTTCTTCATAGTTATACCGATTATAATTGGAGGATTTGGAAATTGATTAGTTCCTCTTATACTTGGTGCACCAGATATAGCCTTTCCTCGAATAAACAACATAAGATTTTGACTATTACCACCTTCTCTATCTCTTCTCCTAATAAGAAGAATTGTAGAAAGAGGGGTAGGAACAGGATGAACAGTCTATCCTCCTTTATCAGCCAATATCGCTCACAGAGGGTCTTCTGTAGATCTAGCTATTTTCAGCCTTCATTTAGCCGGGATCTCATCAATCTTAGGAGCTGTAAATTTTATTACAACTGTAATTAATATACGTTCCCCTGGAATAACATTTGATCGAATACCTTTATTTGTTTGGTCTGTAGCTATCACAGCCCTTCTTTTATTACTCTCACTACCTGTTCTTGCCGGAGCAATTACTATGCTTTTAACTGATCGTAATTTAAACACTTCTTTTTTTGATCCTGCCGGAGGAGGGGATCCAATTCTATACCAACATCTATTTTGATTTTTTGGTCAC
>SKELM283-19|Elmis aenea|MT357419
GAATGTTAGGAATAGCATTAAGATTACTAATTCGAGCAGAATTAGGAACTCCCGGATCTTTAATCGGAGATGATCAAATTTACAATGTCATTGTAACAGCCCATGCTTTTGTAATAATTTTCTTCATAGTTATACCGATTATAATTGGAGGATTTGGAAATTGATTAGTTCCTCTTATACTTGGTGCACCAGATATAGCCTTTCCTCGAATAAACAACATAAGATTTTGACTATTACCACCTTCTCTATCTCTTCTCCTAATAAGAAGAATTGTAGAAAGAGGGGTAGGAACAGGATGAACAGTCTATCCTCCTTTATCAGCCAATATCGCTCACAGAGGGTCTTCTGTAGATCTAGCTATTTTCAGCCTTCATTTAGCCGGGATCTCATCAATCTTAGGAGCTGTAAATTTTATTACAACTGTAATTAATATACGTTCCCCTGGAATAACATTTGATCGAATACCTTTATTTGTTTGGTCTGTAGCTATCACAGCCCTTCTTTTATTACTCTCACTACCTGTTCTTGCCGGAGCAATTACTATGCTTTTAACTGATCGTAATTTAAACACTTCTTTTTTTGATCCTGCCGGAGGAGGGGATCCAATTCTATACCAACATCTATTTTGATTTTTTGGTCAC
>SKELM282-19|Elmis aenea|MT357402
GAATGTTAGGAATAGCATTAAGATTACTAATTCGAGCAGAATTAGGAACTCCCGGATCTTTAATCGGAGATGATCAAATTTACAATGTCATTGTAACAGCCCATGCTTTTGTAATAATTTTCTTCATAGTTATACCGATTATAATTGGAGGATTTGGAAATTGATTAGTTCCTCTTATACTTGGTGCACCAGATATAGCCTTTCCTCGAATAAACAACATAAGATTTTGACTATTACCACCTTCTCTATCTCTTCTCCTAATAAGAAGAATTGTAGAAAGAGGGGTAGGAACAGGATGAACAGTCTATCCTCCTTTATCAGCCAATATCGCTCACAGAGGGTCTTCTGTAGATCTAGCTATTTTCAGCCTTCATTTAGCCGGGATCTCATCAATCTTAGGAGCTGTAAATTTTATTACAACTGTAATTAATATACGTTCCCCTGGAATAACATTTGATCGAATACCTTTATTTGTTTGGTCTGTAGCTATCACAGCCCTTCTTTTATTACTCTCACTACCTGTTCTTGCCGGAGCAATTACTATGCTTTTAACTGATCGTAATTTAAACACTTCTTTTTTTGATCCTGCCGGAGGAGGGGATCCAATTCTATACCAACATCTATTTTGATTTTTTGGTCAC
>SKELM281-19|Elmis aenea|MT357400
GAATGTTAGGAATAGCATTAAGATTACTAATTCGAGCAGAATTAGGAACTCCCGGATCTTTAATCGGAGATGATCAAATTTACAATGTCATTGTAACAGCCCATGCTTTTGTAATAATTTTCTTCATAGTTATACCGATTATAATTGGAGGATTTGGAAATTGATTAGTTCCTCTTATACTTGGTGCACCAGATATAGCCTTTCCTCGAATAAACAACATAAGATTTTGACTATTACCACCTTCTCTATCTCTTCTCCTAATAAGAAGAATTGTAGAAAGAGGGGTAGGAACAGGATGAACAGTCTATCCTCCTTTATCAGCCAATATCGCTCACAGAGGGTCTTCTGTAGATCTAGCTATTTTCAGCCTTCATTTAGCCGGGATCTCATCAATCTTAGGAGCTGTAAATTTTATTACAACTGTAATTAATATACGTTCCCCTGGAATAACATTTGATCGAATACCTTTATTTGTTTGGTCTGTAGCTATCACAGCCCTTCTTTTATTACTCTCACTACCTGTTCTTGCCGGAGCAATTACTATGCTTTTAACTGATCGTAATTTAAACACTTCTTTTTTTGATCCTGCCGGAGGAGGGGATCCAATTCTATACCAACATCTATTTTGATTTTTTGGTCAC
>SKELM280-19|Elmis aenea|MT357298
GAATGTTAGGAATAGCATTAAGATTACTAATTCGAGCAGAATTAGGAACTCCCGGATCTTTAATCGGAGATGATCAAATTTACAATGTCATTGTAACAGCCCATGCTTTTGTAATAATTTTCTTCATAGTTATACCGATTATAATTGGAGGATTTGGAAATTGATTAGTTCCTCTTATACTTGGTGCACCAGATATAGCCTTTCCTCGAATAAACAACATAAGATTTTGACTATTACCACCTTCTCTATCTCTTCTCCTAATAAGAAGAATTGTAGAAAGAGGGGTAGGAACAGGATGAACAGTCTATCCTCCTTTATCAGCCAATATCGCTCACAGAGGGTCTTCTGTAGATCTAGCTATTTTCAGCCTTCATTTAGCCGGGATCTCATCAATCTTAGGAGCTGTAAATTTTATTACAACTGTAATTAATATACGTTCCCCTGGAATAACATTTGATCGAATACCTTTATTTGTTTGGTCTGTAGCTATCACAGCCCTTCTTTTATTACTCTCACTACCTGTTCTTGCCGGAGCAATTACTATGCTTTTAACTGATCGTAATTTAAACACTTCTTTTTTTGATCCTGCCGGAGGAGGGGATCCAATTCTATACCAACATCTATTTTGATTTTTTGGTCAC
>SKELM279-19|Elmis aenea|MT357459
GAATGTTAGGAATAGCATTAAGATTACTAATTCGAGCAGAATTAGGAACTCCCGGATCTTTAATCGGAGATGATCAAATTTACAATGTCATTGTAACAGCCCATGCTTTTGTAATAATTTTCTTCATAGTTATACCGATTATAATTGGAGGATTTGGAAATTGATTAGTTCCTCTTATACTTGGTGCACCAGATATAGCCTTTCCTCGAATAAACAACATAAGATTTTGACTATTACCACCTTCTCTATCTCTTCTCCTAATAAGAAGAATTGTAGAAAGAGGGATAGGAACAGGATGAACAGTCTATCCTCCTTTATCAGCCAATATCGCTCACAGAGGGTCTTCTGTAGATCTAGCTATTTTCAGCCTTCATTTAGCCGGGATCTCATCAATCTTAGGAGCTGTAAATTTTATTACAACTGTAATTAATATACGTTCCCCTGGAATAACATTTGATCGAATACCTTTATTTGTTTGGTCTGTAGCTATCACAGCCCTTCTTTTATTACTCTCACTACCTGTTCTTGCCGGAGCAATTACTATGCTTTTAACTGATCGTAATTTAAACACTTCTTTTTTTGATCCTGCCGGAGGAGGGGATCCAATTCTATACCAACATCTATTTTGATTTTTTGGTCAC
>SKELM278-19|Elmis aenea|MT357427
GAATGTTAGGAATAGCATTAAGATTACTAATTCGAGCAGAATTAGGAACTCCCGGATCTTTAATCGGAGATGATCAAATTTACAATGTCATTGTAACAGCCCATGCTTTTGTAATAATTTTCTTCATAGTTATACCGATTATAATTGGAGGATTTGGAAATTGATTAGTTCCTCTTATACTTGGTGCACCAGATATAGCCTTTCCTCGAATAAACAACATAAGATTTTGACTATTACCACCTTCTCTATCTCTTCTCCTAATAAGAAGAATTGTAGAAAGAGGGGTAGGAACAGGATGAACAGTCTATCCTCCTTTATCAGCCAATATCGCTCACAGAGGGTCTTCTGTAGATCTAGCTATTTTCAGCCTTCATTTAGCCGGGATCTCATCAATCTTAGGAGCTGTAAATTTTATTACAACTGTAATTAATATACGTTCCCCTGGAATAACATTTGATCGAATACCTTTATTTGTTTGGTCTGTAGCTATCACAGCCCTTCTTTTATTACTCTCACTACCTGTTCTTGCCGGAGCAATTACTATGCTTTTAACTGATCGTAATTTAAACACTTCTTTTTTTGATCCTGCCGGAGGAGGGGATCCAATTCTATACCAACATCTATTTTGATTTTTTGGTCAC
>SKELM277-19|Elmis aenea|MT357535
GAATGTTAGGAATAGCATTAAGATTACTAATTCGAGCAGAATTAGGAACTCCCGGATCTTTAATCGGAGATGATCAAATTTACAATGTCATTGTAACAGCCCATGCTTTTGTAATAATTTTCTTCATAGTTATACCGATTATAATTGGAGGATTTGGAAATTGATTAGTTCCTCTTATACTTGGTGCACCAGATATAGCCTTTCCTCGAATAAACAACATAAGATTTTGACTATTACCACCTTCTCTATCTCTTCTCCTAATAAGAAGAATTGTAGAAAGAGGGGTAGGAACAGGATGAACAGTCTATCCTCCTTTATCAGCCAATATCGCTCACAGAGGGTCTTCTGTAGATCTAGCTATTTTCAGCCTTCATTTAGCCGGGATCTCATCAATCTTAGGAGCTGTAAATTTTATTACAACTGTAATTAATATACGTTCCCCTGGAATAACATTTGATCGAATACCTTTATTTGTTTGGTCTGTAGCTATCACAGCCCTTCTTTTATTACTCTCACTACCTGTTCTTGCCGGAGCAATTACTATGCTTTTAACTGATCGTAATTTAAACACTTCTTTTTTTGATCCTGCCGGAGGAGGGGATCCAATTCTATACCAACATCTATTTTGATTTTTTGGTCAC
>SKELM275-19|Elmis aenea|MT357293
GAATGTTAGGAATAGCATTAAGATTACTAATTCGAGCAGAATTAGGAACTCCCGGATCTTTAATCGGAGATGATCAAATTTACAATGTCATTGTAACAGCCCATGCTTTTGTAATAATTTTCTTCATAGTTATACCGATTATAATTGGAGGATTTGGAAATTGATTAGTTCCTCTTATACTTGGTGCACCAGATATAGCCTTTCCTCGAATAAACAACATAAGATTTTGACTATTACCACCTTCTCTATCTCTTCTCCTAATAAGAAGAATTGTAGAAAGAGGGGTAGGAACAGGATGAACAGTCTATCCTCCTTTATCAGCCAATATCGCTCACAGAGGGTCTTCTGTAGATCTAGCTATTTTCAGCCTTCATTTAGCCGGGATCTCATCAATCTTAGGAGCTGTAAATTTTATTACAACTGTAATTAATATACGTTCCCCTGGAATAACATTTGATCGAATACCTTTATTTGTTTGGTCTGTAGCTATCACAGCCCTTCTTTTATTACTCTCACTACCTGTTCTTGCCGGAGCAATTACTATGCTTTTAACTGATCGTAATTTAAACACTTCTTTTTTTGATCCTGCCGGAGGAGGGGATCCAATTCTATACCAACACCTATTTTGATTTTTTGGTCAC
>SKELM274-19|Elmis aenea|MT357394
GAATGTTAGGAATAGCATTAAGATTACTAATTCGAGCAGAATTAGGAACTCCCGGATCTTTAATCGGAGATGATCAAATTTACAATGTCATTGTAACAGCCCATGCTTTTGTAATAATTTTCTTCATAGTTATACCGATTATAATTGGAGGATTTGGAAATTGATTAGTTCCTCTTATACTTGGTGCACCAGATATAGCCTTTCCTCGAATAAACAACATAAGATTTTGACTATTACCACCTTCTCTATCTCTTCTCCTAATAAGAAGAATTGTAGAAAGAGGGGTAGGAACAGGATGAACAGTCTATCCTCCTTTATCAGCCAATATCGCTCACAGAGGGTCTTCTGTAGATCTAGCTATTTTCAGCCTTCATTTAGCCGGGGTCTCATCAATCTTAGGAGCTGTAAATTTTATTACAACTGTAATTAATATACGTTCCCCTGGAATAACATTTGATCGAATACCTTTATTTGTTTGGTCTGTAGCTATCACAGCCCTTCTTTTATTACTCTCACTACCTGTTCTTGCCGGAGCAATTACTATGCTTTTAACTGATCGTAATTTAAACACTTCTTTTTTTGATCCTGCCGGAGGAGGGGATCCAATTCTATACCAACATCTATTTTGATTTTTT
>SKELM273-19|Elmis aenea|MT357346
GAATGTTAGGAATAGCATTAAGATTACTAATTCGAGCAGAATTAGGAACTCCCGGATCTTTAATCGGAGATGATCAAATTTACAATGTCATTGTAACAGCCCATGCTTTTGTAATAATTTTCTTCATAGTTATACCGATTATAATTGGAGGATTTGGAAATTGATTAGTTCCTCTTATACTTGGTGCACCAGATATAGCCTTTCCTCGAATAAACAACATAAGATTTTGACTATTACCACCTTCTCTATCTCTTCTCCTAATAAGAAGAATTGTAGAAAGAGGGGTAGGAACAGGATGAACAGTCTATCCTCCTTTATCAGCCAATATCGCTCACAGAGGGTCTTCTGTAGATCTAGCTATTTTCAGCCTTCATTTAGCCGGGATCTCATCAATCTTAGGAGCTGTAAATTTTATTACAACTGTAATTAATATACGTTCCCCTGGAATAACATTTGATCGAATACCTTTATTTGTTTGGTCTGTAGCTATCACAGCCCTTCTTTTATTACTCTCACTACCTGTTCTTGCCGGAGCAATTACTATGCTTTTAACTGATCGTAATTTAAACACTTCTTTTTTTGATCCTGCCGGAGGAGGGGATCCAATTCTATACCAACATCTATTTTGATTTTTTGGTCAC
>SKELM272-19|Elmis aenea|MT357472
GAATGTTAGGAATAGCATTAAGATTACTAATTCGAGCAGAATTAGGAACTCCCGGATCTTTAATCGGAGATGATCAAATTTACAATGTCATTGTAACAGCCCATGCTTTTGTAATAATTTTCTTCATAGTTATACCGATTATAATTGGAGGATTTGGAAATTGATTAGTTCCTCTTATACTTGGTGCACCAGATATAGCCTTTCCTCGAATAAACAACATAAGATTTTGACTATTACCACCTTCTCTATCTCTTCTCCTAATAAGAAGAATTGTAGAAAGAGGGGTAGGAACAGGATGAACAGTCTATCCTCCTTTATCAGCCAATATCGCTCACAGAGGGTCTTCTGTAGATCTAGCTATTTTCAGCCTTCATTTAGCCGGGGTCTCATCAATCTTAGGAGCTGTAAATTTTATTACAACTGTAATTAATATACGTTCCCCTGGAATAACATTTGATCGAATACCTTTATTTGTTTGGTCTGTAGCTATCACAGCCCTTCTTTTATTACTCTCACTACCTGTTCTTGCCGGAGCAATTACTATGCTTTTAACTGATCGTAATTTAAACACTTCTTTTTTTGATCCTGCCGGAGGAGGGGATCCAATTCTATACCAACATCTATTTTGATTTTTTGGTCAC
>SKELM271-19|Elmis aenea|MT357529
GAATGTTAGGAATAGCATTAAGATTACTAATTCGAGCAGAATTAGGAACTCCCGGATCTTTAATCGGAGATGATCAAATTTACAATGTCATTGTAACAGCCCATGCTTTTGTAATAATTTTCTTCATAGTTATACCGATTATAATTGGAGGATTTGGAAATTGATTAGTTCCTCTTATACTTGGTGCACCAGATATAGCCTTTCCTCGAATAAACAACATAAGATTTTGACTATTACCACCTTCTCTATCTCTTCTCCTAATAAGAAGAATTGTAGAAAGAGGGGTAGGAACAGGATGAACAGTCTATCCTCCTTTATCAGCCAATATCGCTCACAGAGGGTCTTCTGTAGATCTAGCTATTTTCAGCCTTCATTTAGCCGGGATCTCATCAATCTTAGGAGCTGTAAATTTTATTACAACTGTAATTAATATACGTTCCCCTGGAATAACATTTGATCGAATACCTTTATTTGTTTGGTCTGTAGCTATCACAGCCCTTCTTTTATTACTCTCACTACCTGTTCTTGCCGGAGCAATTACTATGCTTTTAACTGATCGTAATTTAAACACTTCTTTTTTTGATCCTGCCGGAGGAGGGGATCCAATTCTATACCAACATCTATTTTGATTTTTTGGTCAC
>SKELM270-19|Elmis aenea|MT357509
GAATGTTAGGAATAGCATTAAGATTACTAATTCGAGCAGAATTAGGAACTCCCGGATCTTTAATCGGAGATGATCAAATTTACAATGTCATTGTAACAGCCCATGCTTTTGTAATAATTTTCTTCATAGTTATACCGATTATAATTGGAGGATTTGGAAATTGATTAGTTCCTCTTATACTTGGTGCACCAGATATAGCCTTTCCTCGAATAAACAACATAAGATTTTGACTATTACCACCTTCTCTATCTCTTCTCCTAATAAGAAGAATTGTAGAAAGAGGGGTAGGAACAGGATGAACAGTCTATCCTCCTTTATCAGCCAATATCGCTCACAGAGGGTCTTCTGTAGATCTAGCTATTTTCAGCCTTCATTTAGCCGGGATCTCATCAATCTTAGGAGCTGTAAATTTTATTACAACTGTAATTAATATACGTTCCCCTGGAATAACATTTGATCGAATACCTTTATTTGTTTGGTCTGTAGCTATCACAGCCCTTCTTTTATTACTCTCACTACCTGTTCTTGCCGGAGCAATTACTATGCTTTTAACTGATCGTAATTTAAACACTTCTTTTTTTGATCCTGCCGGAGGAGGGGATCCAATTCTATACCAACATCTATTTTGATTTTTTGGTCAC
>SKELM269-19|Elmis aenea|MT357485
GAATGTTAGGAATAGCATTAAGATTACTAATTCGAGCAGAATTAGGAACTCCCGGATCTTTAATCGGAGATGATCAAATTTACAATGTCATTGTAACAGCCCATGCTTTTGTAATAATTTTCTTCATAGTTATACCGATTATAATTGGAGGATTTGGAAATTGATTAGTTCCTCTTATACTTGGTGCACCAGATATAGCCTTTCCTCGAATAAACAACATAAGATTTTGACTATTACCACCTTCTCTATCTCTTCTCCTAATAAGAAGAATTGTAGAAAGAGGGGTAGGAACAGGATGAACAGTCTATCCTCCTTTATCAGCCAATATCGCTCACAGAGGGTCTTCTGTAGATCTAGCTATTTTCAGCCTTCATTTAGCCGGGATCTCATCAATCTTAGGAGCTGTAAATTTTATTACAACTGTAATTAATATACGTTCCCCTGGAATAACATTTGATCGAATACCTTTATTTGTTTGGTCTGTAGCTATCACAGCCCTTCTTTTATTACTCTCACTACCTGTTCTTGCCGGAGCAATTACTATGCTTTTAACTGATCGTAATTTAAACACTTCTTTTTTTGATCCTGCCGGAGGAGGGGATCCAATTCTATACCAACATCTATTTTGATTTTTTGGTCAC
>SKELM268-19|Elmis aenea|MT357324
GAATGTTAGGAATAGCATTAAGATTACTAATTCGAGCAGAATTAGGAACTCCCGGATCTTTAATCGGAGATGATCAAATTTACAATGTCATTGTAACAGCCCATGCTTTTGTAATAATTTTCTTCATAGTTATACCGATTATAATTGGAGGATTTGGAAATTGATTAGTTCCTCTTATACTTGGTGCACCAGATATAGCCTTTCCTCGAATAAACAACATAAGATTTTGACTATTACCACCTTCTCTATCTCTTCTCCTAATAAGAAGAATTGTAGAAAGAGGGGTAGGAACAGGATGAACAGTCTATCCTCCTTTATCAGCCAATATCGCTCACAGAGGGTCTTCTGTAGATCTAGCTATTTTCAGCCTTCATTTAGCCGGGATCTCATCAATCTTAGGAGCTGTAAATTTTATTACAACTGTAATTAATATACGTTCCCCTGGAATAACATTTGATCGAATACCTTTATTTGTTTGGTCTGTAGCTATCACAGCCCTTCTTTTATTACTCTCACTACCTGTTCTTGCCGGAGCAATTACTATGCTTTTAACTGATCGTAATTTAAACACTTCTTTTTTTGATCCTGCCGGAGGAGGGGATCCAATTCTATACCAACATCTATTTTGATTTTTTGGTCAC
>SKELM267-19|Elmis aenea|MT357304
GAATGTTAGGAATAGCATTAAGATTACTAATTCGAGCAGAATTAGGAACTCCCGGATCTTTAATCGGAGATGATCAAATTTACAATGTCATTGTAACAGCCCATGCTTTTGTAATAATTTTCTTCATAGTTATACCGATTATAATTGGAGGATTTGGAAATTGATTAGTTCCTCTTATACTTGGTGCACCAGATATAGCCTTTCCTCGAATAAACAACATAAGATTTTGACTATTACCACCTTCTCTATCTCTTCTCCTAATAAGAAGAATTGTAGAAAGAGGGGTAGGAACAGGATGAACAGTCTATCCTCCTTTATCAGCCAATATCGCTCACAGAGGGTCTTCTGTAGATCTAGCTATTTTCAGCCTTCATTTAGCCGGGATCTCATCAATCTTAGGAGCTGTAAATTTTATTACAACTGTAATTAATATACGTTCCCCTGGAATAACATTTGATCGAATACCTTTATTTGTTTGGTCTGTAGCTATCACAGCCCTTCTTTTATTACTCTCACTACCTGTTCTTGCCGGAGCAATTACTATGCTTTTAACTGATCGTAATTTAAACACTTCTTTTTTTGATCCTGCCGGAGGAGGGGATCCAATTCTATACCAACATCTATTTTGATTTTTTGGTCAC
>SKELM266-19|Elmis aenea|MT357291
GAATGTTAGGAATAGCATTAAGATTACTAATTCGAGCAGAATTAGGAACTCCCGGATCTTTAATCGGAGATGATCAAATTTACAATGTCATTGTAACAGCCCATGCTTTTGTAATAATTTTCTTCATAGTTATACCGATTATAATTGGAGGATTTGGAAATTGATTAGTTCCTCTTATACTTGGTGCACCAGATATAGCCTTTCCTCGAATAAACAACATAAGATTTTGACTATTACCACCTTCTCTATCTCTTCTCCTAATAAGAAGAATTGTAGAAAGAGGGGTAGGAACAGGATGAACAGTCTATCCTCCTTTATCAGCCAATATCGCTCACAGAGGGTCTTCTGTAGATCTAGCTATTTTCAGCCTTCATTTAGCCGGGATCTCATCAATCTTAGGAGCTGTAAATTTTATTACAACTGTAATTAATATACGTTCCCCTGGAATAACATTTGATCGAATACCTTTATTTGTTTGGTCTGTAGCTATCACAGCCCTTCTTTTATTACTCTCACTACCTGTTCTTGCCGGAGCAATTACTATGCTTTTAACTGATCGTAATTTAAACACTTCTTTTTTTGATCCTGCCGGAGGAGGGGATCCGATTCTATACCAACATCTATTTTGATTTTTTGGTCAC
>SKELM265-19|Elmis aenea|MT357479
GAATGTTAGGAATAGCATTAAGATTACTAATTCGAGCAGAATTAGGAACTCCCGGATCTTTAATCGGAGATGATCAAATTTACAATGTCATTGTAACAGCCCATGCTTTTGTAATAATTTTCTTCATAGTTATACCGATTATAATTGGAGGATTTGGAAATTGATTAGTTCCTCTTATACTTGGTGCACCAGATATAGCCTTTCCTCGAATAAACAACATAAGATTTTGACTATTACCACCTTCTCTATCTCTTCTCCTAATAAGAAGAATTGTAGAAAGAGGGGTAGGAACAGGATGAACAGTCTATCCTCCTTTATCAGCCAATATCGCTCACAGAGGGTCTTCTGTAGATCTAGCTATTTTCAGCCTTCATTTAGCCGGGATCTCATCAATCTTAGGAGCTGTAAATTTTATTACAACTGTAATTAATATACGTTCCCCTGGAATAACATTTGATCGAATACCTTTATTTGTTTGGTCTGTAGCTATCACAGCCCTTCTTTTATTACTCTCACTACCTGTTCTTGCCGGAGCAATTACTATGCTTTTAACTGATCGTAATTTAAACACTTCTTTTTTTGATCCTGCCGGAGGAGGGGATCCAATTCTATACCAACATCTATTTTGATTTTTTGGTCAC
>SKELM264-19|Elmis aenea|MT357323
GAATGTTAGGAATAGCATTAAGATTACTAATTCGAGCAGAATTAGGAACTCCCGGATCTTTAATCGGAGATGATCAAATTTACAATGTCATTGTAACAGCCCATGCTTTTGTAATAATTTTCTTCATAGTTATACCGATTATAATTGGAGGATTTGGAAATTGATTAGTTCCTCTTATACTTGGTGCACCAGATATAGCCTTTCCTCGAATAAACAACATAAGATTTTGACTATTACCACCTTCTCTATCTCTTCTCCTAATAAGAAGAATTGTAGAAAGAGGGGTAGGAACAGGATGAACAGTCTATCCTCCTTTATCAGCCAATATCGCTCACAGAGGGTCTTCTGTAGATCTAGCTATTTTCAGCCTTCATTTAGCCGGGATCTCATCAATCTTAGGAGCTGTAAATTTTATTACAACTGTAATTAATATACGTTCCCCTGGAATAACATTTGATCGAATACCTTTATTTGTTTGGTCTGTAGTTATCACAGCCCTTCTTTTATTACTCTCACTACCTGTTCTTGCCGGAGCAATTACTATGCTTTTAACTGATCGTAATTTAAACACTTCTTTTTTTGATCCTGCCGGAGGAGGGGATCCAATTCTATACCAACATCTATTTTGATTTTTTGGTCAC
>SKELM263-19|Elmis aenea|MT357319
GAATGTTAGGAATAGCATTAAGATTACTAATTCGAGCAGAATTAGGAACTCCCGGATCTTTAATCGGAGATGATCAAATTTACAATGTCATTGTAACAGCCCATGCTTTTGTAATAATTTTCTTCATAGTTATACCGATTATAATTGGAGGATTTGGAAATTGATTAGTTCCTCTTATACTTGGTGCACCAGATATAGCCTTTCCTCGAATAAACAACATAAGATTTTGACTATTACCACCTTCTCTATCTCTTCTCCTAATAAGAAGAATTGTAGAAAGAGGGGTAGGAACAGGATGAACAGTCTATCCTCCTTTATCAGCCAATATCGCTCACAGAGGGTCTTCTGTAGATCTAGCTATTTTCAGCCTTCATTTAGCCGGGATCTCATCAATCTTAGGAGCTGTAAATTTTATTACAACTGTAATTAATATACGTTCCCCTGGAATAACATTTGATCGAATACCTTTATTTGTTTGGTCTGTAGCTATCACAGCCCTTCTTTTATTACTCTCACTACCTGTTCTTGCCGGAGCAATTACTATGCTTTTAACTGATCGTAATTTAAACACTTCTTTTTTTGATCCTGCCGGAGGAGGGGATCCAATTCTATACCAACATCTATTTTGATTTTTTGGTCAC
>SKELM260-19|Elmis aenea|MT357538
GGAATGTTAGGAATAGCATTAAGATTACTAATTCGAGCAGAATTAGGAACTCCCGGATCTTTAATCGGAGATGATCAAATTTACAATGTCATTGTAACAGCCCATGCTTTTGTAATAATTTTCTTCATAGTTATACCGATTATAATTGGAGGATTTGGAAATTGATTAGTTCCTCTTATACTTGGTGCACCAGATATAGCCTTTCCTCGAATAAACAACATAAGATTTTGACTATTACCACCTTCTCTATCTCTTCTCCTAATAAGAAGAATTGTAGAAAGAGGGGTAGGAACAGGATGAACAGTCTATCCTCCTTTATCAGCCAATATCGCTCACAGAGGGTCTTCTGTAGATCTAGCTATTTTCAGCCTTCATTTAGCCGGGATCTCATCAATCTTAGGAGCTGTAAATTTTATTACAACTGTAATTAATATACGTTCCCCTGGGATAACATTTGATCGAATACCTTTATTTGTTTGGTCTGTAGCTATCACAGCCCTTCTTTTATTACTCTCACTACCTGTTCTTGCCGGAGCAATTACTATGCTTTTAACTGATCGTAATTTAAACACTTCTTTTTTTGATCCTGCCGGAGGAGGGGATCCAATTCTATACCAACATCTATTTTGATTTTTTGGTCAC
>SKELM257-19|Elmis aenea|MT357518
GGAATGTTAGGAATAGCATTAAGATTACTAATTCGAGCAGAATTAGGAACTCCCGGATCTTTAATCGGAGATGATCAAATTTACAATGTCATTGTAACAGCCCATGCTTTTGTAATAATTTTCTTCATAGTTATACCGATTATAATTGGAGGATTTGGAAATTGATTAGTTCCTCTTATACTTGGTGCACCAGATATAGCCTTTCCTCGAATAAACAACATAAGATTTTGACTATTACCACCTTCTCTATCTCTTCTCCTAATAAGAAGAATTGTAGAAAGAGGGGTAGGAACAGGATGAACAGTCTATCCTCCTTTATCAGCCAATATCGCTCACAGAGGGTCTTCTGTAGATCTAGCTATTTTCAGCCTTCATTTAGCCGGGATCTCATCAATCTTAGGAGCTGTAAATTTTATTACAACTGTAATTAATATACGTTCCCCTGGAATAACATTTGATCGAATACCTTTATTTGTTTGGTCTGTAGCTATCACAGCCCTTCTTTTATTACTCTCACTACCTGTTCTTGCCGGAGCAATTACTATGCTTTTAACTGATCGTAATTTAAACACTTCTTTTTTTGATCCTGCCGGAGGAGGGGATCCAATTCTATACCAACATCTATTTTGATTTTTTGGTCAC
>SKELM256-19|Elmis aenea|MT357286
GGAATGTTAGGAATAGCATTAAGATTACTAATTCGAGCAGAATTAGGAACTCCCGGATCTTTAATCGGAGATGATCAAATTTACAATGTCATTGTAACAGCCCATGCTTTTGTAATAATTTTCTTCATAGTTATACCGATTATAATTGGAGGATTTGGAAATTGATTAGTTCCTCTTATACTTGGTGCACCAGATATAGCCTTTCCTCGAATAAACAACATAAGATTTTGACTATTACCACCTTCTCTATCTCTTCTCCTAATAAGAAGAATTGTAGAAAGAGGGGTAGGAACAGGATGAACAGTCTATCCTCCTTTATCAGCCAATATCGCTCACAGAGGGTCTTCTGTAGATCTAGCTATTTTCAGCCTTCATTTAGCCGGGATCTCATCAATCTTAGGAGCTGTAAATTTTATTACAACTGTAATTAATATACGTTCCCCTGGAATAACATTTGATCGAATACCTTTATTTGTTTGGTCTGTAGCTATCACAGCCCTTCTTTTATTACTCTCACTACCTGTTCTTGCCGGAGCAATTACTATGCTTTTAACTGATCGTAATTTAAACACTTCTTTTTTTGATCCTGCCGGAGGAGGGGATCCAATTCTATACCAACATCTATTTTGATTTTTTGGTCAC
>SKELM255-19|Elmis aenea|MT357343
GGAATGTTAGGAATAGCATTAAGATTACTAATTCGAGCAGAATTAGGAACTCCCGGATCTTTAATCGGAGATGATCAAATTTACAATGTCATTGTAACAGCCCATGCTTTTGTAATAATTTTCTTCATAGTTATACCGATTATAATTGGAGGATTTGGAAATTGATTAGTTCCTCTTATACTTGGTGCACCAGATATAGCCTTTCCTCGAATAAACAACATAAGATTTTGACTATTACCACCTTCTCTATCTCTTCTCCTAATAAGAAGAATTGTAGAAAGAGGGGTAGGAACAGGATGAACAGTCTATCCTCCTTTATCAGCCAATATCGCTCACAGAGGGTCTTCTGTAGATCTAGCTATTTTCAGCCTTCATTTAGCCGGGATCTCATCAATCTTAGGAGCTGTAAATTTTATTACAACTGTAATTAATATACGTTCCCCTGGAATAACATTTGATCGAATACCTTTATTTGTTTGGTCTGTAGCTATCACAGCCCTTCTTTTATTACTCTCACTACCTGTTCTTGCCGGAGCAATTACTATGCTTTTAACTGATCGTAATTTAAACACTTCTTTTTTTGATCCTGCCGGAGGAGGGGATCCAATTCTATACCAACATCTATTTTGATTTTTTGGTCAC
>SKELM254-19|Elmis aenea|MT357440
GGAATGTTAGGAATAGCATTAAGATTACTAATTCGAGCAGAATTAGGAACTCCCGGATCTTTAATCGGAGATGATCAAATTTACAATGTCATTGTAACAGCCCATGCTTTTGTAATAATTTTCTTCATAGTTATACCGATTATAATTGGAGGATTTGGAAATTGATTAGTTCCTCTTATACTTGGTGCACCAGATATAGCCTTTCCTCGAATAAACAACATAAGATTTTGACTATTACCACCTTCTCTATCTCTTCTCCTAATAAGAAGAATTGTAGAAAGAGGGGTAGGAACAGGATGAACAGTCTATCCTCCTTTATCAGCCAATATCGCTCACAGAGGGTCTTCTGTAGATCTAGCTATTTTCAGCCTTCATTTAGCCGGGATCTCATCAATCTTAGGAGCTGTAAATTTTATTACAACTGTAATTAATATACGTTCCCCTGGAATAACATTTGATCGAATACCTTTATTTGTTTGGTCTGTAGCTATCACAGCCCTTCTTTTATTACTCTCACTACCTGTTCTTGCCGGAGCAATTACTATGCTTTTAACTGATCGTAATTTAAACACTTCTTTTTTTGATCCTGCCGGAGGAGGGGATCCAATTCTATACCAACATCTATTTTGATTTTTTGGTCACCTGAA
>SKELM253-19|Elmis aenea|MT357466
ATAGCATTAAGATTACTAATTCGAGCAGAATTAGGAACTCCCGGATCTTTAATCGGAGATGATCAAATTTACAATGTCATTGTAACAGCCCATGCTTTTGTAATAATTTTCTTCATAGTTATACCGATTATAATTGGAGGATTTGGAAATTGATTAGTTCCTCTTATACTTGGTGCACCAGATATAGCCTTTCCTCGAATAAACAACATAAGATTTTGACTATTACCACCTTCTCTATCTCTTCTCCTAATAAGAAGAATTGTAGAAAGAGGGGTAGGAACAGGATGAACAGTCTATCCTCCTTTATCAGCCAATATCGCTCACAGAGGGTCTTCTGTAGATCTAGCTATTTTCAGCCTTCATTTAGCCGGGATCTCATCAATCTTAGGAGCTGTAAATTTTATTACAACTGTAATTAATATACGTTCCCCTGGAATAACATTTGATCGAATACCTTTATTTGTTTGGTCTGTAGCTATCACAGCCCTTCTTTTATTACTCTCACTACCTGTTCTTGCCGGAGCAATTACTATGCTTTTAACTGATCGTAATTTAAACACTTCTTTTTTTGATCCTGCCGGAGGAGGGGATCCAATTCTATACCAACATCTATTTTGATTTTTTGGTCAC
>SKELM252-19|Elmis aenea|MT357401
GGAATGTTAGGAATAGCATTAAGATTACTAATTCGAGCAGAATTAGGAACTCCCGGATCTTTAATCGGAGATGATCAAATTTACAATGTCATTGTAACAGCCCATGCTTTTGTAATAATTTTCTTCATAGTTATACCGATTATAATTGGAGGATTTGGAAATTGATTAGTTCCTCTTATACTTGGTGCACCAGATATAGCCTTTCCTCGAATAAACAACATAAGATTTTGACTATTACCACCTTCTCTATCTCTTCTCCTAATAAGAAGAATTGTAGAAAGAGGGGTAGGAACAGGATGAACAGTCTATCCTCCTTTATCAGCCAATATCGCTCACAGAGGGTCTTCTGTAGATCTAGCTATTTTCAGCCTTCATTTAGCCGGGATCTCATCAATCTTAGGAGCTGTAAATTTTATTACAACTGTAATTAATATACGTTCCCCTGGAATAACATTTGATCGAATACCTTTATTTGTTTGGTCTGTAGCTATCACAGCCCTTCTTTTATTACTCTCACTACCTGTTCTTGCCGGAGCAATTACTATGCTTTTAACTGATCGTAATTTAAACACTTCTTTTTTTGATCCTGCCGGAGGAGGGGATCCAATTCTATACCAACATCTATTTTGATTTTTTGGTCAC
>ELMEU171-19|Elmis aenea|MT357550
GGAATGTTAGGAATAGCATTAAGATTACTAATTCGAGCAGAATTAGGAACTCCCGGATCTTTAATCGGAGATGATCAAATTTACAATGTCATTGTAACAGCCCATGCTTTTGTAATAATTTTCTTCATAGTTATACCGATTATAATTGGAGGATTTGGAAATTGATTAGTTCCTCTTATACTTGGTGCACCAGATATAGCCTTTCCTCGAATAAACAACATAAGATTTTGACTATTACCACCTTCTCTATCTCTTCTCCTAATAAGAAGAATTGTAGAAAGAGGGGTAGGAACAGGATGAACAGTCTATCCTCCTTTATCAGCCAATATCGCTCACAGAGGGTCTTCTGTAGATCTAGCTATTTTCAGCCTTCATTTAGCCGGGATCTCATCAATCTTAGGAGCTGTAAATTTTATTACAACTGTAATTAATATACGTTCCCCTGGAATAACATTTGATCGAATACCTTTATTTGTTTGGTCTGTAGCTATCACAGCCCTTCTTTTATTACTCTCACTACCTGTTCTTGCCGGAGCAATTACTATGCTTTTAACTGATCGTAATTTAAACACTTCTTTTTTTGATCCTGCCGGAGGAGGGGATCCAATTCTATACCAACATCTATTTTGATTTTTTGGTC
>ELMEU170-19|Elmis aenea|MT357326
GGAATGTTAGGAATAGCATTAAGATTACTAATTCGAGCAGAATTAGGAACTCCCGGATCTTTAATCGGAGATGATCAAATTTACAATGTCATTGTAACAGCCCATGCTTTTGTAATAATTTTCTTCATAGTTATACCGATTATAATTGGAGGATTTGGAAATTGATTAGTTCCTCTTATACTTGGTGCACCAGATATAGCCTTTCCTCGAATAAACAACATAAGATTTTGACTATTACCACCTTCTCTATCTCTTCTCCTAATAAGAAGAATTGTAGAAAGAGGGGTAGGAACAGGATGAACAGTCTATCCTCCTTTATCAGCCAATATCGCTCACAGAGGGTCTTCTGTAGATCTAGCTATTTTCAGCCTTCATTTAGCCGGGATCTCATCAATCTTAGGAGCTGTAAATTTTATTACAACTGTAATTAATATACGTTCCCCTGGAATAACATTTGATCGAATACCTTTATTTGTTTGGTCTGTAGCTATCACAGCCCTTCTTTTATTACTCTCACTACCTGTTCTTGCCGGAGCAATTACTATGCTTTTAACTGATCGTAATTTAAACACTTCTTTTTTTGATCCTGCCGGAGGAGGGGATCCAATTCTATACCAACATCTATTTTGATTTTTTGGTC
>ELMEU169-19|Elmis aenea|MT357364
GGAATGTTAGGAATAGCATTAAGATTACTAATTCGAGCAGAATTAGGAACTCCCGGATCTTTAATCGGAGATGATCAAATTTACAATGTCATTGTAACAGCCCATGCTTTTGTAATAATTTTCTTCATAGTTATACCGATTATAATTGGAGGATTTGGAAATTGATTAGTTCCTCTTATACTTGGTGCACCAGATATAGCCTTTCCTCGAATAAACAACATAAGATTTTGACTATTACCACCTTCTCTATCTCTTCTCCTAATAAGAAGAATTGTAGAAAGAGGGGTAGGAACAGGATGAACAGTCTATCCTCCTTTATCAGCCAATATCGCTCACAGAGGGTCTTCTGTAGATCTAGCTATTTTCAGCCTTCATTTAGCCGGGATCTCATCAATCTTAGGAGCTGTAAATTTTATTACAACTGTAATTAATATACGTTCCCCTGGAATAACATTTGATCGAATACCTTTATTTGTTTGGTCTGTAGCTATCACAGCCCTTCTTTTATTACTCTCACTACCTGTTCTTGCCGGAGCAATTACTATGCTTTTAACTGATCGTAATTTAAACACTTCTTTTTTTGATCCTGCCGGAGGAGGGGATCCAATTCTATACCAACATCTATTTTGATTTTTTGGTC
>ELMEU168-19|Elmis aenea|MT357537
GGAATGTTAGGAATAGCATTAAGATTACTAATTCGAGCAGAATTAGGAACTCCCGGATCTTTAATCGGAGATGATCAAATTTACAATGTCATTGTAACAGCCCATGCTTTTGTAATAATTTTCTTCATAGTTATACCGATTATAATTGGAGGATTTGGAAATTGATTAGTTCCTCTTATACTTGGTGCACCAGATATAGCCTTTCCTCGAATAAACAACATAAGATTTTGACTATTACCACCTTCTCTATCTCTTCTCCTAATAAGAAGAATTGTAGAAAGAGGGGTAGGAACAGGATGAACAGTCTATCCTCCTTTATCAGCCAATATCGCTCACAGAGGGTCTTCTGTAGATCTAGCTATTTTCAGCCTTCATTTAGCCGGGGTCTCATCAATCTTAGGAGCTGTAAATTTTATTACAACTGTAATTAATATACGTTCCCCTGGAATAACATTTGATCGAATACCTTTATTTGTTTGGTCTGTAGCTATCACAGCCCTTCTTTTATTACTCTCACTACCTGTTCTTGCCGGAGCAATTACTATGCTTTTAACTGATCGTAATTTAAACACTTCTTTTTTTGATCCTGCCGGAGGAGGGGATCCAATTCTATACCAACATCTATTTTGATTTTTTGGTC
>ELMEU167-19|Elmis aenea|MT357321
GGAATGTTAGGAATAGCATTAAGATTACTAATTCGAGCAGAATTAGGAACTCCCGGATCTTTAATCGGAGATGATCAAATTTACAATGTCATTGTAACAGCCCATGCTTTTGTAATAATTTTCTTCATAGTTATACCGATTATAATTGGAGGATTTGGAAATTGATTAGTTCCTCTTATACTTGGTGCACCAGATATAGCCTTTCCTCGAATAAACAACATAAGATTTTGACTATTACCACCTTCTCTATCTCTTCTCCTAATAAGAAGAATTGTAGAAAGAGGGGTAGGAACAGGATGAACAGTCTATCCTCCTTTATCAGCCAATATCGCTCACAGAGGGTCTTCTGTAGATCTAGCTATTTTCAGCCTTCATTTAGCCGGGATCTCATCAATCTTAGGAGCTGTAAATTTTATTACAACTGTAATTAATATACGTTCCCCTGGAATAACATTTGATCGAATACCTTTATTTGTTTGGTCTGTAGCTATCACAGCCCTTCTTTTATTACTCTCACTACCTGTTCTTGCCGGAGCAATTACTATGCTTTTAACTGATCGTAATTTAAACACTTCTTTTTTTGATCCTGCCGGAGGAGGGGATCCAATTCTATACCAACATCTATTTTGATTTTTTGGTC
>ELMEU166-19|Elmis aenea|MT357374
GGAATGTTAGGAATAGCATTAAGATTACTAATTCGAGCAGAATTAGGAACTCCCGGATCTTTAATCGGAGATGATCAAATTTACAATGTCATTGTAACAGCCCATGCTTTTGTAATAATTTTCTTCATAGTTATACCGATTATAATTGGAGGATTTGGAAATTGATTAGTTCCTCTTATACTTGGTGCACCAGATATAGCCTTTCCTCGAATAAACAACATAAGATTTTGACTATTACCACCTTCTCTATCTCTTCTCCTAATAAGAAGAATTGTAGAAAGAGGGGTAGGAACAGGATGAACAGTCTATCCTCCTTTATCAGCCAATATCGCTCACAGAGGGTCTTCTGTAGATCTAGCTATTTTCAGCCTTCATTTAGCCGGGATCTCATCAATCTTAGGAGCTGTAAATTTTATTACAACTGTAATTAATATACGTTCCCCTGGAATAACATTTGATCGAATACCTTTATTTGTTTGGTCTGTAGCTATCACAGCCCTTCTTTTATTACTCTCACTACCTGTTCTTGCCGGAGCAATTACTATGCTTTTAACTGATCGTAATTTAAACACTTCTTTTTTTGATCCTGCCGGAGGAGGGGATCCAATTCTATACCAACATCTATTTTGATTTTTTGGTC
>ELMEU165-19|Elmis aenea|MT357305
GGAATGTTAGGAATAGCATTAAGATTACTAATTCGAGCAGAATTAGGAACTCCCGGATCTTTAATCGGAGATGATCAAATTTACAATGTCATTGTAACAGCCCATGCTTTTGTAATAATTTTCTTCATAGTTATACCGATTATAATTGGAGGATTTGGAAATTGATTAGTTCCTCTTATACTTGGTGCACCAGATATAGCCTTTCCTCGAATAAACAACATAAGATTTTGACTATTACCACCTTCTCTATCTCTTCTCCTAATAAGAAGAATTGTAGAAAGAGGGGTAGGAACAGGATGAACAGTCTATCCTCCTTTATCAGCCAATATCGCTCACAGAGGGTCTTCTGTAGATCTAGCTATTTTCAGCCTTCATTTAGCCGGGATCTCATCAATCTTAGGAGCTGTAAATTTTATTACAACTGTAATTAATATACGTTCCCCTGGAATAACATTTGATCGAATACCTTTATTTGTTTGGTCTGTAGCTATCACAGCCCTTCTTTTATTACTCTCACTACCTGTTCTTGCCGGAGCAATTACTATGCTTTTAACTGATCGTAATTTAAACACTTCTTTTTTTGATCCTGCCGGAGGAGGGGATCCAATTCTATACCAACATCTATTTTGATTTTTTGGTC
>ELMEU163-19|Elmis aenea|MT357452
GGAATGTTAGGAATAGCATTAAGATTACTAATTCGAGCAGAATTAGGAACTCCCGGATCTTTAATCGGAGATGATCAAATTTACAATGTCATTGTAACAGCCCATGCTTTTGTAATAATTTTCTTCATAGTTATACCGATTATAATTGGAGGATTTGGAAATTGATTAGTTCCTCTTATACTTGGTGCACCAGATATAGCCTTTCCTCGAATAAACAACATAAGATTTTGACTATTACCACCTTCTCTATCTCTTCTCCTAATAAGAAGAATTGTAGAAAGAGGGGTAGGAACAGGATGAACAGTCTATCCTCCTTTATCAGCCAATATCGCTCACAGAGGGTCTTCTGTAGATCTAGCTATTTTCAGCCTTCATTTAGCCGGGATCTCATCAATCTTAGGAGCTGTAAATTTTATTACAACTGTAATTAATATACGTTCCCCTGGAATAACATTTGATCGAATACCTTTATTTGTTTGGTCTGTAGCTATCACAGCCCTTCTTTTATTACTCTCACTACCTGTTCTTGCCGGAGCAATTACTATGCTTTTAACTGATCGTAATTTAAACACTTCTTTTTTTGATCCTGCCGGAGGAGGGGATCCAATTCTATACCAACATCTATTTTGATTTTTTGGTC
>ELMEU162-19|Elmis aenea|MT357391
GGAATGTTAGGAATAGCATTAAGATTACTAATTCGAGCAGAATTAGGAACTCCCGGATCTTTAATCGGAGATGATCAAATTTACAATGTCATTGTAACAGCCCATGCTTTTGTAATAATTTTCTTCATAGTTATACCGATTATAATTGGAGGATTTGGAAATTGATTAGTTCCTCTTATACTTGGTGCACCAGATATAGCCTTTCCTCGAATAAACAACATAAGATTTTGACTATTACCACCTTCTCTATCTCTTCTCCTAATAAGAAGAATTGTAGAAAGAGGGGTAGGAACAGGATGAACAGTCTATCCTCCTTTATCAGCCAATATCGCTCACAGAGGGTCTTCTGTAGATCTAGCTATTTTCAGCCTTCATTTAGCCGGGATCTCATCAATCTTAGGAGCTGTAAATTTTATTACAACTGTAATTAATATACGTTCCCCTGGAATAACATTTGATCGAATACCTTTATTTGTTTGGTCTGTAGCTATCACAGCCCTTCTTTTATTACTCTCACTACCTGTTCTTGCCGGAGCAATTACTATGCTTTTAACTGATCGTAATTTAAACACTTCTTTTTTTGATCCTGCCGGAGGAGGGGATCCAATTCTATACCAACATCTATTTTGATTTTTTGGTC
>ELMEU161-19|Elmis aenea|MT357397
GGAATGTTAGGAATAGCATTAAGATTACTAATTCGAGCAGAATTAGGAACTCCCGGATCTTTAATCGGAGATGATCAAATTTACAATGTCATTGTAACAGCCCATGCTTTTGTAATAATTTTCTTCATAGTTATACCGATTATAATTGGAGGATTTGGAAATTGATTAGTTCCTCTTATACTTGGTGCACCAGATATAGCCTTTCCTCGAATAAACAACATAAGATTTTGACTATTACCACCTTCTCTATCTCTTCTCCTAATAAGAAGAATTGTAGAAAGAGGGGTAGGAACAGGATGAACAGTCTATCCTCCTTTATCAGCCAATATCGCTCACAGAGGGTCTTCTGTAGATCTAGCTATTTTCAGCCTTCATTTAGCCGGGGTCTCATCAATCTTAGGAGCTGTAAATTTTATTACAACTGTAATTAATATACGTTCCCCTGGAATAACATTTGATCGAATACCTTTATTTGTTTGGTCTGTAGCTATCACAGCCCTTCTTTTATTACTCTCACTACCTGTTCTTGCCGGAGCAATTACTATGCTTTTAACTGATCGTAATTTAAACACTTCTTTTTTTGATCCTGCCGGAGGAGGGGATCCAATTCTATACCAACATCTATTTTGATTTTTTGGTC
>ELMEU160-19|Elmis aenea|MT357325
GGAATGTTAGGAATAGCATTAAGATTACTAATTCGAGCAGAATTAGGAACTCCCGGATCTTTAATCGGAGATGATCAAATTTACAATGTCATTGTAACAGCCCATGCTTTTGTAATAATTTTCTTCATAGTTATACCGATTATAATTGGAGGATTTGGAAATTGATTAGTTCCTCTTATACTTGGTGCACCAGATATAGCCTTTCCTCGAATAAACAACATAAGATTTTGACTATTACCACCTTCTCTATCTCTTCTCCTAATAAGAAGAATTGTAGAAAGAGGGGTAGGAACAGGATGAACAGTCTATCCTCCTTTATCAGCCAATATCGCTCACAGAGGGTCTTCTGTAGATCTAGCTATTTTCAGCCTTCATTTAGCCGGGATCTCATCAATCTTAGGAGCTGTAAATTTTATTACAACTGTAATTAATATACGTTCCCCTGGAATAACATTTGATCGAATACCTTTATTTGTTTGGTCTGTAGCTATCACAGCCCTTCTTTTATTACTCTCACTACCTGTTCTTGCCGGAGCAATTACTATGCTTTTAACTGATCGTAATTTAAACACTTCTTTTTTTGATCCTGCCGGAGGAGGGGATCCAATTCTATACCAACATCTATTTTGATTTTTTGGTC
>ELMEU159-19|Elmis aenea|MT357284
GGAATGTTAGGAATAGCATTAAGATTACTAATTCGAGCAGAATTAGGAACTCCCGGATCTTTAATCGGAGATGATCAAATTTACAATGTCATTGTAACAGCCCATGCTTTTGTAATAATTTTCTTCATAGTTATACCGATTATAATTGGAGGATTTGGAAATTGATTAGTTCCTCTTATACTTGGTGCACCAGATATAGCCTTTCCTCGAATAAACAACATAAGATTTTGACTATTACCACCTTCTCTATCTCTTCTCCTAATAAGAAGAATTGTAGAAAGAGGGGTAGGAACAGGATGAACAGTCTATCCTCCTTTATCAGCCAATATCGCTCACAGAGGGTCTTCTGTAGATCTAGCTATTTTCAGCCTTCATTTAGCCGGGATCTCATCAATCTTAGGAGCTGTAAATTTTATTACAACTGTAATTAATATACGTTCCCCTGGAATAACATTTGATCGAATACCTTTATTTGTTTGGTCTGTAGCTATCACAGCCCTTCTTTTATTACTCTCACTACCTGTTCTTGCCGGAGCAATTACTATGCTTTTAACTGATCGTAATTTAAACACTTCTTTTTTTGATCCTGCCGGAGGAGGGGATCCAATTCTATACCAACATCTATTTTGATTTTTTGGTC
>ELMEU158-19|Elmis aenea|MT357453
GGAATGTTAGGAATAGCATTAAGATTACTAATTCGAGCAGAATTAGGAACTCCCGGATCTTTAATCGGAGATGATCAAATTTACAATGTCATTGTAACAGCCCATGCTTTTGTAATAATTTTCTTCATAGTTATACCGATTATAATTGGAGGATTTGGAAATTGATTAGTTCCTCTTATACTTGGTGCACCAGATATAGCCTTTCCTCGAATAAACAACATAAGATTTTGACTATTACCACCTTCTCTATCTCTTCTCCTAATAAGAAGAATTGTAGAAAGAGGGGTAGGAACAGGATGAACAGTCTATCCTCCTTTATCAGCCAATATCGCTCACAGAGGGTCTTCTGTAGATCTAGCTATTTTCAGCCTTCATTTAGCCGGGATCTCATCAATCTTAGGAGCTGTAAATTTTATTACAACTGTAATTAATATACGTTCCCCTGGAATAACATTTGATCGAATACCTTTATTTGTTTGGTCTGTAGCTATCACAGCCCTTCTTTTATTACTCTCACTACCTGTTCTTGCCGGAGCAATTACTATGCTTTTAACTGATCGTAATTTAAACACTTCTTTTTTTGATCCTGCCGGAGGAGGGGATCCAATTCTATACCAACATCTATTTTGATTTTTTGGTC
>ELMEU157-19|Elmis aenea|MT357500
GGAATGTTAGGAATAGCATTAAGATTACTAATTCGAGCAGAATTAGGAACTCCCGGATCTTTAATCGGAGATGATCAAATTTACAATGTCATTGTAACAGCCCATGCTTTTGTAATAATTTTCTTCATAGTTATACCGATTATAATTGGAGGATTTGGAAATTGATTAGTTCCTCTTATACTTGGTGCACCAGATATAGCCTTTCCTCGAATAAACAACATAAGATTTTGACTATTACCACCTTCTCTATCTCTTCTCCTAATAAGAAGAATTGTAGAAAGAGGGGTAGGAACAGGATGAACAGTCTATCCTCCTTTATCAGCCAATATCGCTCACAGAGGGTCTTCTGTAGATCTAGCTATTTTCAGCCTTCATTTAGCCGGGATCTCATCAATCTTAGGAGCTGTAAATTTTATTACAACTGTAATTAATATACGTTCCCCTGGAATAACATTTGATCGAATACCTTTATTTGTTTGGTCTGTAGCTATCACAGCCCTTCTTTTATTACTCTCACTACCTGTTCTTGCCGGAGCAATTACTATGCTTTTAACTGATCGTAATTTAAACACTTCTTTTTTTGATCCTGCCGGAGGAGGGGATCCAATTCTATACCAACATCTATTTTGATTTTTTGGTC
>ELMEU156-19|Elmis aenea|MT357496
GGAATGTTAGGAATAGCATTAAGATTACTAATTCGAGCAGAATTAGGAACTCCCGGATCTTTAATCGGAGATGATCAAATTTACAATGTCATTGTAACAGCCCATGCTTTTGTAATAATTTTCTTCATAGTTATACCGATTATAATTGGAGGATTTGGAAATTGATTAGTTCCTCTTATACTTGGTGCACCAGATATAGCCTTTCCTCGAATAAACAACATAAGATTTTGACTATTACCACCTTCTCTATCTCTTCTCCTAATAAGAAGAATTGTAGAAAGAGGGGTAGGAACAGGATGAACAGTCTATCCTCCTTTATCAGCCAATATCGCTCACAGAGGGTCTTCTGTAGATCTAGCTATTTTCAGCCTTCATTTAGCCGGGATCTCATCAATCTTAGGAGCTGTAAATTTTATTACAACTGTAATTAATATACGTTCCCCTGGAATAACATTTGATCGAATACCTTTATTTGTTTGGTCTGTAGCTATCACAGCCCTTCTTTTATTACTCTCACTACCTGTTCTTGCCGGAGCAATTACTATGCTTTTAACTGATCGTAATTTAAACACTTCTTTTTTTGATCCTGCCGGAGGAGGGGATCCAATTCTATACCAACATCTATTTTGATTTTTTGGTC
>ELMEU155-19|Elmis aenea|MT357403
GGAATGTTAGGAATAGCATTAAGATTACTAATTCGAGCAGAATTAGGAACTCCCGGATCTTTAATCGGAGATGATCAAATTTACAATGTCATTGTAACAGCCCATGCTTTTGTAATAATTTTCTTCATAGTTATACCGATTATAATTGGAGGATTTGGAAATTGATTAGTTCCTCTTATACTTGGTGCACCAGATATAGCCTTTCCTCGAATAAACAACATAAGATTTTGACTATTACCACCTTCTCTATCTCTTCTCCTAATAAGAAGAATTGTAGAAAGAGGGGTAGGAACAGGATGAACAGTCTATCCTCCTTTATCAGCCAATATCGCTCACAGAGGGTCTTCTGTAGATCTAGCTATTTTCAGCCTTCATTTAGCCGGGATCTCATCAATCTTAGGAGCTGTAAATTTTATTACAACTGTAATTAATATACGTTCCCCTGGAATAACATTTGATCGAATACCTTTATTTGTTTGGTCTGTAGCTATCACAGCCCTTCTTTTATTACTCTCACTACCTGTTCTTGCCGGAGCAATTACTATGCTTTTAACTGATCGTAATTTAAACACTTCTTTTTTTGATCCTGCCGGAGGAGGGGATCCAATTCTATACCAACATCTATTTTGATTTTTTGGTC
>ELMEU153-19|Elmis aenea|MT357521
GGAATGTTAGGAATAGCATTAAGATTACTAATTCGAGCAGAATTAGGAACTCCCGGATCTTTAATCGGAGATGATCAAATTTACAATGTCATTGTAACAGCCCATGCTTTTGTAATAATTTTCTTCATAGTTATACCGATTATAATTGGAGGATTTGGAAATTGATTAGTTCCTCTTATACTTGGTGCACCAGATATAGCCTTTCCTCGAATAAACAACATAAGATTTTGACTATTACCACCTTCTCTATCTCTTCTCCTAATAAGAAGAATTGTAGAAAGAGGGGTAGGAACAGGATGAACAGTCTATCCTCCTTTATCAGCCAATATCGCTCACAGAGGGTCTTCTGTAGATCTAGCTATTTTCAGCCTTCATTTAGCCGGGATCTCATCAATCTTAGGAGCTGTAAATTTTATTACAACTGTAATTAATATACGTTCCCCTGGAATAACATTTGATCGAATACCTTTATTTGTTTGGTCTGTAGCTATCACAGCCCTTCTTTTATTACTCTCACTACCTGTTCTTGCCGGAGCAATTACTATGCTTTTAACTGATCGTAATTTAAACACTTCTTTTTTTGATCCTGCCGGAGGAGGGGACCCAATTCTATACCAACATCTATTTTGATTTTTTGGTC
>ELMEU152-19|Elmis aenea|MT357417
GGAATGTTAGGAATAGCATTAAGATTACTAATTCGAGCAGAATTAGGAACTCCCGGATCTTTAATCGGAGATGATCAAATTTACAATGTCATTGTAACAGCCCATGCTTTTGTAATAATTTTCTTCATAGTTATACCGATTATAATTGGAGGATTTGGAAATTGATTAGTTCCTCTTATACTTGGTGCACCAGATATAGCCTTTCCTCGAATAAACAACATAAGATTTTGACTATTACCACCTTCTCTATCTCTTCTCCTAATAAGAAGAATTGTAGAAAGAGGGGTAGGAACAGGATGAACAGTCTATCCTCCTTTATCAGCCAATATCGCTCACAGAGGGTCTTCTGTAGATCTAGCTATTTTCAGCCTTCATTTAGCCGGGATCTCATCAATCTTAGGAGCTGTAAATTTTATTACAACTGTAATTAATATACGTTCCCCTGGAATAACATTTGATCGAATACCTTTATTTGTTTGGTCTGTAGCTATCACAGCCCTTCTTTTATTACTCTCACTACCTGTTCTTGCCGGAGCAATTACTATGCTTTTAACTGATCGTAATTTAAACACTTCTTTTTTTGATCCTGCCGGAGGAGGGGATCCAATTCTATACCAACATCTATTTTGATTTTTTGGTC
>ELMEU151-19|Elmis aenea|MT357398
GGAATGTTAGGAATAGCATTAAGATTACTAATTCGAGCAGAATTAGGAACTCCCGGATCTTTAATCGGAGATGATCAAATTTACAATGTCATTGTAACAGCCCATGCTTTTGTAATAATTTTCTTCATAGTTATACCGATTATAATTGGAGGATTTGGAAATTGATTAGTTCCTCTTATACTTGGTGCACCAGATATAGCCTTTCCTCGAATAAACAACATAAGATTTTGACTATTACCACCTTCTCTATCTCTTCTCCTAATAAGAAGAATTGTAGAAAGAGGGGTAGGAACAGGATGAACAGTCTATCCTCCTTTATCAGCCAATATCGCTCACAGAGGGTCTTCTGTAGATCTAGCTATTTTCAGCCTTCATTTAGCCGGGATCTCATCAATCTTAGGAGCTGTAAATTTTATTACAACTGTAATTAATATACGTTCCCCTGGAATAACATTTGATCGAATACCTTTATTTGTTTGGTCTGTAGCTATCACAGCCCTTCTTTTATTACTCTCACTACCTGTTCTTGCCGGAGCAATTACTATGCTTTTAACTGATCGTAATTTAAACACTTCTTTTTTTGATCCTGCCGGAGGAGGGGATCCAATTCTATACCAACATCTATTTTGATTTTTTGGTC
>ELMEU147-19|Elmis aenea|MT357269
GGAATGTTAGGAATAGCATTAAGATTACTAATTCGAGCAGAATTAGGAACTCCCGGATCTTTAATCGGAGATGATCAAATTTACAATGTCATTGTAACAGCCCATGCTTTTGTAATAATTTTCTTCATAGTTATACCGATTATAATTGGAGGATTTGGAAATTGATTAGTTCCTCTTATACTTGGTGCACCAGATATAGCCTTTCCTCGAATAAACAACATAAGATTTTGACTATTACCACCTTCTCTATCTCTTCTCCTAATAAGAAGAATTGTAGAAAGAGGGGTAGGAACAGGATGAACAGTCTATCCTCCTTTATCAGCCAATATCGCTCACAGAGGGTCTTCTGTAGATCTAGCTATTTTCAGCCTTCATTTAGCCGGGATCTCATCAATCTTAGGAGCTGTAAATTTTATTACAACTGTAATTAATATACGTTCCCCTGGAATAACATTTGATCGAATACCTTTATTTGTTTGGTCTGTAGCTATCACAGCCCTTCTTTTATTACTCTCACTACCTGTTCTTGCCGGAGCAATTACTATGCTTTTAACTGATCGTAATTTAAACACTTCTTTTTTTGATCCTGCCGGAGGAGGGGACCCAATTCTATACCAACATCTATTTTGATTTTTTGGTC
>ELMEU146-19|Elmis aenea|MT357372
GGAATGTTAGGAATAGCATTAAGATTACTAATTCGAGCAGAATTAGGAACTCCCGGATCTTTAATCGGAGATGATCAAATTTACAATGTCATTGTAACAGCCCATGCTTTTGTAATAATTTTCTTCATAGTTATACCGATTATAATTGGAGGATTTGGAAATTGATTAGTTCCTCTTATACTTGGTGCACCAGATATAGCCTTTCCTCGAATAAACAACATAAGATTTTGACTATTACCACCTTCTCTATCTCTTCTCCTAATAAGAAGAATTGTAGAAAGAGGGGTAGGAACAGGATGAACAGTCTATCCTCCTTTATCAGCCAATATCGCTCACAGAGGGTCTTCTGTAGATCTAGCTATTTTCAGCCTTCATTTAGCCGGGATCTCATCAATCTTAGGAGCTGTAAATTTTATTACAACTGTAATTAATATACGTTCCCCTGGAATAACATTTGATCGAATACCTTTATTTGTTTGGTCTGTAGCTATCACAGCCCTTCTTTTATTACTCTCACTACCTGTTCTTGCCGGAGCAATTACTATGCTTTTAACTGATCGTAATTTAAACACTTCTTTTTTTGATCCTGCCGGAGGAGGGGATCCAATTCTATACCAACATCTATTTTGATTTTTTGGTC
>ELMEU145-19|Elmis aenea|MT357522
GGAATGTTAGGAATAGCATTAAGATTACTAATTCGAGCAGAATTAGGAACTCCCGGATCTTTAATCGGAGATGATCAAATTTACAATGTCATTGTAACAGCCCATGCTTTTGTAATAATTTTCTTCATAGTTATACCGATTATAATTGGAGGATTTGGAAATTGATTAGTTCCTCTTATACTTGGTGCACCAGATATAGCCTTTCCTCGAATAAACAACATAAGATTTTGACTATTACCACCTTCTCTATCTCTTCTCCTAATAAGAAGAATTGTAGAAAGAGGGGTAGGAACAGGATGAACAGTCTATCCTCCTTTATCAGCCAATATCGCTCACAGAGGGTCTTCTGTAGATCTAGCTATTTTCAGCCTTCATTTAGCCGGGATCTCATCAATCTTAGGAGCTGTAAATTTTATTACAACTGTAATTAATATACGTTCCCCTGGAATAACATTTGATCGAATACCTTTATTTGTTTGGTCTGTAGCTATCACAGCCCTTCTTTTATTACTCTCACTACCTGTTCTTGCCGGAGCAATTACTATGCTTTTAACTGATCGTAATTTAAACACTTCTTTTTTTGATCCTGCCGGAGGAGGGGATCCAATTCTATACCAACATCTATTTTGATTTTTTGGTC
>ELMEU144-19|Elmis aenea|MT357512
GGAATGTTAGGAATAGCATTAAGATTACTAATTCGAGCAGAATTAGGAACTCCCGGATCTTTAATCGGAGATGATCAAATTTACAATGTCATTGTAACAGCCCATGCTTTTGTAATAATTTTCTTCATAGTTATACCGATTATAATTGGAGGATTTGGAAATTGATTAGTTCCTCTTATACTTGGTGCACCAGATATAGCCTTTCCTCGAATAAACAACATAAGATTTTGACTATTACCACCTTCTCTATCTCTTCTCCTAATAAGAAGAATTGTAGAAAGAGGGGTAGGAACAGGATGAACAGTCTATCCTCCTTTATCAGCCAATATCGCTCACAGAGGGTCTTCTGTAGATCTAGCTATTTTCAGCCTTCATTTAGCCGGGATCTCATCAATCTTAGGAGCTGTAAATTTTATTACAACTGTAATTAATATACGTTCCCCTGGAATAACATTTGATCGAATACCTTTATTTGTTTGGTCTGTAGCTATCACAGCCCTTCTTTTATTACTCTCACTACCTGTTCTTGCCGGAGCAATTACTATGCTTTTAACTGATCGTAATTTAAACACTTCTTTTTTTGATCCTGCCGGAGGAGGGGATCCAATTCTATACCAACATCTATTTTGATTTTTTGGTCAC
>ELMEU143-19|Elmis aenea|MT357392
GGAATGTTAGGAATAGCATTAAGATTACTAATTCGAGCAGAATTAGGAACTCCCGGATCTTTAATCGGAGATGATCAAATTTACAATGTCATTGTAACAGCCCATGCTTTTGTAATAATTTTCTTCATAGTTATACCGATTATAATTGGAGGATTTGGAAATTGATTAGTTCCTCTTATACTTGGTGCACCAGATATAGCCTTTCCTCGAATAAACAACATAAGATTTTGACTATTACCACCTTCTCTATCTCTTCTCCTAATAAGAAGAATTGTAGAAAGAGGGGTAGGAACAGGATGAACAGTCTATCCTCCTTTATCAGCCAATATCGCTCACAGAGGGTCTTCTGTAGATCTAGCTATTTTCAGCCTTCATTTAGCCGGGATCTCATCAATCTTAGGAGCTGTAAATTTTATTACAACTGTAATTAATATACGTTCCCCTGGAATAACATTTGATCGAATACCTTTATTTGTTTGGTCTGTAGCTATCACAGCCCTTCTTTTATTACTCTCACTACCTGTTCTTGCCGGAGCAATTACTATGCTTTTAACTGATCGTAATTTAAACACTTCTTTTTTTGATCCTGCCGGAGGAGGGGATCCAATTCTATACCAACATCTATTTTGATTTTTTGGTCAC
>ELMEU142-19|Elmis aenea|MT357506
GGAATGTTAGGAATAGCATTAAGATTACTAATTCGAGCAGAATTAGGAACTCCCGGATCTTTAATCGGAGATGATCAAATTTACAATGTCATTGTAACAGCCCATGCTTTTGTAATAATTTTCTTCATAGTTATACCGATTATAATTGGAGGATTTGGAAATTGATTAGTTCCTCTTATACTTGGTGCACCAGATATAGCCTTTCCTCGAATAAACAACATAAGATTTTGACTATTACCACCTTCTCTATCTCTTCTCCTAATAAGAAGAATTGTAGAAAGAGGGGTAGGAACAGGATGAACAGTCTATCCTCCTTTATCAGCCAATATCGCTCACAGAGGGTCTTCTGTAGATCTAGCTATTTTCAGCCTTCATTTAGCCGGGATCTCATCAATCTTAGGAGCTGTAAATTTTATTACAACTGTAATTAATATACGTTCCCCTGGAATAACATTTGATCGAATACCTTTATTTGTTTGGTCTGTAGCTATCACAGCCCTTCTTTTATTACTCTCACTACCTGTTCTTGCCGGAGCAATTACTATGCTTTTAACTGATCGTAATTTAAACACTTCTTTTTTTGATCCTGCCGGAGGAGGGGATCCAATTCTATACCAACATCTATTTTGATTTTTTGGTCAC
>ELMEU140-19|Elmis aenea|MT357373
GGAATGTTAGGAATAGCATTAAGATTACTAATTCGAGCAGAATTAGGAACTCCCGGATCTTTAATTGGAGATGATCAAATTTACAATGTCATTGTAACAGCCCATGCTTTTGTAATAATTTTCTTCATAGTTATACCGATTATAATTGGAGGATTTGGAAATTGATTAGTTCCTCTTATACTTGGTGCACCAGATATAGCCTTTCCTCGAATAAACAACATAAGATTTTGACTATTACCACCTTCTCTATCTCTTCTCCTAATAAGAAGAATTGTAGAAAGAGGGGTAGGAACAGGATGAACAGTCTATCCTCCTTTATCAGCCAATATCGCTCACAGAGGGTCTTCTGTAGATCTAGCTATTTTCAGCCTTCATTTAGCCGGGATCTCATCAATCTTAGGAGCTGTAAATTTTATTACAACTGTAATTAATATACGTTCCCCTGGAATAACATTTGATCGAATACCTTTATTTGTTTGGTCTGTAGCTATCACAGCCCTTCTTTTATTACTCTCACTACCTGTTCTTGCCGGAGCAATTACTATGCTTTTAACTGATCGTAATTTAAACACTTCTTTTTTTGATCCTGCCGGAGGAGGGGATCCAATTCTATACCAACATCTATTTTGATTTTTTGGTCAC
>ELMEU139-19|Elmis aenea|MT357376
GGAATGTTAGGAATAGCATTAAGATTACTAATTCGAGCAGAATTAGGAACTCCCGGATCTTTAATCGGAGATGATCAAATTTACAATGTCATTGTAACAGCCCATGCTTTTGTAATAATTTTCTTCATAGTTATACCGATTATAATTGGAGGATTTGGAAATTGATTAGTTCCTCTTATACTTGGTGCACCAGATATAGCCTTTCCTCGAATAAACAACATAAGATTTTGACTATTACCACCTTCTCTATCTCTTCTCCTAATAAGAAGAATTGTAGAAAGAGGGGTAGGAACAGGATGAACAGTCTATCCTCCTTTATCAGCCAATATCGCTCACAGAGGGTCTTCTGTAGATCTAGCTATTTTCAGCCTTCATTTAGCCGGGATCTCATCAATCTTAGGAGCTGTAAATTTTATTACAACTGTAATTAATATACGTTCCCCTGGAATAACATTTGATCGAATACCTTTATTTGTTTGGTCTGTAGCTATCACAGCCCTTCTTTTATTACTCTCACTACCTGTTCTTGCCGGAGCAATTACTATGCTTTTAACTGATCGTAATTTAAACACTTCTTTTTTTGATCCTGCCGGAGGAGGGGATCCAATTCTATACCAACATCTATTTTGATTTTTTGGTCAC
>ELMEU138-19|Elmis aenea|MT357354
GGAATGTTAGGAATAGCATTAAGATTGCTAATTCGAGCAGAATTAGGAACTCCCGGATCTTTAATCGGAGATGATCAAATTTACAATGTCATTGTAACAGCCCATGCTTTTGTAATAATTTTCTTCATAGTTATACCGATTATAATTGGAGGATTTGGAAATTGATTAGTTCCTCTTATACTTGGTGCACCAGATATAGCCTTTCCTCGAATAAACAACATAAGATTTTGACTATTACCACCTTCTCTATCTCTTCTCCTAATAAGAAGAATTGTAGAAAGAGGGGTAGGAACAGGATGAACAGTCTATCCTCCTTTATCAGCCAATATCGCTCACAGAGGGTCTTCTGTAGATCTAGCTATTTTCAGCCTTCATTTAGCCGGGATCTCATCAATCTTAGGAGCTGTAAATTTTATTACAACTGTAATTAATATACGTTCCCCTGGAATAACATTTGATCGAATACCTTTATTTGTTTGGTCTGTAGCTATCACAGCCCTTCTTTTATTACTCTCACTACCTGTTCTTGCCGGAGCAATTACTATGCTTTTAACTGATCGTAATTTAAACACTTCTTTTTTTGATCCTGCCGGAGGAGGGGATCCAATTCTATACCAACATCTATTTTGATTTTTTGGTCAC
>ELMEU137-19|Elmis aenea|MT357333
GGAATGTTAGGAATAGCATTAAGATTACTAATTCGAGCAGAATTAGGAACTCCCGGATCTTTAATCGGAGATGATCAAATTTACAATGTCATTGTAACAGCCCATGCTTTTGTAATAATTTTCTTCATAGTTATACCGATTATAATTGGAGGATTTGGAAATTGATTAGTTCCTCTTATACTTGGTGCACCAGATATAGCCTTTCCTCGAATAAACAACATAAGATTTTGACTATTACCACCTTCTCTATCTCTTCTCCTAATAAGAAGAATTGTAGAAAGAGGGGTAGGAACAGGATGAACAGTCTATCCTCCTTTATCAGCCAATATCGCTCACAGAGGGTCTTCTGTAGATCTAGCTATTTTCAGCCTTCATTTAGCCGGGATCTCATCAATCTTAGGAGCTGTAAATTTTATTACAACTGTAATTAATATACGTTCCCCTGGAATAACATTTGATCGAATACCTTTATTTGTTTGGTCTGTAGCTATCACAGCCCTTCTTTTATTACTCTCACTACCTGTTCTTGCCGGAGCAATTACTATGCTTTTAACTGATCGTAATTTAAACACTTCTTTTTTTGATCCTGCCGGAGGAGGGGATCCAATTCTATACCAACATCTATTTTGATTTTTTGGTCAC
>ELMEU136-19|Elmis aenea|MT357456
GGAATGTTAGGAATAGCATTAAGATTACTAATTCGAGCAGAATTAGGAACTCCCGGATCTTTAATCGGAGATGATCAAATTTACAATGTCATTGTAACAGCCCATGCTTTTGTAATAATTTTCTTCATAGTTATACCGATTATAATTGGAGGATTTGGAAATTGATTAGTTCCTCTTATACTTGGTGCACCAGATATAGCCTTTCCTCGAATAAACAACATAAGATTTTGACTATTACCACCTTCTCTATCTCTTCTCCTAATAAGAAGAATTGTAGAAAGAGGGGTAGGAACAGGATGAACAGTCTATCCTCCTTTATCAGCCAATATCGCTCACAGAGGGTCTTCTGTAGATCTAGCTATTTTCAGCCTTCATTTAGCCGGGGTCTCATCAATCTTAGGAGCTGTAAATTTTATTACAACTGTAATTAATATACGTTCCCCTGGAATAACATTTGATCGAATACCTTTATTTGTTTGGTCTGTAGCTATCACAGCCCTTCTTTTATTACTCTCACTACCTGTTCTTGCCGGAGCAATTACTATGCTTTTAACTGATCGTAATTTAAACACTTCTTTTTTTGATCCTGCCGGAGGAGGGGATCCAATTCTATACCAACATCTATTTTGATTTTTTGGTCA
>ELMEU135-19|Elmis aenea|MT357345
GGAATGTTAGGAATAGCATTAAGATTACTAATTCGAGCAGAATTAGGAACTCCCGGATCTTTAATCGGAGATGATCAAATTTACAATGTCATTGTAACAGCCCATGCTTTTGTAATAATTTTCTTCATAGTTATACCGATTATAATTGGAGGATTTGGAAATTGATTAGTTCCTCTTATACTTGGTGCACCAGATATAGCCTTTCCTCGAATAAACAACATAAGATTTTGACTATTACCACCTTCTCTATCTCTTCTCCTAATAAGAAGAATTGTAGAAAGAGGGGTAGGAACAGGATGAACAGTCTATCCTCCTTTATCAGCCAATATCGCTCACAGAGGGTCTTCTGTAGATCTAGCTATTTTCAGCCTTCATTTAGCCGGGATCTCATCAATCTTAGGAGCTGTAAATTTTATTACAACTGTAATTAATATACGTTCCCCTGGAATAACATTTGATCGAATACCTTTATTTGTTTGGTCTGTAGCTATCACAGCCCTTCTTTTATTACTCTCACTACCTGTTCTTGCCGGAGCAATTACTATGCTTTTAACTGATCGTAATTTAAACACTTCTTTTTTTGATCCTGCCGGAGGAGGGGATCCAATTCTATACCAACATCTATTTTGATTTTTTGGTCAC
>ELMEU134-19|Elmis aenea|MT357272
GGAATGTTAGGAATAGCATTAAGATTACTAATTCGAGCAGAATTAGGAACTCCCGGATCTTTAATCGGAGATGATCAAATTTACAATGTCATTGTAACAGCCCATGCTTTTGTAATAATTTTCTTCATAGTTATACCGATTATAATTGGAGGATTTGGAAATTGATTAGTTCCTCTTATACTTGGTGCACCAGATATAGCCTTTCCTCGAATAAACAACATAAGATTTTGACTATTACCACCTTCTCTATCTCTTCTCCTAATAAGAAGAATTGTAGAAAGAGGGGTAGGAACAGGATGAACAGTCTATCCTCCTTTATCAGCCAATATCGCTCACAGAGGGTCTTCTGTAGATCTAGCTATTTTCAGCCTTCATTTAGCCGGGATCTCATCAATCTTAGGAGCTGTAAATTTTATTACAACTGTAATTAATATACGTTCCCCTGGAATAACATTTGATCGAATACCTTTATTTGTTTGGTCTGTAGCTATCACAGCCCTTCTTTTATTACTCTCACTACCTGTTCTTGCCGGAGCAATTACTATGCTTTTAACTGATCGTAATTTAAACACTTCTTTTTTTGATCCTGCCGGAGGAGGGGATCCAATTCTATACCAACATCTATTTTGATTTTTTGGTCAC
>ELMEU133-19|Elmis aenea|MT357381
GGAATGTTAGGAATAGCATTAAGATTACTAATTCGAGCAGAATTAGGAACTCCCGGATCTTTAATCGGAGATGATCAAATTTACAATGTCATTGTAACAGCCCATGCTTTTGTAATAATTTTCTTCATAGTTATACCGATTATAATTGGAGGATTTGGAAATTGATTAGTTCCTCTTATACTTGGTGCACCAGATATAGCCTTTCCTCGAATAAACAACATAAGATTTTGACTATTACCACCTTCTCTATCTCTTCTCCTAATAAGAAGAATTGTAGAAAGAGGGGTAGGAACAGGATGAACAGTCTATCCTCCTTTATCAGCCAATATCGCTCACAGAGGGTCTTCTGTAGATCTAGCTATTTTCAGCCTTCATTTAGCCGGGATCTCATCAATCTTAGGAGCTGTAAATTTTATTACAACTGTAATTAATATACGTTCCCCTGGAATAACATTTGATCGAATACCTTTATTTGTTTGGTCTGTAGCTATCACAGCCCTTCTTTTATTACTCTCACTACCTGTTCTTGCCGGAGCAATTACTATGCTTTTAACTGATCGTAATTTAAACACTTCTTTTTTTGATCCTGCCGGAGGAGGGGATCCAATTCTATACCAACATCTATTTTGATTTTTTGGTCAC
>ELMEU132-19|Elmis aenea|MT357513
GGAATGTTAGGAATAGCATTAAGATTACTAATTCGAGCAGAATTAGGAACTCCCGGATCTTTAATCGGAGATGATCAAATTTACAATGTCATTGTAACAGCCCATGCTTTTGTAATAATTTTCTTCATAGTTATACCGATTATAATTGGAGGATTTGGAAATTGATTAGTTCCTCTTATACTTGGTGCACCAGATATAGCCTTTCCTCGAATAAACAACATAAGATTTTGACTATTACCACCTTCTCTATCTCTTCTCCTAATAAGAAGAATTGTAGAAAGAGGGGTAGGAACAGGATGAACAGTCTATCCTCCTTTATCAGCCAATATCGCTCACAGAGGGTCTTCTGTAGATCTAGCTATTTTCAGCCTTCATTTAGCCGGGATCTCATCAATCTTAGGAGCTGTAAATTTTATTACAACTGTAATTAATATACGTTCCCCTGGAATAACATTTGATCGAATACCTTTATTTGTTTGGTCTGTAGCTATCACAGCCCTTCTTTTATTACTCTCACTACCTGTTCTTGCCGGAGCAATTACTATGCTTTTAACTGATCGTAATTTAAACACTTCTTTTTTTGATCCTGCCGGAGGAGGGGATCCAATTCTATACCAACATCTATTTTGATTTTTTGGTCAC
>SKELM535-19|Elmis aenea|MT357515
GAATGTTAGGAATAGCATTAAGATTACTAATTCGAGCAGAATTAGGAACTCCCGGATCTTTAATCGGAGATGATCAAATTTACAATGTCATTGTAACAGCCCATGCTTTTGTAATAATTTTCTTCATAGTTATACCGATTATAATTGGAGGATTTGGAAATTGATTAGTTCCTCTTATACTTGGTGCACCAGATATAGCCTTTCCTCGAATAAACAACATAAGATTTTGACTATTACCACCTTCTCTATCTCTTCTCCTAATAAGAAGAATTGTAGAAAGAGGGGTAGGAACAGGATGAACAGTCTATCCTCCTTTATCAGCCAATATCGCTCACAGAGGGTCTTCTGTAGATCTAGCTATTTTCAGCCTTCATTTAGCCGGGATCTCATCAATCTTAGGAGCTGTAAATTTTATTACAACTGTAATTAATATACGTTCCCCTGGAATAACATTTGATCGAATACCTTTATTTGTTTGGTCTGTAGCTATCACAGCCCTTCTTTTATTACTCTCACTACCTGTTCTTGCCGGAGCAATTACTATGCTTTTAACTGATCGTAATTTAAACACTTCTTTTTTTGATCCTGCCGGAGGAGGGGATCCAATTCTATACCAACATCTATTTTGATTTTTTGGTCAC
>SKELM534-19|Elmis aenea|MT357544
GAATGTTAGGAATAGCATTAAGATTACTAATTCGAGCAGAATTAGGAACTCCCGGATCTTTAATCGGAGATGATCAAATTTACAATGTCATTGTAACAGCCCATGCTTTTGTAATAATTTTCTTCATAGTTATACCGATTATAATTGGAGGATTTGGAAATTGATTAGTTCCTCTTATACTTGGTGCACCAGATATAGCCTTTCCTCGAATAAACAACATAAGATTTTGACTATTACCACCTTCTCTATCTCTTCTCCTAATAAGAAGAATTGTAGAAAGAGGGGTAGGAACAGGATGAACAGTCTATCCTCCTTTATCAGCCAATATCGCTCACAGAGGGTCTTCTGTAGATCTAGCTATTTTCAGCCTTCATTTAGCCGGGATCTCATCAATCTTAGGAGCTGTAAATTTTATTACAACTGTAATTAATATACGTTCCCCTGGAATAACATTTGATCGAATACCTTTATTTGTTTGGTCTGTAGCTATCACAGCCCTTCTTTTATTACTCTCACTACCTGTTCTTGCCGGAGCAATTACTATGCTTTTAACTGATCGTAATTTAAACACTTCTTTTTTTGATCCTGCCGGAGGAGGGGATCCAATTCTATACCAACATCTATTTTGATTTTTTGGTCAC
>SKELM533-19|Elmis aenea|MT357294
GAATGTTAGGAATAGCATTAAGATTACTAATTCGAGCAGAATTAGGAACTCCCGGATCTTTAATCGGAGATGATCAAATTTACAATGTCATTGTAACAGCCCATGCTTTTGTAATAATTTTCTTCATAGTTATACCGATTATAATTGGAGGATTTGGAAATTGATTAGTTCCTCTTATACTTGGTGCACCAGATATAGCCTTTCCTCGAATAAACAACATAAGATTTTGACTATTACCACCTTCTCTATCTCTTCTCCTAATAAGAAGAATTGTAGAAAGAGGGGTAGGAACAGGATGAACAGTCTATCCTCCTTTATCAGCCAATATCGCTCACAGAGGGTCTTCTGTAGATCTAGCTATTTTCAGCCTTCATTTAGCCGGGATCTCATCAATCTTAGGAGCTGTAAATTTTATTACAACTGTAATTAATATACGTTCCCCTGGAATAACATTTGATCGAATACCTTTATTTGTTTGGTCTGTAGCTATCACAGCCCTTCTTTTATTACTCTCACTACCTGTTCTTGCCGGAGCAATTACTATGCTTTTAACTGATCGTAATTTAAACACTTCTTTTTTTGATCCTGCCGGAGGAGGGGATCCAATTCTATACCAACATCTATTTTGATTTTTTGGTCAC
>SKELM532-19|Elmis aenea|MT357275
GAATGTTAGGAATAGCATTAAGATTACTAATTCGAGCAGAATTAGGAACTCCCGGATCTTTAATCGGAGATGATCAAATTTACAATGTCATTGTAACAGCCCATGCTTTTGTAATAATTTTCTTCATAGTTATACCGATTATAATTGGAGGATTTGGAAATTGATTAGTTCCTCTTATACTTGGTGCACCAGATATAGCCTTTCCTCGAATAAACAACATAAGATTTTGACTATTACCACCTTCTCTATCTCTTCTCCTAATAAGAAGAATTGTAGAAAGAGGGGTAGGAACAGGATGAACAGTCTATCCTCCTTTATCAGCCAATATCGCTCACAGAGGGTCTTCTGTAGATCTAGCTATTTTCAGCCTTCATTTAGCCGGGATCTCATCAATCTTAGGAGCTGTAAATTTTATTACAACTGTAATTAATATACGTTCCCCTGGAATAACATTTGATCGAATACCTTTATTTGTTTGGTCTGTAGCTATCACAGCCCTTCTTTTATTACTCTCACTACCTGTTCTTGCCGGAGCAATTACTATGCTTTTAACTGATCGTAATTTAAACACTTCTTTTTTTGATCCTGCCGGAGGAGGGGATCCAATTCTATACCAACATCTATTTTGATTTTTTGGTCAC
>SKELM531-19|Elmis aenea|MT357359
GAATGTTAGGAATAGCATTAAGATTACTAATTCGAGCAGAATTAGGAACTCCCGGATCTTTAATCGGAGATGATCAAATTTACAATGTCATTGTAACAGCCCATGCTTTTGTAATAATTTTCTTCATAGTTATACCGATTATAATTGGAGGATTTGGAAATTGATTAGTTCCTCTTATACTTGGTGCACCAGATATAGCCTTTCCTCGAATAAACAACATAAGATTTTGACTATTACCACCTTCTCTATCTCTTCTCCTAATAAGAAGAATTGTAGAAAGAGGGGTAGGAACAGGATGAACAGTCTATCCTCCTTTATCAGCCAATATCGCTCACAGAGGGTCTTCTGTAGATCTAGCTATTTTCAGCCTTCATTTAGCCGGGATCTCATCAATCTTAGGAGCTGTAAATTTTATTACAACTGTAATTAATATACGTTCCCCTGGAATAACATTTGATCGAATACCTTTATTTGTTTGGTCTGTAGCTATCACAGCCCTTCTTTTATTACTCTCACTACCTGTTCTTGCCGGAGCAATTACTATGCTTTTAACTGATCGTAATTTAAACACTTCTTTTTTTGATCCTGCCGGAGGAGGGGATCCAATTCTATACCAACATCTATTTTGATTTTTTGGTCAC
>SKELM530-19|Elmis aenea|MT357493
GAATGTTAGGAATAGCATTAAGATTACTAATTCGAGCAGAATTAGGAACTCCCGGATCTTTAATCGGAGATGATCAAATTTACAATGTCATTGTAACAGCCCATGCTTTTGTAATAATTTTCTTCATAGTTATACCGATTATAATTGGAGGATTTGGAAATTGATTAGTTCCTCTTATACTTGGTGCACCAGATATAGCCTTTCCTCGAATAAACAACATAAGATTTTGACTATTACCACCTTCTCTATCTCTTCTCCTAATAAGAAGAATTGTAGAAAGAGGGGTAGGAACAGGATGAACAGTCTATCCTCCTTTATCAGCCAATATCGCTCACAGAGGGTCTTCTGTAGATCTAGCTATTTTCAGCCTTCATTTAGCCGGGATCTCATCAATCTTAGGAGCTGTAAATTTTATTACAACTGTAATTAATATACGTTCCCCTGGAATAACATTTGATCGAATACCTTTATTTGTTTGGTCTGTAGCTATCACAGCCCTTCTTTTATTACTCTCACTACCTGTTCTTGCCGGAGCAATTACTATGCTTTTAACTGATCGTAATTTAAACACTTCTTTTTTTGATCCTGCCGGAGGAGGGGATCCAATTCTATACCAACATCTATTTTGATTTTTTGGTCAC
>SKELM529-19|Elmis aenea|MT357411
GGAATGTTAGGAATAGCATTAAGATTACTAATTCGAGCAGAATTAGGAACTCCCGGATCTTTAATCGGAGATGATCAAATTTACAATGTCATTGTAACAGCCCATGCTTTTGTAATAATTTTCTTCATAGTTATACCGATTATAATTGGAGGATTTGGAAATTGATTAGTTCCTCTTATACTTGGTGCACCAGATATAGCCTTTCCTCGAATAAACAACATAAGATTTTGACTATTACCACCTTCTCTATCTCTTCTCCTAATAAGAAGAATTGTAGAAAGAGGGGTAGGAACAGGATGAACAGTCTATCCTCCTTTATCAGCCAATATCGCTCACAGAGGGTCTTCTGTAGATCTAGCTATTTTCAGCCTTCATTTAGCCGGGATCTCATCAATCTTAGGAGCTGTAAATTTTATTACAACTGTAATTAATATACGTTCCCCTGGAATAACATTTGATCGAATACCTTTATTTGTTTGGTCTGTAGCTATCACAGCCCTTCTTTTATTACTCTCACTACCTGTTCTTGCCGGAGCAATTACTATGCTTTTAACTGATCGTAATTTAAACACTTCTTTTTTTGATCCTGCCGGAGGAGGGGATCCAATTCTATACCAACATCTATTTTGATTTTTTGGTC
>SKELM528-19|Elmis aenea|MT357418
GGAATGTTAGGAATAGCATTAAGATTACTAATTCGAGCAGAATTAGGAACTCCCGGATCTTTAATCGGAGATGATCAAATTTACAATGTCATTGTAACAGCCCATGCTTTTGTAATAATTTTCTTCATAGTTATACCGATTATAATTGGAGGATTTGGAAATTGATTAGTTCCTCTTATACTTGGTGCACCAGATATAGCCTTTCCTCGAATAAACAACATAAGATTTTGACTATTACCACCTTCTCTATCTCTTCTCCTAATAAGAAGAATTGTAGAAAGAGGGGTAGGAACAGGATGAACAGTCTATCCTCCTTTATCAGCCAATATCGCTCACAGAGGGTCTTCTGTAGATCTAGCTATTTTCAGCCTTCATTTAGCCGGGATCTCATCAATCTTAGGAGCTGTAAATTTTATTACAACTGTAATTAATATACGTTCCCCTGGAATAACATTTGATCGAATACCTTTATTTGTTTGGTCTGTAGCTATCACAGCCCTTCTTTTATTACTCTCACTACCTGTTCTTGCCGGAGCAATTACTATGCTTTTAACTGATCGTAATTTAAACACTTCTTTTTTTGATCCTGCCGGAGGAGGGGATCCAATTCTATACCAACATCTATTTTGATTTTTTGGTC
>SKELM527-19|Elmis aenea|MT357327
GGAATGTTAGGAATAGCATTAAGATTACTAATTCGAGCAGAATTAGGAACTCCCGGATCTTTAATCGGAGATGATCAAATTTACAATGTCATTGTAACAGCCCATGCTTTTGTAATAATTTTCTTCATAGTTATACCGATTATAATTGGAGGATTTGGAAATTGATTAGTTCCTCTTATACTTGGTGCACCAGATATAGCCTTTCCTCGAATAAACAACATAAGATTTTGACTATTACCACCTTCTCTATCTCTTCTCCTAATAAGAAGAATTGTAGAAAGAGGGGTAGGAACAGGATGAACAGTCTATCCTCCTTTATCAGCCAATATCGCTCACAGAGGGTCTTCTGTAGATCTAGCTATTTTCAGCCTTCATTTAGCCGGGATCTCATCAATCTTAGGAGCTGTAAATTTTATTACAACTGTAATTAATATACGTTCCCCTGGAATAACATTTGATCGAATACCTTTATTTGTTTGGTCTGTAGCTATCACAGCCCTTCTTTTATTACTCTCACTACCTGTTCTTGCCGGAGCAATTACTATGCTTTTAACTGATCGTAATTTAAACACTTCTTTTTTTGATCCTGCCGGAGGAGGGGATCCAATTCTATACCAACATCTATTTTGATTTTTTGGTC
>SKELM526-19|Elmis aenea|MT357337
GGAATGTTAGGAATAGCATTAAGATTACTAATTCGAGCAGAATTAGGAACTCCCGGATCTTTAATCGGAGATGATCAAATTTACAATGTCATTGTAACAGCCCATGCTTTTGTAATAATTTTCTTCATAGTTATACCGATTATAATTGGAGGATTTGGAAATTGATTAGTTCCTCTTATACTTGGTGCACCAGATATAGCCTTTCCTCGAATAAACAACATAAGATTTTGACTATTACCACCTTCTCTATCTCTTCTCCTAATAAGAAGAATTGTAGAAAGAGGGGTAGGAACAGGATGAACAGTCTATCCTCCTTTATCAGCCAATATCGCTCACAGAGGGTCTTCTGTAGATCTAGCTATTTTCAGCCTTCATTTAGCCGGGATCTCATCAATCTTAGGAGCTGTAAATTTTATTACAACTGTAATTAATATACGTTCCCCTGGAATAACATTTGATCGAATACCTTTATTTGTTTGGTCTGTAGCTATCACAGCCCTTCTTTTATTACTCTCACTACCTGTTCTTGCCGGAGCAATTACTATGCTTTTAACTGATCGTAATTTAAACACTTCTTTTTTTGATCCTGCCGGAGGAGGGGATCCAATTCTATACCAACATCTATTTTGATTTTTTGGTC
>SKELM525-19|Elmis aenea|MT357367
GGAATGTTAGGAATAGCATTAAGATTACTAATTCGAGCAGAATTAGGAACTCCCGGATCTTTAATCGGAGATGATCAAATTTACAATGTCATTGTAACAGCCCATGCTTTTGTAATAATTTTCTTCATAGTTATACCGATTATAATTGGAGGATTTGGAAATTGATTAGTTCCTCTTATACTTGGTGCACCAGATATAGCCTTTCCTCGAATAAACAACATAAGATTTTGACTATTACCACCTTCTCTATCTCTTCTCCTAATAAGAAGAATTGTAGAAAGAGGGGTAGGAACAGGATGAACAGTCTATCCTCCTTTATCAGCCAATATCGCTCACAGAGGGTCTTCTGTAGATCTAGCTATTTTCAGCCTTCATTTAGCCGGGGTCTCATCAATCTTAGGAGCTGTAAATTTTATTACAACTGTAATTAATATACGTTCCCCTGGAATAACATTTGATCGAATACCTTTATTTGTTTGGTCTGTAGCTATCACAGCCCTTCTTTTATTACTCTCACTACCTGTTCTTGCCGGAGCAATTACTATGCTTTTAACTGATCGTAATTTAAACACTTCTTTTTTTGATCCTGCCGGAGGAGGGGATCCAATTCTATACCAACATCTATTTTGATTTTTTGGTC
>SKELM524-19|Elmis aenea|MT357361
GGAATGTTAGGAATAGCATTAAGATTACTAATTCGAGCAGAATTAGGAACTCCCGGATCTTTAATCGGAGATGATCAAATTTACAATGTCATTGTAACAGCCCATGCTTTTGTAATAATTTTCTTCATAGTTATACCGATTATAATTGGAGGATTTGGAAATTGATTAGTTCCTCTTATACTTGGTGCACCAGATATAGCCTTTCCTCGAATAAACAACATAAGATTTTGACTATTACCACCTTCTCTATCTCTTCTCCTAATAAGAAGAATTGTAGAAAGAGGGGTAGGAACAGGATGAACAGTCTATCCTCCTTTATCAGCCAATATCGCTCACAGAGGGTCTTCTGTAGATCTAGCTATTTTCAGCCTTCATTTAGCCGGGATCTCATCAATCTTAGGAGCTGTAAATTTTATTACAACTGTAATTAATATACGTTCCCCTGGAATAACATTTGATCGAATACCTTTATTTGTTTGGTCTGTAGCTATCACAGCCCTTCTTTTATTACTCTCACTACCTGTTCTTGCCGGAGCAATTACTATGCTTTTAACTGATCGTAATTTAAACACTTCTTTTTTTGATCCTGCCGGAGGAGGGGATCCAATTCTATACCAACATCTATTTTGATTTTTTGGTC
>SKELM549-19|Elmis aenea|MT357299
GAATGTTAGGAATAGCATTAAGATTACTAATTCGAGCAGAATTAGGAACTCCCGGATCTTTAATCGGAGATGATCAAATTTACAATGTCATTGTAACAGCCCATGCTTTTGTAATAATTTTCTTCATAGTTATACCGATTATAATTGGAGGATTTGGAAATTGATTAGTTCCTCTTATACTTGGTGCACCAGATATAGCCTTTCCTCGAATAAACAACATAAGATTTTGACTATTACCACCTTCTCTATCTCTTCTCCTAATAAGAAGAATTGTAGAAAGAGGGGTAGGAACAGGATGAACAGTCTATCCTCCTTTATCAGCCAATATCGCTCACAGAGGGTCTTCTGTAGATCTAGCTATTTTCAGCCTTCATTTAGCCGGGATCTCATCAATCTTAGGAGCTGTAAATTTTATTACAACTGTAATTAATATACGTTCCCCTGGAATAACATTTGATCGAATACCTTTATTTGTTTGGTCTGTAGCTATCACAGCCCTTCTTTTATTACTCTCACTACCTGTTCTTGCCGGAGCAATTACTATGCTTTTAACTGATCGTAATTTAAACACTTCTTTTTTTGATCCTGCCGGAGGAGGGGATCCAATTCTATACCAACATCTATTTTGATTTTTTGGTCAC
>SKELM548-19|Elmis aenea|MT357549
GAATGTTAGGAATAGCATTAAGATTACTAATTCGAGCAGAATTAGGAACTCCCGGATCTTTAATCGGAGATGATCAAATTTACAATGTCATTGTAACAGCCCATGCTTTTGTAATAATTTTCTTCATAGTTATACCGATTATAATTGGAGGATTTGGAAATTGATTAGTTCCTCTTATACTTGGTGCACCAGATATAGCCTTTCCTCGAATAAACAACATAAGATTTTGACTATTACCACCTTCTCTATCTCTTCTCCTAATAAGAAGAATTGTAGAAAGAGGGGTAGGAACAGGATGAACAGTCTATCCTCCTTTATCAGCCAATATCGCTCACAGAGGGTCTTCTGTAGATCTAGCTATTTTCAGCCTTCATTTAGCCGGGATCTCATCAATCTTAGGAGCTGTAAATTTTATTACAACTGTAATTAATATACGTTCCCCTGGAATAACATTTGATCGAATACCTTTATTTGTTTGGTCTGTAGCTATCACAGCCCTTCTTTTATTACTCTCACTACCTGTTCTTGCCGGAGCAATTACTATGCTTTTAACTGATCGTAATTTAAACACTTCTTTTTTTGATCCTGCCGGAGGAGGGGATCCAATTCTATACCAACATCTATTTTGATTTTTTGGTCAC
>SKELM547-19|Elmis aenea|MT357393
GAATGTTAGGAATAGCATTAAGATTACTAATTCGAGCAGAATTAGGAACTCCCGGATCTTTAATCGGAGATGATCAAATTTACAATGTCATTGTAACAGCCCATGCTTTTGTAATAATTTTCTTCATAGTTATACCGATTATAATTGGAGGATTTGGAAATTGATTAGTTCCTCTTATACTTGGTGCACCAGATATAGCCTTTCCTCGAATAAACAACATAAGATTTTGACTATTACCACCTTCTCTATCTCTTCTCCTAATAAGAAGAATTGTAGAAAGAGGGGTAGGAACAGGATGAACAGTCTATCCTCCTTTATCAGCCAATATCGCTCACAGAGGGTCTTCTGTAGATCTAGCTATTTTCAGCCTTCATTTAGCCGGGATCTCATCAATCTTAGGAGCTGTAAATTTTATTACAACTGTAATTAATATACGTTCCCCTGGAATAACATTTGATCGAATACCTTTATTTGTTTGGTCTGTAGCTATCACAGCCCTTCTTTTATTACTCTCACTACCTGTTCTTGCCGGAGCAATTACTATGCTTTTAACTGATCGTAATTTAAACACTTCTTTTTTTGATCCTGCCGGAGGAGGGGATCCAATTCTATACCAACATCTATTTTGATTTTTTGGTCAC
>SKELM546-19|Elmis aenea|MT357489
GAATGTTAGGAATAGCATTAAGATTACTAATTCGAGCAGAATTAGGAACTCCCGGATCTTTAATCGGAGATGATCAAATTTACAATGTCATTGTAACAGCCCATGCTTTTGTAATAATTTTCTTCATAGTTATACCGATTATAATTGGAGGATTTGGAAATTGATTAGTTCCTCTTATACTTGGTGCACCAGATATAGCCTTTCCTCGAATAAACAACATAAGATTTTGACTATTACCACCTTCTCTATCTCTTCTCCTAATAAGAAGAATTGTAGAAAGAGGGGTAGGAACAGGATGAACAGTCTATCCTCCTTTATCAGCCAATATCGCTCACAGAGGGTCTTCTGTAGATCTAGCTATTTTCAGCCTTCATTTAGCCGGGATCTCATCAATCTTAGGAGCTGTAAATTTTATTACAACTGTAATTAATATACGTTCCCCTGGAATAACATTTGATCGAATACCTTTATTTGTTTGGTCTGTAGCTATCACAGCCCTTCTTTTATTACTCTCACTACCTGTTCTTGCCGGAGCAATTACTATGCTTTTAACTGATCGTAATTTAAACACTTCTTTTTTTGATCCTGCCGGAGGAGGGGATCCAATTCTATACCAACATCTATTTTGATTTTTTGGTCAC
>SKELM545-19|Elmis aenea|MT357548
GAATGTTAGGAATAGCATTAAGATTACTAATTCGAGCAGAATTAGGAACTCCCGGATCTTTAATCGGAGATGATCAAATTTACAATGTCATTGTAACAGCCCATGCTTTTGTAATAATTTTCTTCATAGTTATACCGATTATAATTGGAGGATTTGGAAATTGATTAGTTCCTCTTATACTTGGTGCACCAGATATAGCCTTTCCTCGAATAAACAACATAAGATTTTGACTATTACCACCTTCTCTATCTCTTCTCCTAATAAGAAGAATTGTAGAAAGAGGGGTAGGAACAGGATGAACAGTCTATCCTCCTTTATCAGCCAATATCGCTCACAGAGGGTCTTCTGTAGATCTAGCTATTTTCAGCCTTCATTTAGCCGGGATCTCATCAATCTTAGGAGCTGTAAATTTTATTACAACTGTAATTAATATACGTTCCCCTGGAATAACATTTGATCGAATACCTTTATTTGTTTGGTCTGTAGCTATCACAGCCCTTCTTTTATTACTCTCACTACCTGTTCTTGCCGGAGCAATTACTATGCTTTTAACTGATCGTAATTTAAACACTTCTTTTTTTGATCCTGCCGGAGGAGGGGATCCAATTCTATACCAACATCTATTTTGATTTTTTGGTCAC
>SKELM544-19|Elmis aenea|MT357422
GAATGTTAGGAATAGCATTAAGATTACTAATTCGAGCAGAATTAGGAACTCCCGGATCTTTAATCGGAGATGATCAAATTTACAATGTCATTGTAACAGCCCATGCTTTTGTAATAATTTTCTTCATAGTTATACCGATTATAATTGGAGGATTTGGAAATTGATTAGTTCCTCTTATACTTGGTGCACCAGATATAGCCTTTCCTCGAATAAACAACATAAGATTTTGACTATTACCACCTTCTCTATCTCTTCTCCTAATAAGAAGAATTGTAGAAAGAGGGGTAGGAACAGGATGAACAGTCTATCCTCCTTTATCAGCCAATATCGCTCACAGAGGGTCTTCTGTAGATCTAGCTATTTTCAGCCTTCATTTAGCCGGGATCTCATCAATCTTAGGAGCTGTAAATTTTATTACAACTGTAATTAATATACGTTCCCCTGGAATAACATTTGATCGAATACCTTTATTTGTTTGGTCTGTAGCTATCACAGCCCTTCTTTTATTACTCTCACTACCTGTTCTTGCCGGAGCAATTACTATGCTTTTAACTGATCGTAATTTAAACACTTCTTTTTTTGATCCTGCCGGAGGAGGGGATCCAATTCTATACCAACATCTATTTTGATTTTTTGGTCAC
>SKELM543-19|Elmis aenea|MT357461
GAATGTTAGGAATAGCATTAAGATTACTAATTCGAGCAGAATTAGGAACTCCCGGATCTTTAATCGGAGATGATCAAATTTACAATGTCATTGTAACAGCCCATGCTTTTGTAATAATTTTCTTCATAGTTATACCGATTATAATTGGAGGATTTGGAAATTGATTAGTTCCTCTTATACTTGGTGCACCAGATATAGCCTTTCCTCGAATAAACAACATAAGATTTTGACTATTACCACCTTCTCTATCTCTTCTCCTAATAAGAAGAATTGTAGAAAGAGGGGTAGGAACAGGATGAACAGTCTATCCTCCTTTATCAGCCAATATCGCTCACAGAGGGTCTTCTGTAGATCTAGCTATTTTCAGCCTTCATTTAGCCGGGATCTCATCAATCTTAGGAGCTGTAAATTTTATTACAACTGTAATTAATATACGTTCCCCTGGAATAACATTTGATCGAATACCTTTATTTGTTTGGTCTGTAGCTATCACAGCCCTTCTTTTATTACTCTCACTACCTGTTCTTGCCGGAGCAATTACTATGCTTTTAACTGATCGTAATTTAAACACTTCTTTTTTTGATCCTGCCGGAGGAGGGGATCCAATTCTATACCAACATCTATTTTGATTTTTTGGTCAC
>SKELM542-19|Elmis aenea|MT357492
GAATGTTAGGAATAGCATTAAGATTACTAATTCGAGCAGAATTAGGAACTCCCGGATCTTTAATCGGAGATGATCAAATTTACAATGTCATTGTAACAGCCCATGCTTTTGTAATAATTTTCTTCATAGTTATACCGATTATAATTGGAGGATTTGGAAATTGATTAGTTCCTCTTATACTTGGTGCACCAGATATAGCCTTTCCTCGAATAAACAACATAAGATTTTGACTATTACCACCTTCTCTATCTCTTCTCCTAATAAGAAGAATTGTAGAAAGAGGGGTAGGAACAGGATGAACAGTCTATCCTCCTTTATCAGCCAATATCGCTCACAGAGGGTCTTCTGTAGATCTAGCTATTTTCAGCCTTCATTTAGCCGGGATCTCATCAATCTTAGGAGCTGTAAATTTTATTACAACTGTAATTAATATACGTTCCCCTGGAATAACATTTGATCGAATACCTTTATTTGTTTGGTCTGTAGCTATCACAGCCCTTCTTTTATTACTCTCACTACCTGTTCTTGCCGGAGCAATTACTATGCTTTTAACTGATCGTAATTTAAACACTTCTTTTTTTGATCCTGCCGGAGGAGGGGATCCAATTCTATACCAACATCTATTTTGATTTTTTGGTCAC
>SKELM541-19|Elmis aenea|MT357520
GAATGTTAGGAATAGCATTAAGATTACTAATTCGAGCAGAATTAGGAACTCCCGGATCTTTAATCGGAGATGATCAAATTTACAATGTCATTGTAACAGCCCATGCTTTTGTAATAATTTTCTTCATAGTTATACCGATTATAATTGGAGGATTTGGAAATTGATTAGTTCCTCTTATACTTGGTGCACCAGATATAGCCTTTCCTCGAATAAACAACATAAGATTTTGACTATTACCACCTTCTCTATCTCTTCTCCTAATAAGAAGAATTGTAGAAAGAGGGGTAGGAACAGGATGAACAGTCTATCCTCCTTTATCAGCCAATATCGCTCACAGAGGGTCTTCTGTAGATCTAGCTATTTTCAGCCTTCATTTAGCCGGGATCTCATCAATCTTAGGAGCTGTAAATTTTATTACAACTGTAATTAATATACGTTCCCCTGGAATAACATTTGATCGAATACCTTTATTTGTTTGGTCTGTAGCTATCACAGCCCTTCTTTTATTACTCTCACTACCTGTTCTTGCCGGAGCAATTACTATGCTTTTAACTGATCGTAATTTAAACACTTCTTTTTTTGATCCTGCCGGAGGAGGGGATCCAATTCTATACCAACATCTATTTTGATTTTTTGGTCAC
>SKELM539-19|Elmis aenea|MT357348
GAATGTTAGGAATAGCATTAAGATTACTAATTCGAGCAGAATTAGGAACTCCCGGATCTTTAATCGGAGATGATCAAATTTACAATGTCATTGTAACAGCCCATGCTTTTGTAATAATTTTCTTCATAGTTATACCGATTATAATTGGAGGATTTGGAAATTGATTAGTTCCTCTTATACTTGGTGCACCAGATATAGCCTTTCCTCGAATAAACAACATAAGATTTTGACTATTACCACCTTCTCTATCTCTTCTCCTAATAAGAAGAATTGTAGAAAGAGGGGTAGGAACAGGATGAACAGTCTATCCTCCTTTATCAGCCAATATCGCTCACAGAGGGTCTTCTGTAGATCTAGCTATTTTCAGCCTTCATTTAGCCGGGATCTCATCAATCTTAGGAGCTGTAAATTTTATTACAACTGTAATTAATATACGTTCCCCTGGAATAACATTTGATCGAATACCTTTATTTGTTTGGTCTGTAGCTATCACAGCCCTTCTTTTATTACTCTCACTACCTGTTCTTGCCGGAGCAATTACTATGCTTTTAACTGATCGTAATTTAAACACTTCTTTTTTTGATCCTGCCGGAGGAGGGGATCCAATTCTATACCAACATCTATTTTGATTTTTTGGTCAC
>SKELM538-19|Elmis aenea|MT357267
GAATGTTAGGAATAGCATTAAGATTACTAATTCGAGCAGAATTAGGAACTCCCGGATCTTTAATCGGAGATGATCAAATTTACAATGTCATTGTAACAGCCCATGCTTTTGTAATAATTTTCTTCATAGTTATACCGATTATAATTGGAGGATTTGGAAATTGATTAGTTCCTCTTATACTTGGTGCACCAGATATAGCCTTTCCTCGAATAAACAACATAAGATTTTGACTATTACCACCTTCTCTATCTCTTCTCCTAATAAGAAGAATTGTAGAAAGAGGGGTAGGAACAGGATGAACAGTCTATCCTCCTTTATCAGCCAATATCGCTCACAGAGGGTCTTCTGTAGATCTAGCTATTTTCAGCCTTCATTTAGCCGGGATCTCATCAATCTTAGGAGCTGTAAATTTTATTACAACTGTAATTAATATACGTTCCCCTGGAATAACATTTGATCGAATACCTTTATTTGTTTGGTCTGTAGCTATCACAGCCCTTCTTTTATTACTCTCACTACCTGTTCTTGCCGGAGCAATTACTATGCTTTTAACTGATCGTAATTTAAACACTTCTTTTTTTGATCCTGCCGGAGGAGGGGATCCAATTCTATACCAACATCTATTTTGATTTTTTGGTCAC
>SKELM537-19|Elmis aenea|MT357473
GAATGTTAGGAATAGCATTAAGATTACTAATTCGAGCAGAATTAGGAACTCCCGGATCTTTAATCGGAGATGATCAAATTTACAATGTCATTGTAACAGCCCATGCTTTTGTAATAATTTTCTTCATAGTTATACCGATTATAATTGGAGGATTTGGAAATTGATTAGTTCCTCTTATACTTGGTGCACCAGATATAGCCTTTCCTCGAATAAACAACATAAGATTTTGACTATTACCACCTTCTCTATCTCTTCTCCTAATAAGAAGAATTGTAGAAAGAGGGGTAGGAACAGGATGAACAGTCTATCCTCCTTTATCAGCCAATATCGCTCACAGAGGGTCTTCTGTAGATCTAGCTATTTTCAGCCTTCATTTAGCCGGGATCTCATCAATCTTAGGAGCTGTAAATTTTATTACAACTGTAATTAATATACGTTCCCCTGGAATAACATTTGATCGAATACCTTTATTTGTTTGGTCTGTAGCTATCACAGCCCTTCTTTTATTACTCTCACTACCTGTTCTTGCCGGAGCAATTACTATGCTTTTAACTGATCGTAATTTAAACACTTCTTTTTTTGATCCTGCCGGAGGAGGGGATCCAATTCTATACCAACATCTATTTTGATTTTTTGGTCAC
>SKELM536-19|Elmis aenea|MT357482
GAATGTTAGGAATAGCATTAAGATTACTAATTCGAGCAGAATTAGGAACTCCCGGATCTTTAATCGGAGATGATCAAATTTACAATGTCATTGTAACAGCCCATGCTTTTGTAATAATTTTCTTCATAGTTATACCGATTATAATTGGAGGATTTGGAAATTGATTAGTTCCTCTTATACTTGGTGCACCAGATATAGCCTTTCCTCGAATAAACAACATAAGATTTTGACTATTACCACCTTCTCTATCTCTTCTCCTAATAAGAAGAATTGTAGAAAGAGGGGTAGGAACAGGATGAACAGTCTATCCTCCTTTATCAGCCAATATCGCTCACAGAGGGTCTTCTGTAGATCTAGCTATTTTCAGCCTTCATTTAGCCGGGATCTCATCAATCTTAGGAGCTGTAAATTTTATTACAACTGTAATTAATATACGTTCCCCTGGAATAACATTTGATCGAATACCTTTATTTGTTTGGTCTGTAGCTATCACAGCCCTTCTTTTATTACTCTCACTACCTGTTCTTGCCGGAGCAATTACTATGCTTTTAACTGATCGTAATTTAAACACTTCTTTTTTTGATCCTGCCGGAGGAGGGGATCCAATTCTATACCAACATCTATTTTGATTTTTTGGTCAC
>SKELM629-19|Elmis aenea|MT357439
GAATGTTAGGAATAGCATTAAGATTACTAATTCGAGCAGAATTAGGAACTCCCGGATCTTTAATCGGAGATGATCAAATTTACAATGTCATTGTAACAGCCCATGCTTTTGTAATAATTTTCTTCATAGTTATACCGATTATAATTGGAGGATTTGGAAATTGATTAGTTCCTCTTATACTTGGTGCACCAGATATAGCCTTTCCTCGAATAAACAACATAAGATTTTGACTATTACCACCTTCTCTATCTCTTCTCCTAATAAGAAGAATTGTAGAAAGAGGGGTAGGAACAGGATGAACAGTCTATCCTCCTTTATCAGCCAATATCGCTCACAGAGGGTCTTCTGTAGATCTAGCTATTTTCAGCCTTCATTTAGCCGGGATCTCATCAATCTTAGGAGCTGTAAATTTTATTACAACTGTAATTAATATACGTTCCCCTGGAATAACATTTGATCGAATACCTTTATTTGTTTGGTCTGTAGCTATCACAGCCCTTCTTTTATTACTCTCACTACCTGTTCTTGCCGGAGCAATTACTATGCTTTTAACTGATCGTAATTTAAACACTTCTTTTTTTGATCCTGCCGGAGGAGGGGATCCAATTCTATACCAACATCTATTTTGATTTTTTGGTCAC
>SKELM628-19|Elmis aenea|MT357504
GAATGTTAGGAATAGCATTAAGATTACTAATTCGAGCAGAATTAGGAACTCCCGGATCTTTAATCGGAGATGATCAAATTTACAATGTCATTGTAACAGCCCATGCTTTTGTAATAATTTTCTTCATAGTTATACCGATTATAATTGGAGGATTTGGAAATTGATTAGTTCCTCTTATACTTGGTGCACCAGATATAGCCTTTCCTCGAATAAACAACATAAGATTTTGACTATTACCACCTTCTCTATCTCTTCTCCTAATAAGAAGAATTGTAGAAAGAGGGGTAGGAACAGGATGAACAGTCTATCCTCCTTTATCAGCCAATATCGCTCACAGAGGGTCTTCTGTAGATCTAGCTATTTTCAGCCTTCATTTAGCCGGGATCTCATCAATCTTAGGAGCTGTAAATTTTATTACAACTGTAATTAATATACGTTCCCCTGGAATAACATTTGATCGAATACCTTTATTTGTTTGGTCTGTAGCTATCACAGCCCTTCTTTTATTACTCTCACTACCTGTTCTTGCCGGAGCAATTACTATGCTTTTAACTGATCGTAATTTAAACACTTCTTTTTTTGATCCTGCCGGAGGAGGGGATCCAATTCTATACCAACATCTATTTTGATTTTTTGGTCAC
>SKELM625-19|Elmis aenea|MT357336
GAATGTTAGGAATAGCATTAAGATTACTAATTCGAGCAGAATTAGGAACTCCCGGATCTTTAATCGGAGATGATCAAATTTACAATGTCATTGTAACAGCCCATGCTTTTGTAATAATTTTCTTCATAGTTATACCGATTATAATTGGAGGATTTGGAAATTGATTAGTTCCTCTTATACTTGGTGCACCAGATATAGCCTTTCCTCGAATAAACAACATAAGATTTTGACTATTACCACCTTCTCTATCTCTTCTCCTAATAAGAAGAATTGTAGAAAGAGGGGTAGGAACAGGATGAACAGTCTATCCTCCTTTATCAGCCAATATCGCTCACAGAGGGTCTTCTGTAGATCTAGCTATTTTCAGCCTTCATTTAGCCGGGATCTCATCAATCTTAGGAGCTGTAAATTTTATTACAACTGTAATTAATATACGTTCCCCTGGAATAACATTTGATCGAATACCTTTATTTGTTTGGTCTGTAGCTATCACAGCCCTTCTTTTATTACTCTCACTACCTGTTCTTGCCGGAGCAATTACTATGCTTTTAACTGATCGTAATTTAAACACTTCTTTTTTTGATCCTGCCGGAGGAGGGGATCCAATTCTATACCAACATCTATTTTGATTTTTTGGTCAC
>SKELM624-19|Elmis aenea|MT357495
GAATGTTAGGAATAGCATTAAGATTACTAATTCGAGCAGAATTAGGAACTCCCGGATCTTTAATCGGAGATGATCAAATTTACAATGTCATTGTAACAGCCCATGCTTTTGTAATAATTTTCTTCATAGTTATACCGATTATAATTGGAGGATTTGGAAATTGATTAGTTCCTCTTATACTTGGTGCACCAGATATAGCCTTTCCTCGAATAAACAACATAAGATTTTGACTATTACCACCTTCTCTATCTCTTCTCCTAATAAGAAGAATTGTAGAAAGAGGGGTAGGAACAGGATGAACAGTCTATCCTCCTTTATCAGCCAATATCGCTCACAGAGGGTCTTCTGTAGATCTAGCTATTTTCAGCCTTCATTTAGCCGGGATCTCATCAATCTTAGGAGCTGTAAATTTTATTACAACTGTAATTAATATACGTTCCCCTGGAATAACATTTGATCGAATACCTTTATTTGTTTGGTCTGTAGCTATCACAGCCCTTCTTTTATTACTCTCACTACCTGTTCTTGCCGGAGCAATTACTATGCTTTTAACTGATCGTAATTTAAACACTTCTTTTTTTGATCCTGCCGGAGGAGGGGATCCAATTCTATACCAACATCTATTTTGATTTTTTGGTCAC
>SKELM623-19|Elmis aenea|MT357414
GAATGTTAGGAATAGCATTAAGATTACTAATTCGAGCAGAATTAGGAACTCCCGGATCTTTAATCGGAGATGATCAAATTTACAATGTCATTGTAACAGCCCATGCTTTTGTAATAATTTTCTTCATAGTTATACCGATTATAATTGGAGGATTTGGAAATTGATTAGTTCCTCTTATACTTGGTGCACCAGATATAGCCTTTCCTCGAATAAACAACATAAGATTTTGACTATTACCACCTTCTCTATCTCTTCTCCTAATAAGAAGAATTGTAGAAAGAGGGGTAGGAACAGGATGAACAGTCTATCCTCCTTTATCAGCCAATATCGCTCACAGAGGGTCTTCTGTAGATCTAGCTATTTTCAGCCTTCATTTAGCCGGGATCTCATCAATCTTAGGAGCTGTAAATTTTATTACAACTGTAATTAATATACGTTCCCCTGGAATAACATTTGATCGAATACCTTTATTTGTTTGGTCTGTAGCTATCACAGCCCTTCTTTTATTACTCTCACTACCTGTTCTTGCCGGAGCAATTACTATGCTTTTAACTGATCGTAATTTAAACACTTCTTTTTTTGATCCTGCCGGAGGAGGGGATCCAATTCTATACCAACATCTATTTTGATTTTTTGGTCAC
>SKELM622-19|Elmis aenea|MT357442
GAATGTTAGGAATAGCATTAAGATTACTAATTCGAGCAGAATTAGGAACTCCCGGATCTTTAATCGGAGATGATCAAATTTACAATGTCATTGTAACAGCCCATGCTTTTGTAATAATTTTCTTCATAGTTATACCGATTATAATTGGAGGATTTGGAAATTGATTAGTTCCTCTTATACTTGGTGCACCAGATATAGCCTTTCCTCGAATAAACAACATAAGATTTTGACTATTACCACCTTCTCTATCTCTTCTCCTAATAAGAAGAATTGTAGAAAGAGGGGTAGGAACAGGATGAACAGTCTATCCTCCTTTATCAGCCAATATCGCTCACAGAGGGTCTTCTGTAGATCTAGCTATTTTCAGCCTTCATTTAGCCGGGATCTCATCAATCTTAGGAGCTGTAAATTTTATTACAACTGTAATTAATATACGTTCCCCTGGAATAACATTTGATCGAATACCTTTATTTGTTTGGTCTGTAGCTATCACAGCCCTTCTTTTATTACTCTCACTACCTGTTCTTGCCGGAGCAATTACTATGCTTTTAACTGATCGTAATTTAAACACTTCTTTTTTTGATCCTGCCGGAGGAGGGGATCCAATTCTATACCAACATCTATTTTGATTTTTTGGTCAC
>SKELM621-19|Elmis aenea|MT357432
GAATGTTAGGAATAGCATTAAGATTACTAATTCGAGCAGAATTAGGAACTCCCGGATCTTTAATCGGAGATGATCAAATTTACAATGTCATTGTAACAGCCCATGCTTTTGTAATAATTTTCTTCATAGTTATACCGATTATAATTGGAGGATTTGGAAATTGATTAGTTCCTCTTATACTTGGTGCACCAGATATAGCCTTTCCTCGAATAAACAACATAAGATTTTGACTATTACCACCTTCTCTATCTCTTCTCCTAATAAGAAGAATTGTAGAAAGAGGGGTAGGAACAGGATGAACAGTCTATCCTCCTTTATCAGCCAATATCGCTCACAGAGGGTCTTCTGTAGATCTAGCTATTTTCAGCCTTCATTTAGCCGGGATCTCATCAATCTTAGGAGCTGTAAATTTTATTACAACTGTAATTAATATACGTTCCCCTGGAATAACATTTGATCGAATACCTTTATTTGTTTGGTCTGTAGCTATCACAGCCCTTCTTTTATTACTCTCACTACCTGTTCTTGCCGGAGCAATTACTATGCTTTTAACTGATCGTAATTTAAACACTTCTTTTTTTGATCCTGCCGGAGGAGGGGATCCAATTCTATACCAACATCTATTTTGATTTTTTGGTCAC
>SKELM620-19|Elmis aenea|MT357499
GAATGTTAGGAATAGCATTAAGATTACTAATTCGAGCAGAATTAGGAACTCCCGGATCTTTAATCGGAGATGATCAAATTTACAATGTCATTGTAACAGCCCATGCTTTTGTAATAATTTTCTTCATAGTTATACCGATTATAATTGGAGGATTTGGAAATTGATTAGTTCCTCTTATACTTGGTGCACCAGATATAGCCTTTCCTCGAATAAACAACATAAGATTTTGACTATTACCACCTTCTCTATCTCTTCTCCTAATAAGAAGAATTGTAGAAAGAGGGGTAGGAACAGGATGAACAGTCTATCCTCCTTTATCAGCCAATATCGCTCACAGAGGGTCTTCTGTAGATCTAGCTATTTTCAGCCTTCATTTAGCCGGGATCTCATCAATCTTAGGAGCTGTAAATTTTATTACAACTGTAATTAATATACGTTCCCCTGGAATAACATTTGATCGAATACCTTTATTTGTTTGGTCTGTAGCTATCACAGCCCTTCTTTTATTACTCTCACTACCTGTTCTTGCCGGAGCAATTACTATGCTTTTAACTGATCGTAATTTAAACACTTCTTTTTTTGATCCTGCCGGAGGAGGGGATCCAATTCTATACCAACATCTATTTTGATTTTTTGGTCAC
>SKELM619-19|Elmis aenea|MT357490
GAATGTTAGGAATAGCATTAAGATTACTAATTCGAGCAGAATTAGGAACTCCCGGATCTTTAATCGGAGATGATCAAATTTACAATGTCATTGTAACAGCCCATGCTTTTGTAATAATTTTCTTCATAGTTATACCGATTATAATTGGAGGATTTGGAAATTGATTAGTTCCTCTTATACTTGGTGCACCAGATATAGCCTTTCCTCGAATAAACAACATAAGATTTTGACTATTACCACCTTCTCTATCTCTTCTCCTAATAAGAAGAATTGTAGAAAGAGGGGTAGGAACAGGATGAACAGTCTATCCTCCTTTATCAGCCAATATCGCTCACAGAGGGTCTTCTGTAGATCTAGCTATTTTCAGCCTTCATTTAGCCGGGATCTCATCAATCTTAGGAGCTGTAAATTTTATTACAACTGTAATTAATATACGTTCCCCTGGAATAACATTTGATCGAATACCTTTATTTGTTTGGTCTGTAGCTATCACAGCCCTTCTTTTATTACTCTCACTACCTGTTCTTGCCGGAGCAATTACTATGCTTTTAACTGATCGTAATTTAAACACTTCTTTTTTTGATCCTGCCGGAGGAGGGGATCCAATTCTATACCAACATCTATTTTGATTTTTTGGTCAC
>SKELM618-19|Elmis aenea|MT357469
GAATGTTAGGAATAGCATTAAGATTACTAATTCGAGCAGAATTAGGAACTCCCGGATCTTTAATCGGAGATGATCAAATTTACAATGTCATTGTAACAGCCCATGCTTTTGTAATAATTTTCTTCATAGTTATACCGATTATAATTGGAGGATTTGGAAATTGATTAGTTCCTCTTATACTTGGTGCACCAGATATAGCCTTTCCTCGAATAAACAACATAAGATTTTGACTATTACCACCTTCTCTATCTCTTCTCCTAATAAGAAGAATTGTAGAAAGAGGGGTAGGAACAGGATGAACAGTCTATCCTCCTTTATCAGCCAATATCGCTCACAGAGGGTCTTCTGTAGATCTAGCTATTTTCAGCCTTCATTTAGCCGGGATCTCATCAATCTTAGGAGCTGTAAATTTTATTACAACTGTAATTAATATACGTTCCCCTGGAATAACATTTGATCGAATACCTTTATTTGTTTGGTCTGTAGCTATCACAGCCCTTCTTTTATTACTCTCACTACCTGTTCTTGCCGGAGCAATTACTATGCTTTTAACTGATCGTAATTTAAACACTTCTTTTTTTGATCCTGCCGGAGGAGGGGATCCAATTCTATACCAACATCTATTTTGATTTTTTGGTCAC
>SKELM617-19|Elmis aenea|MT357407
GAATGTTAGGAATAGCATTAAGATTACTAATTCGAGCAGAATTAGGAACTCCCGGATCTTTAATCGGAGATGATCAAATTTACAATGTCATTGTAACAGCCCATGCTTTTGTAATAATTTTCTTCATAGTTATACCGATTATAATTGGAGGATTTGGAAATTGATTAGTTCCTCTTATACTTGGTGCACCAGATATAGCCTTTCCTCGAATAAACAACATAAGATTTTGACTATTACCACCTTCTCTATCTCTTCTCCTAATAAGAAGAATTGTAGAAAGAGGGGTAGGAACAGGATGAACAGTCTATCCTCCTTTATCAGCCAATATCGCTCACAGAGGGTCTTCTGTAGATCTAGCTATTTTCAGCCTTCATTTAGCCGGGATCTCATCAATCTTAGGAGCTGTAAATTTTATTACAACTGTAATTAATATACGTTCCCCTGGAATAACATTTGATCGAATACCTTTATTTGTTTGGTCTGTAGCTATCACAGCCCTTCTTTTATTACTCTCACTACCTGTTCTTGCCGGAGCAATTACTATGCTTTTAACTGATCGTAATTTAAACACTTCTTTTTTTGATCCTGCCGGAGGAGGGGATCCAATTCTATACCAACATCTATTTTGATTTTTTGGTCAC
>SKELM616-19|Elmis aenea|MT357460
GAATGTTAGGAATAGCATTAAGATTACTAATTCGAGCAGAATTAGGAACTCCCGGATCTTTAATCGGAGATGATCAAATTTACAATGTCATTGTAACAGCCCATGCTTTTGTAATAATTTTCTTCATAGTTATACCGATTATAATTGGAGGATTTGGAAATTGATTAGTTCCTCTTATACTTGGTGCACCAGATATAGCCTTTCCTCGAATAAACAACATAAGATTTTGACTATTACCACCTTCTCTATCTCTTCTCCTAATAAGAAGAATTGTAGAAAGAGGGGTAGGAACAGGATGAACAGTCTATCCTCCTTTATCAGCCAATATCGCTCACAGAGGGTCTTCTGTAGATCTAGCTATTTTCAGCCTTCATTTAGCCGGGATCTCATCAATCTTAGGAGCTGTAAATTTTATTACAACTGTAATTAATATACGTTCCCCTGGAATAACATTTGATCGAATACCTTTATTTGTTTGGTCTGTAGCTATCACAGCCCTTCTTTTATTACTCTCACTACCTGTTCTTGCCGGAGCAATTACTATGCTTTTAACTGATCGTAATTTAAACACTTCTTTTTTTGATCCTGCCGGAGGAGGGGATCCAATTCTATACCAACATCTATTTTGATTTTTTGGTCAC
>SKELM615-19|Elmis aenea|MT357487
GAATGTTAGGAATAGCATTAAGATTACTAATTCGAGCAGAATTAGGAACTCCCGGATCTTTAATCGGAGATGATCAAATTTACAATGTCATTGTAACAGCCCATGCTTTTGTAATAATTTTCTTCATAGTTATACCGATTATAATTGGAGGATTTGGAAATTGATTAGTTCCTCTTATACTTGGTGCACCAGATATAGCCTTTCCTCGAATAAACAACATAAGATTTTGACTATTACCACCTTCTCTATCTCTTCTCCTAATAAGAAGAATTGTAGAAAGAGGGGTAGGAACAGGATGAACAGTCTATCCTCCTTTATCAGCCAATATCGCTCACAGAGGGTCTTCTGTAGATCTAGCTATTTTCAGCCTTCATTTAGCCGGGATCTCATCAATCTTAGGAGCTGTAAATTTTATTACAACTGTAATTAATATACGTTCCCCTGGAATAACATTTGATCGAATACCTTTATTTGTTTGGTCTGTAGCTATCACAGCCCTTCTTTTATTACTCTCACTACCTGTTCTTGCCGGAGCAATTACTATGCTTTTAACTGATCGTAATTTAAACACTTCTTTTTTTGATCCTGCCGGAGGAGGGGATCCAATTCTATACCAACATCTATTTTGATTTTTTGGTCAC
>SKELM613-19|Elmis aenea|MT357308
GAATGTTAGGAATAGCATTAAGATTACTAATTCGAGCAGAATTAGGAACTCCCGGATCTTTAATCGGAGATGATCAAATTTACAATGTCATTGTAACAGCCCATGCTTTTGTAATAATTTTCTTCATAGTTATACCGATTATAATTGGAGGATTTGGAAATTGATTAGTTCCTCTTATACTTGGTGCACCAGATATAGCCTTTCCTCGAATAAACAACATAAGATTTTGACTATTACCACCTTCTCTATCTCTTCTCCTAATAAGAAGAATTGTAGAAAGAGGGGTAGGAACAGGATGAACAGTCTATCCTCCTTTATCAGCCAATATCGCTCACAGAGGGTCTTCTGTAGATCTAGCTATTTTCAGCCTTCATTTAGCCGGGATCTCATCAATCTTAGGAGCTGTAAATTTTATTACAACTGTAATTAATATACGTTCCCCTGGAATAACATTTGATCGAATACCTTTATTTGTTTGGTCTGTAGCTATCACAGCCCTTCTTTTATTACTCTCACTACCTGTTCTTGCCGGAGCAATTACTATGCTTTTAACTGATCGTAATTTAAACACTTCTTTTTTTGATCCTGCCGGAGGAGGGGATCCAATTCTATACCAACATCTATTTTGATTTTTTGGTCAC
>SKELM611-19|Elmis aenea|MT357260
GAATGTTAGGAATAGCATTAAGATTACTAATTCGAGCAGAATTAGGAACTCCCGGATCTTTAATCGGAGATGATCAAATTTACAATGTCATTGTAACAGCCCATGCTTTTGTAATAATTTTCTTCATAGTTATACCGATTATAATTGGAGGATTTGGAAATTGATTAGTTCCTCTTATACTTGGTGCACCAGATATAGCCTTTCCTCGAATAAACAACATAAGATTTTGACTATTACCACCTTCTCTATCTCTTCTCCTAATAAGAAGAATTGTAGAAAGAGGGGTAGGAACAGGATGAACAGTCTATCCTCCTTTATCAGCCAATATCGCTCACAGAGGGTCTTCTGTAGATCTAGCTATTTTCAGCCTTCATTTAGCCGGGATCTCATCAATCTTAGGAGCTGTAAATTTTATTACAACTGTAATTAATATACGTTCCCCTGGAATAACATTTGATCGAATACCTTTATTTGTTTGGTCTGTAGCTATCACAGCCCTTCTTTTATTACTCTCACTACCTGTTCTTGCCGGAGCAATTACTATGCTTTTAACTGATCGTAATTTAAACACTTCTTTTTTTGATCCTGCCGGAGGAGGGGATCCAATTCTATACCAACATCTATGTTGATTTTTTGGTCAC
>SKELM610-19|Elmis aenea|MT357443
GAATGTTAGGAATAGCATTAAGATTACTAATTCGAGCAGAATTAGGAACTCCCGGATCTTTAATCGGAGATGATCAAATTTACAATGTCATTGTAACAGCCCATGCTTTTGTAATAATTTTCTTCATAGTTATACCGATTATAATTGGAGGATTTGGAAATTGATTAGTTCCTCTTATACTTGGTGCACCAGATATAGCCTTTCCTCGAATAAACAACATAAGATTTTGACTATTACCACCTTCTCTATCTCTTCTCCTAATAAGAAGAATTGTAGAAAGAGGGGTAGGAACAGGATGAACAGTCTATCCTCCTTTATCAGCCAATATCGCTCACAGAGGGTCTTCTGTAGATCTAGCTATTTTCAGCCTTCATTTAGCCGGGATCTCATCAATCTTAGGAGCTGTAAATTTTATTACAACTGTAATTAATATACGTTCCCCTGGAATAACATTTGATCGAATACCTTTATTTGTTTGGTCTGTAGCTATCACAGCCCTTCTTTTATTACTCTCACTACCTGTTCTTGCCGGAGCAATTACTATGCTTTTAACTGATCGTAATTTAAACACTTCTTTTTTTGATCCTGCCGGAGGAGGGGATCCAATTCTATACCAACATCTATTTTGATTTTTTGGTCAC
>SKELM609-19|Elmis aenea|MT357375
GAATGTTAGGAATAGCATTAAGATTACTAATTCGAGCAGAATTAGGAACTCCCGGATCTTTAATCGGAGATGATCAAATTTACAATGTCATTGTAACAGCCCATGCTTTTGTAATAATTTTCTTCATAGTTATACCGATTATAATTGGAGGATTTGGAAATTGATTAGTTCCTCTTATACTTGGTGCACCAGATATAGCCTTTCCTCGAATAAACAACATAAGATTTTGACTATTACCACCTTCTCTATCTCTTCTCCTAATAAGAAGAATTGTAGAAAGAGGGGTAGGAACAGGATGAACAGTCTATCCTCCTTTATCAGCCAATATCGCTCACAGAGGGTCTTCTGTAGATCTAGCTATTTTCAGCCTTCATTTAGCCGGGATCTCATCAATCTTAGGAGCTGTAAATTTTATTACAACTGTAATTAATATACGTTCCCCTGGAATAACATTTGATCGAATACCTTTATTTGTTTGGTCTGTAGCTATCACAGCCCTTCTTTTATTACTCTCACTACCTGTTCTTGCCGGAGCAATTACTATGCTTTTAACTGATCGTAATTTAAACACTTCTTTTTTTGATCCTGCCGGAGGAGGGGATCCAATTCTATACCAACATCTATTTTGATTTTTTGGTCAC
>SKELM608-19|Elmis aenea|MT357368
GAATGTTAGGAATAGCATTAAGATTACTAATTCGAGCAGAATTAGGAACTCCCGGATCTTTAATCGGAGATGATCAAATTTACAATGTCATTGTAACAGCCCATGCTTTTGTAATAATTTTCTTCATAGTTATACCGATTATAATTGGAGGATTTGGAAATTGATTAGTTCCTCTTATACTTGGTGCACCAGATATAGCCTTTCCTCGAATAAACAACATAAGATTTTGACTATTACCACCTTCTCTATCTCTTCTCCTAATAAGAAGAATTGTAGAAAGAGGGGTAGGAACAGGATGAACAGTCTATCCTCCTTTATCAGCCAATATCGCTCACAGAGGGTCTTCTGTAGATCTAGCTATTTTCAGCCTTCATTTAGCCGGGATCTCATCAATCTTAGGAGCTGTAAATTTTATTACAACTGTAATTAATATACGTTCCCCTGGAATAACATTTGATCGAATACCTTTATTTGTTTGGTCTGTAGCTATCACAGCCCTTCTTTTATTACTCTCACTACCTGTTCTTGCCGGAGCAATTACTATGCTTTTAACTGATCGTAATTTAAACACTTCTTTTTTTGATCCTGCCGGAGGAGGGGATCCAATTCTATACCAACATCTATTTTGATTTTTTGGTCAC
>SKELM607-19|Elmis aenea|MT357369
GAATGTTAGGAATAGCATTAAGATTACTAATTCGAGCAGAATTAGGAACTCCCGGATCTTTAATCGGAGATGATCAAATTTACAATGTCATTGTAACAGCCCATGCTTTTGTAATAATTTTCTTCATAGTTATACCGATTATAATTGGAGGATTTGGAAATTGATTAGTTCCTCTTATACTTGGTGCACCAGATATAGCCTTTCCTCGAATAAACAACATAAGATTTTGACTATTACCACCTTCTCTATCTCTTCTCCTAATAAGAAGAATTGTAGAAAGAGGGGTAGGAACAGGATGAACAGTCTATCCTCCTTTATCAGCCAATATCGCTCACAGAGGGTCTTCTGTAGATCTAGCTATTTTCAGCCTTCATTTAGCCGGGATCTCATCAATCTTAGGAGCTGTAAATTTTATTACAACTGTAATTAATATACGTTCCCCTGGAATAACATTTGATCGAATACCTTTATTTGTTTGGTCTGTAGCTATCACAGCCCTTCTTTTATTACTCTCACTACCTGTTCTTGCCGGAGCAATTACTATGCTTTTAACTGATCGTAATTTAAACACTTCTTTTTTTGATCCTGCCGGAGGAGGGGATCCAATTCTATACCAACATCTATTTTGATTTTTTGGTCAC
>SKELM606-19|Elmis aenea|MT357536
GAATGTTAGGAATAGCATTAAGATTACTAATTCGAGCAGAATTAGGAACTCCCGGATCTTTAATCGGAGATGATCAAATTTACAATGTCATTGTAACAGCCCATGCTTTTGTAATAATTTTCTTCATAGTTATACCGATTATAATTGGAGGATTTGGAAATTGATTAGTTCCTCTTATACTTGGTGCACCAGATATAGCCTTTCCTCGAATAAACAACATAAGATTTTGACTATTACCACCTTCTCTATCTCTTCTCCTAATAAGAAGAATTGTAGAAAGAGGGGTAGGAACAGGATGAACAGTCTATCCTCCTTTATCAGCCAATATCGCTCACAGAGGGTCTTCTGTAGATCTAGCTATTTTCAGCCTTCATTTAGCCGGGATCTCATCAATCTTAGGAGCTGTAAATTTTATTACAACTGTAATTAATATACGTTCCCCTGGAATAACATTTGATCGAATACCTTTATTTGTTTGGTCTGTAGCTATCACAGCCCTTCTTTTATTACTCTCACTACCTGTTCTTGCCGGAGCAATTACTATGCTTTTAACTGATCGTAATTTAAACACTTCTTTTTTTGATCCTGCCGGAGGAGGGGATCCAATTCTATACCAACATCTATTTTGATTTTTTGGTCAC
>SKELM605-19|Elmis aenea|MT357382
GAATGTTAGGAATAGCATTAAGATTACTAATTCGAGCAGAATTAGGAACTCCCGGATCTTTAATCGGAGATGATCAAATTTACAATGTCATTGTAACAGCCCATGCTTTTGTAATAATTTTCTTCATAGTTATACCGATTATAATTGGAGGATTTGGAAATTGATTAGTTCCTCTTATACTTGGTGCACCAGATATAGCCTTTCCTCGAATAAACAACATAAGATTTTGACTATTACCACCTTCTCTATCTCTTCTCCTAATAAGAAGAATTGTAGAAAGAGGGGTAGGAACAGGATGAACAGTCTATCCTCCTTTATCAGCCAATATCGCTCACAGAGGGTCTTCTGTAGATCTAGCTATTTTCAGCCTTCATTTAGCCGGGATCTCATCAATCTTAGGAGCTGTAAATTTTATTACAACTGTAATTAATATACGTTCCCCTGGAATAACATTTGATCGAATACCTTTATTTGTTTGGTCTGTAGCTATCACAGCCCTTCTTTTATTACTCTCACTACCTGTTCTTGCCGGAGCAATTACTATGCTTTTAACTGATCGTAATTTAAACACTTCTTTTTTTGATCCTGCCGGAGGAGGGGATCCAATTCTATACCAACATCTATTTTGATTTTTTGGTCAC
>SKELM604-19|Elmis aenea|MT357315
GAATGTTAGGAATAGCATTAAGATTACTAATTCGAGCAGAATTAGGAACTCCCGGATCTTTAATCGGAGATGATCAAATTTACAATGTCATTGTAACAGCCCATGCTTTTGTAATAATTTTCTTCATAGTTATACCGATTATAATTGGAGGATTTGGAAATTGATTAGTTCCTCTTATACTTGGTGCACCAGATATAGCCTTTCCTCGAATAAACAACATAAGATTTTGACTATTACCACCTTCTCTATCTCTTCTCCTAATAAGAAGAATTGTAGAAAGAGGGGTAGGAACAGGATGAACAGTCTATCCTCCTTTATCAGCCAATATCGCTCACAGAGGGTCTTCTGTAGATCTAGCTATTTTCAGCCTTCATTTAGCCGGGATCTCATCAATCTTAGGAGCTGTAAATTTTATTACAACTGTAATTAATATACGTTCCCCTGGAATAACATTTGATCGAATACCTTTATTTGTTTGGTCTGTAGCTATCACAGCCCTTCTTTTATTACTCTCACTACCTGTTCTTGCCGGAGCAATTACTATGCTTTTAACTGATCGTAATTTAAACACTTCTTTTTTTGATCCTGCCGGAGGAGGGGATCCAATTCTATACCAACATCTATTTTGATTTTTTGGTCAC
>SKELM602-19|Elmis aenea|MT357438
GAATGTTAGGAATAGCATTAAGATTACTAATTCGAGCAGAATTAGGAACTCCCGGATCTTTAATCGGAGATGATCAAATTTACAATGTCATTGTAACAGCCCATGCTTTTGTAATAATTTTCTTCATAGTTATACCGATTATAATTGGAGGATTTGGAAATTGATTAGTTCCTCTTATACTTGGTGCACCAGATATAGCCTTTCCTCGAATAAACAACATAAGATTTTGACTATTACCACCTTCTCTATCTCTTCTCCTAATAAGAAGAATTGTAGAAAGAGGGGTAGGAACAGGATGAACAGTCTATCCTCCTTTATCAGCCAATATCGCTCACAGAGGGTCTTCTGTAGATCTAGCTATTTTCAGCCTTCATTTAGCCGGGGTCTCATCAATCTTAGGAGCTGTAAATTTTATTACAACTGTAATTAATATACGTTCCCCTGGAATAACATTTGATCGAATACCTTTATTTGTTTGGTCTGTAGCTATCACAGCCCTTCTTTTATTACTCTCACTACCTGTTCTTGCCGGAGCAATTACTATGCTTTTAACTGATCGTAATTTAAACACTTCTTTTTTTGATCCTGCCGGAGGAGGGGATCCAATTCTATACCAACATCTATTTTGATTTTTTGGTCAC
>SKELM601-19|Elmis aenea|MT357545
ATGTTAGGAATAGCATTAAGATTACTAATTCGAGCAGAATTAGGAACTCCCGGATCTTTAATCGGAGATGATCAAATTTACAATGTCATTGTAACAGCCCATGCTTTTGTAATAATTTTCTTCATAGTTATACCGATTATAATTGGAGGATTTGGAAATTGATTAGTTCCTCTTATACTTGGTGCACCAGATATAGCCTTTCCTCGAATAAACAACATAAGATTTTGACTATTACCACCTTCTCTATCTCTTCTCCTAATAAGAAGAATTGTAGAAAGAGGGATAGGAACAGGATGAACAGTCTATCCTCCTTTATCAGCCAATATCGCTCACAGAGGGTCTTCTGTAGATCTAGCTATTTTCAGCCTTCATTTAGCCGGGATCTCATCAATCTTAGGAGCTGTAAATTTTATTACAACTGTAATTAATATACGTTCCCCTGGAATAACATTTGATCGAATACCTTTATTTGTTTGGTCTGTAGCTATCACAGCCCTTCTTTTATTACTCTCACTACCTGTTCTTGCCGGAGCAATTACTATGCTTTTAACTGATCGTAATTTAAACACTTCTTTTTTTGATCCTGCCGGAGGAGGGGATCCAATTCTATACCAACATCTATTTTGATTTTTTGGTCAC
>SKELM600-19|Elmis aenea|MT357478
GAATGTTAGGAATAGCATTAAGATTACTAATTCGAGCAGAATTAGGAACTCCCGGATCTTTAATCGGAGATGATCAAATTTACAATGTCATTGTAACAGCCCATGCTTTTGTAATAATTTTCTTCATAGTTATACCGATTATAATTGGAGGATTTGGAAATTGATTAGTTCCTCTTATACTTGGTGCACCAGATATAGCCTTTCCTCGAATAAACAACATAAGATTTTGACTATTACCACCTTCTCTATCTCTTCTCCTAATAAGAAGAATTGTAGAAAGAGGGATAGGAACAGGATGAACAGTCTATCCTCCTTTATCAGCCAATATCGCTCACAGAGGGTCTTCTGTAGATCTAGCTATTTTCAGCCTTCATTTAGCCGGGATCTCATCAATCTTAGGAGCTGTAAATTTTATTACAACTGTAATTAATATACGTTCCCCTGGAATAACATTTGATCGAATACCTTTATTTGTTTGGTCTGTAGCTATCACAGCCCTTCTTTTATTACTCTCACTACCTGTTCTTGCCGGAGCAATTACTATGCTTTTAACTGATCGTAATTTAAACACTTCTTTTTTTGATCCTGCCGGAGGAGGGGATCCAATTCTATACCAACATCTATTTTGATTTTTTGGTCAC
>SKELM599-19|Elmis aenea|MT357507
GAATGTTAGGAATAGCATTAAGATTACTAATTCGAGCAGAATTAGGAACTCCCGGATCTTTAATCGGAGATGATCAAATTTACAATGTCATTGTAACAGCCCATGCTTTTGTAATAATTTTCTTCATAGTTATACCGATTATAATTGGAGGATTTGGAAATTGATTAGTTCCTCTTATACTTGGTGCACCAGATATAGCCTTTCCTCGAATAAACAACATAAGATTTTGACTATTACCACCTTCTCTATCTCTTCTCCTAATAAGAAGAATTGTAGAAAGAGGGATAGGAACAGGATGAACAGTCTATCCTCCTTTATCAGCCAATATCGCTCACAGAGGGTCTTCTGTAGATCTAGCTATTTTCAGCCTTCATTTAGCCGGGATCTCATCAATCTTAGGAGCTGTAAATTTTATTACAACTGTAATTAATATACGTTCCCCTGGAATAACATTTGATCGAATACCTTTATTTGTTTGGTCTGTAGCTATCACAGCCCTTCTTTTATTACTCTCACTACCTGTTCTTGCCGGAGCAATTACTATGCTTTTAACTGATCGTAATTTAAACACTTCTTTTTTTGATCCTGCCGGAGGAGGGGATCCAATTCTATACCAACATCTATTTTGATTTTTTGGTCAC
>SKELM598-19|Elmis aenea|MT357543
GAATGTTAGGAATAGCATTAAGATTACTAATTCGAGCAGAATTAGGAACTCCCGGATCTTTAATCGGAGATGATCAAATTTACAATGTCATTGTAACAGCCCATGCTTTTGTAATAATTTTCTTCATAGTTATACCGATTATAATTGGAGGATTTGGAAATTGATTAGTTCCTCTTATACTTGGTGCACCAGATATAGCCTTTCCTCGAATAAACAACATAAGATTTTGACTATTACCACCTTCTCTATCTCTTCTCCTAATAAGAAGAATTGTAGAAAGAGGGATAGGAACAGGATGAACAGTCTATCCTCCTTTATCAGCCAATATCGCTCACAGAGGGTCTTCTGTAGATCTAGCTATTTTCAGCCTTCATTTAGCCGGGATCTCATCAATCTTAGGAGCTGTAAATTTTATTACAACTGTAATTAATATACGTTCCCCTGGAATAACATTTGATCGAATACCTTTATTTGTTTGGTCTGTAGCTATCACAGCCCTTCTTTTATTACTCTCACTACCTGTTCTTGCCGGAGCAATTACTATGCTTTTAACTGATCGTAATTTAAACACTTCTTTTTTTGATCCTGCCGGAGGAGGGGATCCAATTCTATACCAACATCTATTTTGATTTTTTGGTCAC
>SKELM597-19|Elmis aenea|MT357541
GAATGTTAGGAATAGCATTAAGATTACTAATTCGAGCAGAATTAGGAACTCCCGGATCTTTAATCGGAGATGATCAAATTTACAATGTCATTGTAACAGCCCATGCTTTTGTAATAATTTTCTTCATAGTTATACCGATTATAATTGGAGGATTTGGAAATTGATTAGTTCCTCTTATACTTGGTGCACCAGATATAGCCTTTCCTCGAATAAACAACATAAGATTTTGACTATTACCACCTTCTCTATCTCTTCTCCTAATAAGAAGAATTGTAGAAAGAGGGGTAGGAACAGGATGAACAGTCTATCCTCCTTTATCAGCCAATATCGCTCACAGAGGGTCTTCTGTAGATCTAGCTATTTTCAGCCTTCATTTAGCCGGGATCTCATCAATCTTAGGAGCTGTAAATTTTATTACAACTGTAATTAATATACGTTCCCCTGGAATAACATTTGATCGAATACCTTTATTTGTTTGGTCTGTAGCTATCACAGCCCTTCTTTTATTACTCTCACTACCTGTTCTTGCCGGAGCAATTACTATGCTTTTAACTGATCGTAATTTAAACACTTCTTTTTTTGATCCTGCCGGAGGAGGGGATCCAATTCTATACCAACATCTATTTTGATTTTTTGGTCAC
>SKELM596-19|Elmis aenea|MT357287
GAATGTTAGGAATAGCATTAAGATTACTAATTCGAGCAGAATTAGGAACTCCCGGATCTTTAATCGGAGATGATCAAATTTACAATGTCATTGTAACAGCCCATGCTTTTGTAATAATTTTCTTCATAGTTATACCGATTATAATTGGAGGATTTGGAAATTGATTAGTTCCTCTTATACTTGGTGCACCAGATATAGCCTTTCCTCGAATAAACAACATAAGATTTTGACTATTACCACCTTCTCTATCTCTTCTCCTAATAAGAAGAATTGTAGAAAGAGGGGTAGGAACAGGATGAACAGTCTATCCTCCTTTATCAGCCAATATCGCTCACAGAGGGTCTTCTGTAGATCTAGCTATTTTCAGCCTTCATTTAGCCGGGATCTCATCAATCTTAGGAGCTGTAAATTTTATTACAACTGTAATTAATATACGTTCCCCTGGAATAACATTTGATCGAATACCTTTATTTGTTTGGTCTGTAGCTATCACAGCCCTTCTTTTATTACTCTCACTACCTGTTCTTGCCGGAGCAATTACTATGCTTTTAACTGATCGTAATTTAAACACTTCTTTTTTTGATCCTGCCGGAGGAGGGGATCCAATTCTATACCAACACCTATTTTGATTTTTTGGTCAC
>SKELM595-19|Elmis aenea|MT357273
GAATGTTAGGAATAGCATTAAGATTACTAATTCGAGCAGAATTAGGAACTCCCGGATCTTTAATCGGAGATGATCAAATTTACAATGTCATTGTAACAGCCCATGCTTTTGTAATAATTTTCTTCATAGTTATACCGATTATAATTGGAGGATTTGGAAATTGATTAGTTCCTCTTATACTTGGTGCACCAGATATAGCCTTTCCTCGAATAAACAACATAAGATTTTGACTATTACCACCTTCTCTATCTCTTCTCCTAATAAGAAGAATTGTAGAAAGAGGGGTAGGAACAGGATGAACAGTCTATCCTCCTTTATCAGCCAATATCGCTCACAGAGGGTCTTCTGTAGATCTAGCTATTTTCAGCCTTCATTTAGCCGGGATCTCATCAATCTTAGGAGCTGTAAATTTTATTACAACTGTAATTAATATACGTTCCCCTGGAATAACATTTGATCGAATACCTTTATTTGTTTGGTCTGTAGCTATCACAGCCCTTCTTTTATTACTCTCACTACCTGTTCTTGCCGGAGCAATTACTATGCTTTTAACTGATCGTAATTTAAACACTTCTTTTTTTGATCCTGCCGGAGGAGGGGATCCAATTCTATACCAACACCTATTTTGATTTTTTGGTCAC
>SKELM594-19|Elmis aenea|MT357278
GAATGTTAGGAATAGCATTAAGATTACTAATTCGAGCAGAATTAGGAACTCCCGGATCTTTAATCGGAGATGATCAAATTTACAATGTCATTGTAACAGCCCATGCTTTTGTAATAATTTTCTTCATAGTTATACCGATTATAATTGGAGGATTTGGAAATTGATTAGTTCCTCTTATACTTGGTGCACCAGATATAGCCTTTCCTCGAATAAACAACATAAGATTTTGACTATTACCACCTTCTCTATCTCTTCTCCTAATAAGAAGAATTGTAGAAAGAGGGGTAGGAACAGGATGAACAGTCTATCCTCCTTTATCAGCCAATATCGCTCACAGAGGGTCTTCTGTAGATCTAGCTATTTTCAGCCTTCATTTAGCCGGGATCTCATCAATCTTAGGAGCTGTAAATTTTATTACAACTGTAATTAATATACGTTCCCCTGGAATAACATTTGATCGAATACCTTTATTTGTTTGGTCTGTAGCTATCACAGCCCTTCTTTTATTACTCTCACTACCTGTTCTTGCCGGAGCAATTACTATGCTTTTAACTGATCGTAATTTAAACACTTCTTTTTTTGATCCTGCCGGAGGAGGGGATCCAATTCTATACCAACATCTATTTTGATTTTTTGGTCAC
>SKELM593-19|Elmis aenea|MT357282
GAATGTTAGGAATAGCATTAAGATTACTAATTCGAGCAGAATTAGGAACTCCCGGATCTTTAATCGGAGATGATCAAATTTACAATGTCATTGTAACAGCCCATGCTTTTGTAATAATTTTCTTCATAGTTATACCGATTATAATTGGAGGATTTGGAAATTGATTAGTTCCTCTTATACTTGGTGCACCAGATATAGCCTTTCCTCGAATAAACAACATAAGATTTTGACTATTACCACCTTCTCTATCTCTTCTCCTAATAAGAAGAATTGTAGAAAGAGGGGTAGGAACAGGATGAACAGTCTATCCTCCTTTATCAGCCAATATCGCTCACAGAGGGTCTTCTGTAGATCTAGCTATTTTCAGCCTTCATTTAGCCGGGATCTCATCAATCTTAGGAGCTGTAAATTTTATTACAACTGTAATTAATATACGTTCCCCTGGAATAACATTTGATCGAATACCTTTATTTGTTTGGTCTGTAGCTATCACAGCCCTTCTTTTATTACTCTCACTACCTGTTCTTGCCGGAGCAATTACTATGCTTTTAACTGATCGTAATTTAAACACTTCTTTTTTTGATCCTGCCGGAGGAGGGGATCCAATTCTATACCAACATCTATTTTGATTTTTTGGTCAC
>SKELM592-19|Elmis aenea|MT357266
GAATGTTAGGAATAGCATTAAGATTACTAATTCGAGCAGAATTAGGAACTCCCGGATCTTTAATCGGAGATGATCAAATTTACAATGTCATTGTAACAGCCCATGCTTTTGTAATAATTTTCTTCATAGTTATACCGATTATAATTGGAGGATTTGGAAATTGATTAGTTCCTCTTATACTTGGTGCACCAGATATAGCCTTTCCTCGAATAAACAACATAAGATTTTGACTATTACCACCTTCTCTATCTCTTCTCCTAATAAGAAGAATTGTAGAAAGAGGGGTAGGAACAGGATGAACAGTCTATCCTCCTTTATCAGCCAATATCGCTCACAGAGGGTCTTCTGTAGATCTAGCTATTTTCAGCCTTCATTTAGCCGGGATCTCATCAATCTTAGGAGCTGTAAATTTTATTACAACTGTAATTAATATACGTTCCCCTGGAATAACATTTGATCGAATACCTTTATTTGTTTGGTCTGTAGCTATCACAGCCCTTCTTTTATTACTCTCACTACCTGTTCTTGCCGGAGCAATTACTATGCTTTTAACTGATCGTAATTTAAACACTTCTTTTTTTGATCCTGCCGGAGGAGGGGATCCAATTCTATACCAACATCTATTTTGATTTTTTGGTCAC
>SKELM591-19|Elmis aenea|MT357429
GAATGTTAGGAATAGCATTAAGATTACTAATTCGAGCAGAATTAGGAACTCCCGGATCTTTAATCGGAGATGATCAAATTTACAATGTCATTGTAACAGCCCATGCTTTTGTAATAATTTTCTTCATAGTTATACCGATTATAATTGGAGGATTTGGAAATTGATTAGTTCCTCTTATACTTGGTGCACCAGATATAGCCTTTCCTCGAATAAACAACATAAGATTTTGACTATTACCACCTTCTCTATCTCTTCTCCTAATAAGAAGAATTGTAGAAAGAGGGGTAGGAACAGGATGAACAGTCTATCCTCCTTTATCAGCCAATATCGCTCACAGAGGGTCTTCTGTAGATCTAGCTATTTTCAGCCTTCATTTAGCCGGGATCTCATCAATCTTAGGAGCTGTAAATTTTATTACAACTGTAATTAATATACGTTCCCCTGGAATAACATTTGATCGAATACCTTTATTTGTTTGGTCTGTAGCTATCACAGCCCTTCTTTTATTACTCTCACTACCTGTTCTTGCCGGAGCAATTACTATGCTTTTAACTGATCGTAATTTAAACACTTCTTTTTTTGATCCTGCCGGAGGAGGGGATCCAATTCTATACCAACATCTATTTTGATTTTTTGGTCAC
>SKELM590-19|Elmis aenea|MT357519
GAATGTTAGGAATAGCATTAAGATTACTAATTCGAGCAGAATTAGGAACTCCCGGATCTTTAATCGGAGATGATCAAATTTACAATGTCATTGTAACAGCCCATGCTTTTGTAATAATTTTCTTCATAGTTATACCGATTATAATTGGAGGATTTGGAAATTGATTAGTTCCTCTTATACTTGGTGCACCAGATATAGCCTTTCCTCGAATAAACAACATAAGATTTTGACTATTACCACCTTCTCTATCTCTTCTCCTAATAAGAAGAATTGTAGAAAGAGGGGTAGGAACAGGATGAACAGTCTATCCTCCTTTATCAGCCAATATCGCTCACAGAGGGTCTTCTGTAGATCTAGCTATTTTCAGCCTTCATTTAGCCGGGATCTCATCAATCTTAGGAGCTGTAAATTTTATTACAACTGTAATTAATATACGTTCCCCTGGAATAACATTTGATCGAATACCTTTATTTGTTTGGTCTGTAGCTATCACAGCCCTTCTTTTATTACTCTCACTACCTGTTCTTGCCGGAGCAATTACTATGCTTTTAACTGATCGTAATTTAAACACTTCTTTTTTTGATCCTGCCGGAGGAGGGGATCCAATTCTATACCAACATCTATTTTGATTTTTTGGTCAC
>SKELM589-19|Elmis aenea|MT357358
GAATGTTAGGAATAGCATTAAGATTACTAATTCGAGCAGAATTAGGAACTCCCGGATCTTTAATCGGAGATGATCAAATTTACAATGTCATTGTAACAGCCCATGCTTTTGTAATAATTTTCTTCATAGTTATACCGATTATAATTGGAGGATTTGGAAATTGATTAGTTCCTCTTATACTTGGTGCACCAGATATAGCCTTTCCTCGAATAAACAACATAAGATTTTGACTATTACCACCTTCTCTATCTCTTCTCCTAATAAGAAGAATTGTAGAAAGAGGGGTAGGAACAGGATGAACAGTCTATCCTCCTTTATCAGCCAATATCGCTCACAGAGGGTCTTCTGTAGATCTAGCTATTTTCAGCCTTCATTTAGCCGGGATCTCATCAATCTTAGGAGCTGTAAATTTTATTACAACTGTAATTAATATACGTTCCCCTGGAATAACATTTGATCGAATACCTTTATTTGTTTGGTCTGTAGCTATCACAGCCCTTCTTTTATTACTCTCACTACCTGTTCTTGCCGGAGCAATTACTATGCTTTTAACTGATCGTAATTTAAACACTTCTTTTTTTGATCCTGCCGGAGGAGGGGATCCAATTCTATATCAACATCTATTTTGATTTTTTGGTCAC
>SKELM588-19|Elmis aenea|MT357339
GAATGTTAGGAATAGCATTAAGATTACTAATTCGAGCAGAATTAGGAACTCCCGGATCTTTAATCGGAGATGATCAAATTTACAATGTCATTGTAACAGCCCATGCTTTTGTAATAATTTTCTTCATAGTTATACCGATTATAATTGGAGGATTTGGAAATTGATTAGTTCCTCTTATACTTGGTGCACCAGATATAGCCTTTCCTCGAATAAACAACATAAGATTTTGACTATTACCACCTTCTCTATCTCTTCTCCTAATAAGAAGAATTGTAGAAAGAGGGGTAGGAACAGGATGAACAGTCTATCCTCCTTTATCAGCCAATATCGCTCACAGAGGGTCTTCTGTAGATCTAGCTATTTTCAGCCTTCATTTAGCCGGGATCTCATCAATCTTAGGAGCTGTAAATTTTATTACAACTGTAATTAATATACGTTCCCCTGGAATAACATTTGATCGAATACCTTTATTTGTTTGGTCTGTAGCTATCACAGCCCTTCTTTTATTACTCTCACTACCTGTTCTTGCCGGAGCAATTACTATGCTTTTAACTGATCGTAATTTAAACACTTCTTTTTTTGATCCTGCCGGAGGAGGGGATCCAATTCTATACCAACATCTATTTTGATTTTTTGGTCA
>SKELM587-19|Elmis aenea|MT357553
GAATGTTAGGAATAGCATTAAGATTACTAATTCGAGCAGAATTAGGAACTCCCGGATCTTTAATCGGAGATGATCAAATTTACAATGTCATTGTAACAGCCCATGCTTTTGTAATAATTTTCTTCATAGTTATACCGATTATAATTGGAGGATTTGGAAATTGATTAGTTCCTCTTATACTTGGTGCACCAGATATAGCCTTTCCTCGAATAAACAACATAAGATTTTGACTATTACCACCTTCTCTATCTCTTCTCCTAATAAGAAGAATTGTAGAAAGAGGGGTAGGAACAGGATGAACAGTCTATCCTCCTTTATCAGCCAATATCGCTCACAGAGGGTCTTCTGTAGATCTAGCTATTTTCAGCCTTCATTTAGCCGGGATCTCATCAATCTTAGGAGCTGTAAATTTTATTACAACTGTAATTAATATACGTTCCCCTGGAATAACATTTGATCGAATACCTTTATTTGTTTGGTCTGTAGCTATCACAGCCCTTCTTTTATTACTCTCACTACCTGTTCTTGCCGGAGCAATTACTATGCTTTTAACTGATCGTAATTTAAACACTTCTTTTTTTGATCCTGCCGGAGGAGGGGATCCAATTCTATATCAACATCTATTTTGATTTTTTGGTCAC
>SKELM586-19|Elmis aenea|MT357471
GAATGTTAGGAATAGCATTAAGATTACTAATTCGAGCAGAATTAGGAACTCCCGGATCTTTAATCGGAGATGATCAAATTTACAATGTCATTGTAACAGCCCATGCTTTTGTAATAATTTTCTTCATAGTTATACCGATTATAATTGGAGGATTTGGAAATTGATTAGTTCCTCTTATACTTGGTGCACCAGATATAGCCTTTCCTCGAATAAACAACATAAGATTTTGACTATTACCACCTTCTCTATCTCTTCTCCTAATAAGAAGAATTGTAGAAAGAGGGGTAGGAACAGGATGAACAGTCTATCCTCCTTTATCAGCCAATATCGCTCACAGAGGGTCTTCTGTAGATCTAGCTATTTTCAGCCTTCATTTAGCCGGGATCTCATCAATCTTAGGAGCTGTAAATTTTATTACAACTGTAATTAATATACGTTCCCCTGGAATAACATTTGATCGAATACCTTTATTTGTTTGGTCTGTAGCTATCACAGCCCTTCTTTTATTACTCTCACTACCTGTTCTTGCCGGAGCAATTACTATGCTTTTAACTGATCGTAATTTAAACACTTCTTTTTTTGATCCTGCCGGAGGAGGGGATCCAATTCTATACCAACATCTATTTTGATTTTTTGGTCAC
>SKELM585-19|Elmis aenea|MT357389
GAATGTTAGGAATAGCATTAAGATTACTAATTCGAGCAGAATTAGGAACTCCCGGATCTTTAATCGGAGATGATCAAATTTACAATGTCATTGTAACAGCCCATGCTTTTGTAATAATTTTCTTCATAGTTATACCGATTATAATTGGAGGATTTGGAAATTGATTAGTTCCTCTTATACTTGGTGCACCAGATATAGCCTTTCCTCGAATAAACAACATAAGATTTTGACTATTACCACCTTCTCTATCTCTTCTCCTAATAAGAAGAATTGTAGAAAGAGGGGTAGGAACAGGATGAACAGTCTATCCTCCTTTATCAGCCAATATCGCTCACAGAGGGTCTTCTGTAGATCTAGCTATTTTCAGCCTTCATTTAGCCGGGATCTCATCAATCTTAGGAGCTGTAAATTTTATTACAACTGTAATTAATATACGTTCCCCTGGAATAACATTTGATCGAATACCTTTATTTGTTTGGTCTGTAGCTATCACAGCCCTTCTTTTATTACTCTCACTACCTGTTCTTGCCGGAGCAATTACTATGCTTTTAACTGATCGTAATTTAAACACTTCTTTTTTTGATCCTGCCGGAGGAGGGGATCCAATTCTATATCAACATCTATTTTGATTTTTTGGTCAC
>SKELM584-19|Elmis aenea|MT357416
GAATGTTAGGAATAGCATTAAGATTACTAATTCGAGCAGAATTAGGAACTCCCGGATCTTTAATCGGAGATGATCAAATTTACAATGTCATTGTAACAGCCCATGCTTTTGTAATAATTTTCTTCATAGTTATACCGATTATAATTGGAGGATTTGGAAATTGATTAGTTCCTCTTATACTTGGTGCACCAGATATAGCCTTTCCTCGAATAAACAACATAAGATTTTGACTATTACCACCTTCTCTATCTCTTCTCCTAATAAGAAGAATTGTAGAAAGAGGGGTAGGAACAGGATGAACAGTCTATCCTCCTTTATCAGCCAATATCGCTCACAGAGGGTCTTCTGTAGATCTAGCTATTTTCAGCCTTCATTTAGCCGGGATCTCATCAATCTTAGGAGCTGTAAATTTTATTACAACTGTAATTAATATACGTTCCCCTGGAATAACATTTGATCGAATACCTTTATTTGTTTGGTCTGTAGCTATCACAGCCCTTCTTTTATTACTCTCACTACCTGTTCTTGCCGGAGCAATTACTATGCTTTTAACTGATCGTAATTTAAACACTTCTTTTTTTGATCCTGCCGGAGGAGGGGATCCAATTCTATACCAACATCTATTTTGATTTTTTGGTCAC
>SKELM580-19|Elmis aenea|MT357516
GAATGTTAGGAATAGCATTAAGATTACTAATTCGAGCAGAATTAGGAACTCCCGGATCTTTAATCGGAGATGATCAAATTTACAATGTCATTGTAACAGCCCATGCTTTTGTAATAATTTTCTTCATAGTTATACCGATTATAATTGGAGGATTTGGAAATTGATTAGTTCCTCTTATACTTGGTGCACCAGATATAGCCTTTCCTCGAATAAACAACATAAGATTTTGACTATTACCACCTTCTCTATCTCTTCTCCTAATAAGAAGAATTGTAGAAAGAGGGGTAGGAACAGGATGAACAGTCTATCCTCCTTTATCAGCCAATATCGCTCACAGAGGGTCTTCTGTAGATCTAGCTATTTTCAGCCTTCATTTAGCCGGGATCTCATCAATCTTAGGAGCTGTAAATTTTATTACAACTGTAATTAATATACGTTCCCCTGGAATAACATTTGATCGAATACCTTTATTTGTTTGGTCTGTAGCTATCACAGCCCTTCTTTTATTACTCTCACTACCTGTTCTTGCCGGAGCAATTACTATGCTTTTAACTGATCGTAATTTAAACACTTCTTTTTTTGATCCTGCCGGAGGAGGGGATCCAATTCTATACCAACATCTATTTTGATTTTTTGGTCAC
>SKELM579-19|Elmis aenea|MT357555
GAATGTTAGGAATAGCATTAAGATTACTAATTCGAGCAGAATTAGGAACTCCCGGATCTTTAATCGGAGATGATCAAATTTACAATGTCATTGTAACAGCCCATGCTTTTGTAATAATTTTCTTCATAGTTATACCGATTATAATTGGAGGATTTGGAAATTGATTAGTTCCTCTTATACTTGGTGCACCAGATATAGCCTTTCCTCGAATAAACAACATAAGATTTTGACTATTACCACCTTCTCTATCTCTTCTCCTAATAAGAAGAATTGTAGAAAGAGGGGTAGGAACAGGATGAACAGTCTATCCTCCTTTATCAGCCAATATCGCTCACAGAGGGTCTTCTGTAGATCTAGCTATTTTCAGCCTTCATTTAGCCGGGATCTCATCAATCTTAGGAGCTGTAAATTTTATTACAACTGTAATTAATATACGTTCCCCTGGAATAACATTTGATCGAATACCTTTATTTGTTTGGTCTGTAGCTATCACAGCCCTTCTTTTATTACTCTCACTACCTGTTCTTGCCGGAGCAATTACTATGCTTTTAACTGATCGTAATTTAAACACTTCTTTTTTTGATCCTGCCGGAGGAGGGGATCCAATTCTATACCAACATCTATTTTGATTTTTTGGTCAC
>SKELM578-19|Elmis aenea|MT357310
GAATGTTAGGAATAGCATTAAGATTACTAATTCGAGCAGAATTAGGAACTCCCGGATCTTTAATCGGAGATGATCAAATTTACAATGTCATTGTAACAGCCCATGCTTTTGTAATAATTTTCTTCATAGTTATACCGATTATAATTGGAGGATTTGGAAATTGATTAGTTCCTCTTATACTTGGTGCACCAGATATAGCCTTTCCTCGAATAAACAACATAAGATTTTGACTATTACCACCTTCTCTATCTCTTCTCCTAATAAGAAGAATTGTAGAAAGAGGGGTAGGAACAGGATGAACAGTCTATCCTCCTTTATCAGCCAATATCGCTCACAGAGGGTCTTCTGTAGATCTAGCTATTTTCAGCCTTCATTTAGCCGGGATCTCATCAATCTTAGGAGCTGTAAATTTTATTACAACTGTAATTAATATACGTTCCCCTGGAATAACATTTGATCGAATACCTTTATTTGTTTGGTCTGTAGCTATCACAGCCCTTCTTTTATTACTCTCACTACCTGTTCTTGCCGGAGCAATTACTATGCTTTTAACTGATCGTAATTTAAACACTTCTTTTTTTGATCCTGCCGGAGGAGGGGATCCAATTCTATACCAACATCTATTTTGATTTTTTGGTCAC
>SKELM577-19|Elmis aenea|MT357296
GAATGTTAGGAATAGCATTAAGATTACTAATTCGAGCAGAATTAGGAACTCCCGGATCTTTAATCGGAGATGATCAAATTTACAATGTCATTGTAACAGCCCATGCTTTTGTAATAATTTTCTTCATAGTTATACCGATTATAATTGGAGGATTTGGAAATTGATTAGTTCCTCTTATACTTGGTGCACCAGATATAGCCTTTCCTCGAATAAACAACATAAGATTTTGACTATTACCACCTTCTCTATCTCTTCTCCTAATAAGAAGAATTGTAGAAAGAGGGGTAGGAACAGGATGAACAGTCTATCCTCCTTTATCAGCCAATATCGCTCACAGAGGGTCTTCTGTAGATCTAGCTATTTTCAGCCTTCATTTAGCCGGGATCTCATCAATCTTAGGAGCTGTAAATTTTATTACAACTGTAATTAATATACGTTCCCCTGGGATAACATTTGATCGAATACCTTTATTTGTTTGGTCTGTAGCTATCACAGCCCTTCTTTTATTACTCTCACTACCTGTTCTTGCCGGAGCAATTACTATGCTTTTAACTGATCGTAATTTAAACACTTCTTTTTTTGATCCTGCCGGAGGAGGGGATCCAATTCTATACCAACATCTATTTTGATTTTTTGGTCAC
>SKELM576-19|Elmis aenea|MT357502
GAATGTTAGGAATAGCATTAAGATTACTAATTCGAGCAGAATTAGGAACTCCCGGATCTTTAATCGGAGATGATCAAATTTACAATGTCATTGTAACAGCCCATGCTTTTGTAATAATTTTCTTCATAGTTATACCGATTATAATTGGAGGATTTGGAAATTGATTAGTTCCTCTTATACTTGGTGCACCAGATATAGCCTTTCCTCGAATAAACAACATAAGATTTTGACTATTACCACCTTCTCTATCTCTTCTCCTAATAAGAAGAATTGTAGAAAGAGGGGTAGGAACAGGATGAACAGTCTATCCTCCTTTATCAGCCAATATCGCTCACAGAGGGTCTTCTGTAGATCTAGCTATTTTCAGCCTTCATTTAGCCGGGATCTCATCAATCTTAGGAGCTGTAAATTTTATTACAACTGTAATTAATATACGTTCCCCTGGAATAACATTTGATCGAATACCTTTATTTGTTTGGTCTGTAGCTATCACAGCCCTTCTTTTATTACTCTCACTACCTGTTCTTGCCGGAGCAATTACTATGCTTTTAACTGATCGTAATTTAAACACTTCTTTTTTTGATCCTGCCGGAGGAGGGGATCCAATTCTATACCAACATCTATTTTGATTTTTTGGTCAC
>SKELM575-19|Elmis aenea|MT357383
GAATGTTAGGAATAGCATTAAGATTACTAATTCGAGCAGAATTAGGAACTCCCGGATCTTTAATCGGAGATGATCAAATTTACAATGTCATTGTAACAGCCCATGCTTTTGTAATAATTTTCTTCATAGTTATACCGATTATAATTGGAGGATTTGGAAATTGATTAGTTCCTCTTATACTTGGTGCACCAGATATAGCCTTTCCTCGAATAAACAACATAAGATTTTGACTATTACCACCTTCTCTATCTCTTCTCCTAATAAGAAGAATTGTAGAAAGAGGGGTAGGAACAGGATGAACAGTCTATCCTCCTTTATCAGCCAATATCGCTCACAGAGGGTCTTCTGTAGATCTAGCTATTTTCAGCCTTCATTTAGCCGGGATCTCATCAATCTTAGGAGCTGTAAATTTTATTACAACTGTAATTAATATACGTTCCCCTGGAATAACATTTGATCGAATACCTTTATTTGTTTGGTCTGTAGCTATCACAGCCCTTCTTTTATTACTCTCACTACCTGTTCTTGCCGGAGCAATTACTATGCTTTTAACTGATCGTAATTTAAACACTTCTTTTTTTGATCCTGCCGGAGGAGGGGATCCAATTCTATACCAACATCTATTTTGATTTTTTGGTCAC
>SKELM574-19|Elmis aenea|MT357332
GAATGTTAGGAATAGCATTAAGATTACTAATTCGAGCAGAATTAGGAACTCCCGGATCTTTAATCGGAGATGATCAAATTTACAATGTCATTGTAACAGCCCATGCTTTTGTAATAATTTTCTTCATAGTTATACCGATTATAATTGGAGGATTTGGAAATTGATTAGTTCCTCTTATACTTGGTGCACCAGATATAGCCTTTCCTCGAATAAACAACATAAGATTTTGACTATTACCACCTTCTCTATCTCTTCTCCTAATAAGAAGAATTGTAGAAAGAGGGGTAGGAACAGGATGAACAGTCTATCCTCCTTTATCAGCCAATATCGCTCACAGAGGGTCTTCTGTAGATCTAGCTATTTTCAGCCTTCATTTAGCCGGGATCTCATCAATCTTAGGAGCTGTAAATTTTATTACAACTGTAATTAATATACGTTCCCCTGGAATAACATTTGATCGAATACCTTTATTTGTTTGGTCTGTAGCTATCACAGCCCTTCTTTTATTACTCTCACTACCTGTTCTTGCCGGAGCAATTACTATGCTTTTAACTGATCGTAATTTAAACACTTCTTTTTTTGATCCTGCCGGAGGAGGGGATCCAATTCTATACCAACATCTATTTTGATTTTTTGGTCAC
>SKELM573-19|Elmis aenea|MT357533
GAATGTTAGGGATAGCATTAAGATTACTAATTCGAGCAGAATTAGGAACTCCCGGATCTTTAATCGGAGATGATCAAATTTACAATGTCATTGTAACAGCCCATGCTTTTGTAATAATTTTCTTCATAGTTATACCGATTATAATTGGAGGATTTGGAAATTGATTAGTTCCTCTTATACTTGGTGCACCAGATATAGCCTTTCCTCGAATAAACAACATAAGATTTTGACTATTACCACCTTCTCTATCTCTTCTCCTAATAAGAAGAATTGTAGAAAGAGGGGTAGGAACAGGATGAACAGTCTATCCTCCTTTATCAGCCAATATCGCTCACAGAGGGTCTTCTGTAGATCTAGCTATTTTCAGCCTTCATTTAGCCGGGATCTCATCAATCTTAGGAGCTGTAAATTTTATTACAACTGTAATTAATATACGTTCCCCTGGAATAACATTTGATCGAATACCTTTATTTGTTTGGTCTGTAGCTATCACAGCCCTTCTTTTATTACTCTCACTACCTGTTCTTGCCGGAGCAATTACTATGCTTTTAACTGATCGTAATTTAAACACTTCTTTTTTTGATCCTGCCGGAGGAGGGGATCCAATTCTATACCAACATCTATTTTGATTTTTTGGTCAC
>SKELM572-19|Elmis aenea|MT357554
GAATGTTAGGAATAGCATTAAGATTACTAATTCGAGCAGAATTAGGAACTCCCGGATCTTTAATCGGAGATGATCAAATTTACAATGTCATTGTAACAGCCCATGCTTTTGTAATAATTTTCTTCATAGTTATACCGATTATAATTGGAGGATTTGGAAATTGATTAGTTCCTCTTATACTTGGTGCACCAGATATAGCCTTTCCTCGAATAAACAACATAAGATTTTGACTATTACCACCTTCTCTATCTCTTCTCCTAATAAGAAGAATTGTAGAAAGAGGGGTAGGAACAGGATGAACAGTCTATCCTCCTTTATCAGCCAATATCGCTCACAGAGGGTCTTCTGTAGATCTAGCTATTTTCAGCCTTCATTTAGCCGGGATCTCATCAATCTTAGGAGCTGTAAATTTTATTACAACTGTAATTAATATACGTTCCCCTGGAATAACATTTGATCGAATACCTTTATTTGTTTGGTCTGTAGCTATCACAGCCCTTCTTTTATTACTCTCACTACCTGTTCTTGCCGGAGCAATTACTATGCTTTTAACTGATCGTAATTTAAACACTTCTTTTTTTGATCCTGCCGGAGGAGGGGATCCAATTCTATACCAACATCTATTTTGATTTTTTGGTCAC
>SKELM567-19|Elmis aenea|MT357508
GGAATAGCATTAAGATTACTAATTCGAGCAGAATTAGGAACTCCCGGATCTTTAATCGGAGATGATCAAATTTACAATGTCATTGTAACAGCCCATGCTTTTGTAATAATTTTCTTCATAGTTATACCGATTATAATTGGAGGATTTGGAAATTGATTAGTTCCTCTTATACTTGGTGCACCAGATATAGCCTTTCCTCGAATAAACAACATAAGATTTTGACTATTACCACCTTCTCTATCTCTTCTCCTAATAAGAAGAATTGTAGAAAGAGGGGTAGGAACAGGATGAACAGTCTATCCTCCTTTATCAGCCAATATCGCTCACAGAGGGTCTTCTGTAGATCTAGCTATTTTCAGCCTTCATTTAGCCGGGATCTCATCAATCTTAGGAGCTGTAAATTTTATTACAACTGTAATTAATATACGTTCCCCTGGAATAACATTTGATCGAATACCTTTATTTGTTTGGTCTGTAGCTATCACAGCCCTTCTTTTATTACTCTCACTACCTGTTCTTGCCGGAGCAATTACTATGCTTTTAACTGATCGTAATTTAAACACTTCTTTTTTTGATCCTGCCGGAGGAGGGGATCCAATTCTATACCAACATCTATTTTGATTTTTTGGTCAC
>SKELM564-19|Elmis aenea|MT357311
GAATGTTAGGAATAGCATTAAGATTACTAATTCGAGCAGAATTAGGAACTCCCGGATCTTTAATCGGAGATGATCAAATTTACAATGTCATTGTAACAGCCCATGCTTTTGTAATAATTTTCTTCATAGTTATACCGATTATAATTGGAGGATTTGGAAATTGATTAGTTCCTCTTATACTTGGTGCACCAGATATAGCCTTTCCTCGAATAAACAACATAAGATTTTGACTATTACCACCTTCTCTATCTCTTCTCCTAATAAGAAGAATTGTAGAAAGAGGGGTAGGAACAGGATGAACAGTCTATCCTCCTTTATCAGCCAATATCGCTCACAGAGGGTCTTCTGTAGATCTAGCTATTTTCAGCCTTCATTTAGCCGGGATCTCATCAATCTTAGGAGCTGTAAATTTTATTACAACTGTAATTAATATACGTTCCCCTGGAATAACATTTGATCGAATACCTTTATTTGTTTGGTCTGTAGCTATCACAGCCCTTCTTTTATTACTCTCACTACCTGTTCTTGCCGGAGCAATTACTATGCTTTTAACTGATCGTAATTTAAACACTTCTTTTTTTGATCCTGCCGGAGGAGGGGATCCAATTCTATACCAACATCTATTTTGATTTTTTGGTCAC
>SKELM563-19|Elmis aenea|MT357390
GAATGTTAGGAATAGCATTAAGATTACTAATTCGAGCAGAATTAGGAACTCCCGGATCTTTAATCGGAGATGATCAAATTTACAATGTCATTGTAACAGCCCATGCTTTTGTAATAATTTTCTTCATAGTTATACCGATTATAATTGGAGGATTTGGAAATTGATTAGTTCCTCTTATACTTGGTGCACCAGATATAGCCTTTCCTCGAATAAACAACATAAGATTTTGACTATTACCACCTTCTCTATCTCTTCTCCTAATAAGAAGAATTGTAGAAAGAGGGGTAGGAACAGGATGAACAGTCTATCCTCCTTTATCAGCCAATATCGCTCACAGAGGGTCTTCTGTAGATCTAGCTATTTTCAGCCTTCATTTAGCCGGGATCTCATCAATCTTAGGAGCTGTAAATTTTATTACAACTGTAATTAATATACGTTCCCCTGGAATAACATTTGATCGAATACCTTTATTTGTTTGGTCTGTAGCTATCACAGCCCTTCTTTTATTACTCTCACTACCTGTTCTTGCCGGAGCAATTACTATGCTTTTAACTGATCGTAATTTAAACACTTCTTTTTTTGATCCTGCCGGAGGAGGGGATCCAATTCTATACCAACATCTATTTTGATTTTTTGGTCAC
>SKELM559-19|Elmis aenea|MT357449
GAATGTTAGGAATAGCATTAAGATTACTAATTCGAGCAGAATTAGGAACTCCCGGATCTTTAATCGGAGATGATCAAATTTACAATGTCATTGTAACAGCCCATGCTTTTGTAATAATTTTCTTCATAGTTATACCGATTATAATTGGAGGATTTGGAAATTGATTAGTTCCTCTTATACTTGGTGCACCAGATATAGCCTTTCCTCGAATAAACAACATAAGATTTTGACTATTACCACCTTCTCTATCTCTTCTCCTAATAAGAAGAATTGTAGAAAGAGGGGTAGGAACAGGATGAACAGTCTATCCTCCTTTATCAGCCAATATCGCTCACAGAGGGTCTTCTGTAGATCTAGCTATTTTCAGCCTTCATTTAGCCGGGATCTCATCAATCTTAGGAGCTGTAAATTTTATTACAACTGTAATTAATATACGTTCCCCTGGGATAACATTTGATCGAATACCTTTATTTGTTTGGTCTGTAGCTATCACAGCCCTTCTTTTATTACTCTCACTACCTGTTCTTGCCGGAGCAATTACTATGCTTTTAACTGATCGTAATTTAAACACTTCTTTTTTTGATCCTGCCGGAGGAGGGGATCCAATTCTATACCAACATCTATTTTGATTTTTTGGTCAC
>SKELM558-19|Elmis aenea|MT357470
GAATGTTAGGAATAGCATTAAGATTACTAATTCGAGCAGAATTAGGAACTCCCGGATCTTTAATCGGAGATGATCAAATTTACAATGTCATTGTAACAGCCCATGCTTTTGTAATAATTTTCTTCATAGTTATACCGATTATAATTGGAGGATTTGGAAATTGATTAGTTCCTCTTATACTTGGTGCACCAGATATAGCCTTTCCTCGAATAAACAACATAAGATTTTGACTATTACCACCTTCTCTATCTCTTCTCCTAATAAGAAGAATTGTAGAAAGAGGGGTAGGAACAGGATGAACAGTCTATCCTCCTTTATCAGCCAATATCGCTCACAGAGGGTCTTCTGTAGATCTAGCTATTTTCAGCCTTCATTTAGCCGGGATCTCATCAATCTTAGGAGCTGTAAATTTTATTACAACTGTAATTAATATACGTTCCCCTGGGATAACATTTGATCGAATACCTTTATTTGTTTGGTCTGTAGCTATCACAGCCCTTCTTTTATTACTCTCACTACCTGTTCTTGCCGGAGCAATTACTATGCTTTTAACTGATCGTAATTTAAACACTTCTTTTTTTGATCCTGCCGGAGGAGGGGATCCAATTCTATACCAACATCTATTTTGATTTTTTGGTCAC
>SKELM557-19|Elmis aenea|MT357484
GAATGTTAGGAATAGCATTAAGATTACTAATTCGAGCAGAATTAGGAACTCCCGGATCTTTAATCGGAGATGATCAAATTTACAATGTCATTGTAACAGCCCATGCTTTTGTAATAATTTTCTTCATAGTTATACCGATTATAATTGGAGGATTTGGAAATTGATTAGTTCCTCTTATACTTGGTGCACCAGATATAGCCTTTCCTCGAATAAACAACATAAGATTTTGACTATTACCACCTTCTCTATCTCTTCTCCTAATAAGAAGAATTGTAGAAAGAGGGGTAGGAACAGGATGAACAGTCTATCCTCCTTTATCAGCCAATATCGCTCACAGAGGGTCTTCTGTAGATCTAGCTATTTTCAGCCTTCATTTAGCCGGGATCTCATCAATCTTAGGAGCTGTAAATTTTATTACAACTGTAATTAATATACGTTCCCCTGGAATAACATTTGATCGAATACCTTTATTTGTTTGGTCTGTAGCTATCACAGCCCTTCTTTTATTACTCTCACTACCTGTTCTTGCCGGAGCAATTACTATGCTTTTAACTGATCGTAATTTAAACACTTCTTTTTTTGATCCTGCCGGAGGAGGGGATCCAATTCTATACCAACATCTATTTTGATTTTTTGGTCAC
>SKELM555-19|Elmis aenea|MT357257
GAATGTTAGGAATAGCATTAAGATTACTAATTCGAGCAGAATTAGGAACTCCCGGATCTTTAATCGGAGATGATCAAATTTACAATGTCATTGTAACAGCCCATGCTTTTGTAATAATTTTCTTCATAGTTATACCGATTATAATTGGAGGATTTGGAAATTGATTAGTTCCTCTTATACTTGGTGCACCAGATATAGCCTTTCCTCGAATAAACAACATAAGATTTTGACTATTACCACCTTCTCTATCTCTTCTCCTAATAAGAAGAATTGTAGAAAGAGGGGTAGGAACAGGATGAACAGTCTATCCTCCTTTATCAGCCAATATCGCTCACAGAGGGTCTTCTGTAGATCTAGCTATTTTCAGCCTTCATTTAGCCGGGGTCTCATCAATCTTAGGAGCTGTAAATTTTATTACAACTGTAATTAATATACGTTCCCCTGGAATAACATTTGATCGAATACCTTTATTTGTTTGGTCTGTAGCTATCACAGCCCTTCTTTTATTACTCTCACTACCTGTTCTTGCCGGAGCAATTACTATGCTTTTAACTGATCGTAATTTAAACACTTCTTTTTTTGATCCTGCCGGAGGAGGGGATCCAATTCTATACCAACATCTATTTTGATTTTTTGGTCA
>SKELM554-19|Elmis aenea|MT357268
GAATGTTAGGAATAGCATTAAGATTACTAATTCGAGCAGAATTAGGAACTCCCGGATCTTTAATCGGAGATGATCAAATTTACAATGTCATTGTAACAGCCCATGCTTTTGTAATAATTTTCTTCATAGTTATACCGATTATAATTGGAGGATTTGGAAATTGATTAGTTCCTCTTATACTTGGTGCACCAGATATAGCCTTTCCTCGAATAAACAACATAAGATTTTGACTATTACCACCTTCTCTATCTCTTCTCCTAATAAGAAGAATTGTAGAAAGAGGGGTAGGAACAGGATGAACAGTCTATCCTCCTTTATCAGCCAATATCGCTCACAGAGGGTCTTCTGTAGATCTAGCTATTTTCAGCCTTCATTTAGCCGGGATCTCATCAATCTTAGGAGCTGTAAATTTTATTACAACTGTAATTAATATACGTTCCCCTGGAATAACATTTGATCGAATACCTTTATTTGTTTGGTCTGTAGCTATCACAGCCCTTCTTTTATTACTCTCACTACCTGTTCTTGCCGGAGCAATTACTATGCTTTTAACTGATCGTAATTTAAACACTTCTTTTTTTGATCCTGCCGGAGGAGGGGATCCAATTCTATACCAACATCTATTTTGATTTTTTGGTCAC
>SKELM553-19|Elmis aenea|MT357510
GAATGTTAGGAATAGCATTAAGATTACTAATTCGAGCAGAATTAGGAACTCCCGGATCTTTAATCGGAGATGATCAAATTTACAATGTCATTGTAACAGCCCATGCTTTTGTAATAATTTTCTTCATAGTTATACCGATTATAATTGGAGGATTTGGAAATTGATTAGTTCCTCTTATACTTGGTGCACCAGATATAGCCTTTCCTCGAATAAACAACATAAGATTTTGACTATTACCACCTTCTCTATCTCTTCTCCTAATAAGAAGAATTGTAGAAAGAGGGGTAGGAACAGGATGAACAGTCTATCCTCCTTTATCAGCCAATATCGCTCACAGAGGGTCTTCTGTAGATCTAGCTATTTTCAGCCTTCATTTAGCCGGGATCTCATCAATCTTAGGAGCTGTAAATTTTATTACAACTGTAATTAATATACGTTCCCCTGGAATAACATTTGATCGAATACCTTTATTTGTTTGGTCTGTAGCTATCACAGCCCTTCTTTTATTACTCTCACTACCTGTTCTTGCCGGAGCAATTACTATGCTTTTAACTGATCGTAATTTAAACACTTCTTTTTTTGATCCTGCCGGAGGAGGGGATCCAATTCTATACCAACATCTATTTTGATTTTTTGGTCAC
>SKELM552-19|Elmis aenea|MT357377
GAATGTTAGGAATAGCATTAAGATTACTAATTCGAGCAGAATTAGGAACTCCCGGATCTTTAATCGGAGATGATCAAATTTACAATGTCATTGTAACAGCCCATGCTTTTGTAATAATTTTCTTCATAGTTATACCGATTATAATTGGAGGATTTGGAAATTGATTAGTTCCTCTTATACTTGGTGCACCAGATATAGCCTTTCCTCGAATAAACAACATAAGATTTTGACTATTACCACCTTCTCTATCTCTTCTCCTAATAAGAAGAATTGTAGAAAGAGGGGTAGGAACAGGATGAACAGTCTATCCTCCTTTATCAGCCAATATCGCTCACAGAGGGTCTTCTGTAGATCTAGCTATTTTCAGCCTTCATTTAGCCGGGATCTCATCAATCTTAGGAGCTGTAAATTTTATTACAACTGTAATTAATATACGTTCCCCTGGAATAACATTTGATCGAATACCTTTATTTGTTTGGTCTGTAGCTATCACAGCCCTTCTTTTATTACTCTCACTACCTGTTCTTGCCGGAGCAATTACTATGCTTTTAACTGATCGTAATTTAAACACTTCTTTTTTTGATCCTGCCGGAGGAGGGGATCCAATTCTATACCAACATCTATTTTGATTTTTTGGTCAC
>SKELM551-19|Elmis aenea|MT357342
GAATGTTAGGAATAGCATTAAGATTACTAATTCGAGCAGAATTAGGAACTCCCGGATCTTTAATCGGAGATGATCAAATTTACAATGTCATTGTAACAGCCCATGCTTTTGTAATAATTTTCTTCATAGTTATACCGATTATAATTGGAGGATTTGGAAATTGATTAGTTCCTCTTATACTTGGTGCACCAGATATAGCCTTTCCTCGAATAAACAACATAAGATTTTGACTATTACCACCTTCTCTATCTCTTCTCCTAATAAGAAGAATTGTAGAAAGAGGGGTAGGAACAGGATGAACAGTCTATCCTCCTTTATCAGCCAATATCGCTCACAGAGGGTCTTCTGTAGATCTAGCTATTTTCAGCCTTCATTTAGCCGGGATCTCATCAATCTTAGGAGCTGTAAATTTTATTACAACTGTAATTAATATACGTTCCCCTGGAATAACATTTGATCGAATACCTTTATTTGTTTGGTCTGTAGCTATCACAGCCCTTCTTTTATTACTCTCACTACCTGTTCTTGCCGGAGCAATTACTATGCTTTTAACTGATCGTAATTTAAACACTTCTTTTTTTGATCCTGCCGGAGGAGGGGATCCAATTCTATACCAACATCTATTTTGATTTTTTGGTCAC
>SKELM550-19|Elmis aenea|MT357445
GAATGTTAGGAATAGCATTAAGATTACTAATTCGAGCAGAATTAGGAACTCCCGGATCTTTAATCGGAGATGATCAAATTTACAATGTCATTGTAACAGCCCATGCTTTTGTAATAATTTTCTTCATAGTTATACCGATTATAATTGGAGGATTTGGAAATTGATTAGTTCCTCTTATACTTGGTGCACCAGATATAGCCTTTCCTCGAATAAACAACATAAGATTTTGACTATTACCACCTTCTCTATCTCTTCTCCTAATAAGAAGAATTGTAGAAAGAGGGGTAGGAACAGGATGAACAGTCTATCCTCCTTTATCAGCCAATATCGCTCACAGAGGGTCTTCTGTAGATCTAGCTATTTTCAGCCTTCATTTAGCCGGGATCTCATCAATCTTAGGAGCTGTAAATTTTATTACAACTGTAATTAATATACGTTCCCCTGGAATAACATTTGATCGAATACCTTTATTTGTTTGGTCTGTAGCTATCACAGCCCTTCTTTTATTACTCTCACTACCTGTTCTTGCCGGAGCAATTACTATGCTTTTAACTGATCGTAATTTAAACACTTCTTTTTTTGATCCTGCCGGAGGAGGGGATCCAATTCTATACCAACATCTATTTTGATTTTTTGGTCAC
