# Supplementary material for: The tale of springs and streams: how different aquatic ecosystems impacted the mtDNA population structure of two riffle beetles in the Western Carpathians
Source: PeerJ. 2020 Oct 6;8:e10039. doi: 10.7717/peerj.10039 (PMC7546224; doi:10.7717/peerj.10039)
Supplement: Supplemental Information 6 — The sequence name consists of the working ID I species I Accession number. The sequence MT357997 is found in line 504 (> SKELM203-18 —Limnius perrisi —MT357997). The sequence MT358260 is found in line 426 (> ELMEU020-18 —Limnius perrisi —MT358260). [file peerj-08-10039-s006.fas]

>SKELM179-18|Limnius perrisi|MT358004
TACTAGGAATAGCATTAAGACTCCTAATCCGAGCTGAATTAGGAACACCGGGATCTCTAATTGGAGATGACCAAATTTATAATGTTATTGTTACAGCACATGCATTTATCATAATTTTCTTTATGGTTATGCCTATCATAATTGGAGGATTTGGTAACTGACTTGTTCCTCTTATACTCGGAGCTCCTGATATAGCCTTTCCTCGGATAAATAATATAAGATTCTGACTTTTACCCCCTTCACTATCTCTTCTTTTAATAAGAAGACTTGTGGAAAGAGGGGTAGGAACTGGATGAACAGTTTATCCTCCCTTATCTGCCAATATTGCTCATAGAGGATCATCCGTAGATTTAGCAATTTTCAGCCTTCATTTAGCTGGGATTTCTTCTATTCTTGGAGCAGTAAATTTTATTACAACTGTAATTAACATACGATCTCCGGGAATAACTTTCGACCGAATACCTTTATTTGTTTGATCAGTTGCAATTACTGCCCTTCTACTTCTTCTATCTCTACCAGTCTTAGCGGGAGCAATTACTATACTCTTAACAGACCGAAATCTTAATACTTCATTTTTCGACCCGGCAGGTGGAGGTGACCCTATTTTATACCAACATTTATTTTGATTTTTTGGTCACC
>SKELM178-18|Limnius perrisi|MT358020
TACTAGGAATAGCATTAAGACTCCTAATCCGAGCTGAATTAGGAACACCGGGATCTCTAATTGGAGATGACCAAATTTATAATGTTATTGTTACAGCACATGCATTTATCATAATTTTCTTTATGGTTATGCCTATCATAATTGGAGGATTTGGTAACTGACTTGTTCCTCTTATACTCGGAGCTCCTGATATAGCCTTTCCTCGGATAAATAATATAAGATTCTGACTTTTACCCCCTTCACTATCTCTTCTTTTAATAAGAAGACTTGTGGAAAGAGGGGTAGGAACTGGATGAACAGTTTATCCTCCCTTATCTGCCAATATTGCTCATAGAGGATCATCCGTAGATTTAGCAATTTTCAGCCTTCATTTAGCTGGGATTTCTTCTATTCTTGGAGCAGTAAATTTTATTACAACTGTAATTAACATACGATCTCCGGGAATAACTTTCGACCGAATACCTTTATTTGTTTGATCAGTTGCAATTACTGCCCTTCTACTTCTTCTATCTCTACCAGTCTTAGCGGGAGCAATTACTATACTCTTAACAGACCGAAATCTTAATACTTCATTTTTCGACCCGGCAGGTGGAGGTGACCCTATTTTATACCAACATTTATTTTGATTTTTTGGTCACC
>SKELM177-18|Limnius perrisi|MT358212
TACTAGGAATAGCATTAAGACTCCTAATCCGAGCTGAATTAGGAACACCGGGATCTCTAATTGGAGATGACCAAATTTATAATGTTATTGTTACAGCACATGCATTTATCATAATTTTCTTTATGGTTATGCCTATCATAATTGGAGGATTTGGTAACTGACTTGTTCCTCTTATACTCGGAGCTCCTGATATAGCCTTTCCTCGGATAAATAATATAAGATTCTGACTTTTACCCCCTTCACTATCTCTTCTTTTAATAAGAAGACTTGTGGAAAGAGGGGTAGGAACTGGATGAACAGTTTATCCTCCCTTATCTGCCAATATTGCTCATAGAGGATCATCCGTAGATTTAGCAATTTTCAGCCTTCATTTAGCTGGGATTTCTTCTATTCTTGGAGCAGTAAATTTTATTACAACTGTAATTAACATACGATCTCCGGGAATAACTTTCGACCGAATACCTTTATTTGTTTGATCAGTTGCAATTACTGCCCTTCTACTTCTTCTATCTCTACCAGTCTTAGCGGGAGCAATTACTATACTCTTAACAGACCGAAATCTTAATACTTCATTTTTCGACCCGGCAGGTGGAGGTGACCCTATTTTATACCAACATTTATTTTGATTTTTTGGTCACC
>SKELM176-18|Limnius perrisi|MT358243
TACTAGGAATAGCATTAAGACTCCTAATCCGAGCTGAATTAGGAACACCGGGATCTCTAATTGGAGATGACCAAATTTATAATGTTATTGTTACAGCACATGCATTTATCATAATTTTCTTTATGGTTATGCCTATCATAATTGGAGGATTTGGTAACTGACTTGTTCCTCTTATACTCGGAGCTCCTGATATAGCCTTTCCTCGGATAAATAATATAAGATTCTGACTTTTACCCCCTTCACTATCTCTTCTTTTAATAAGAAGACTTGTGGAAAGAGGGGTAGGAACTGGATGAACAGTTTATCCTCCCTTATCTGCCAATATTGCTCATAGAGGATCATCCGTAGATTTAGCAATTTTCAGCCTTCATTTAGCTGGGATTTCTTCTATTCTTGGAGCAGTAAATTTTATTACAACTGTAATTAACATACGATCTCCGGGAATAACTTTCGACCGAATACCTTTATTTGTTTGATCAGTTGCAATTACTGCCCTTCTACTTCTTCTATCTCTACCAGTCTTAGCGGGAGCAATTACTATACTCTTAACAGACCGAAATCTTAATACTTCATTTTTCGACCCGGCAGGTGGAGGTGACCCTATTTTATACCAACATTTATTTTGATTTTTTGGTCACC
>SKELM175-18|Limnius perrisi|MT358213
TACTAGGAATAGCATTAAGACTCCTAATCCGAGCTGAATTAGGAACACCGGGATCTCTAATTGGAGATGACCAAATTTATAATGTTATTGTTACAGCACATGCATTTATCATAATTTTCTTTATGGTTATGCCTATCATAATTGGAGGATTTGGTAACTGACTTGTTCCTCTTATACTCGGAGCTCCTGATATAGCCTTTCCTCGGATAAATAATATAAGATTCTGACTTTTACCCCCTTCACTATCTCTTCTTTTAATAAGAAGACTTGTGGAAAGAGGGGTAGGAACTGGATGAACAGTTTATCCTCCCTTATCTGCCAATATTGCTCATAGAGGATCATCCGTAGATTTAGCAATTTTCAGCCTTCATTTAGCTGGGATTTCTTCTATTCTTGGAGCAGTAAATTTTATTACAACTGTAATTAACATACGATCTCCGGGAATAACTTTCGACCGAATACCTTTATTTGTTTGATCAGTTGCAATTACTGCCCTTCTACTTCTTCTATCTCTACCAGTCTTAGCGGGAGCAATTACTATACTCTTAACAGACCGAAATCTTAATACTTCATTTTTCGACCCGGCAGGTGGAGGTGACCCTATTTTATACCAACATTTATTTTGATTTTTTGGTCACC
>SKELM169-18|Limnius perrisi|MT358048
TACTAGGAATAGCATTAAGACTCCTAATCCGAGCTGAATTAGGAACACCGGGATCTCTAATTGGAGATGACCAAATTTATAATGTTATTGTTACAGCACATGCATTTATCATAATTTTCTTTATGGTTATGCCTATCATAATTGGAGGATTTGGTAACTGACTTGTTCCTCTTATACTCGGAGCTCCTGATATAGCCTTTCCTCGGATAAATAATATAAGATTCTGACTTTTACCCCCTTCACTATCTCTTCTTTTAATAAGAAGACTTGTGGAAAGAGGGGTAGGAACTGGATGAACAGTTTATCCTCCCTTATCTGCCAATATTGCTCATAGAGGATCATCCGTAGATTTAGCAATTTTCAGCCTTCATTTAGCTGGGATTTCTTCTATTCTTGGAGCAGTAAATTTTATTACAACTGTAATTAACATACGATCTCCGGGAATAACTTTCGACCGAATACCTTTATTTGTTTGATCAGTTGCAATTACTGCCCTTCTACTTCTTCTATCTCTACCAGTCTTAGCGGGAGCAATTACTATACTCTTAACAGACCGAAATCTTAATACTTCATTTTTCGACCCGGCAGGTGGAGGTGACCCTATTTTATACCAACATTTATTTTGATTTTTTGGTCACC
>SKELM168-18|Limnius perrisi|MT358086
TACTAGGAATAGCATTAAGACTCCTAATCCGAGCTGAATTAGGAACACCGGGATCTCTAATTGGAGATGACCAAATTTATAATGTTATTGTTACAGCACATGCATTTATCATAATTTTCTTTATGGTTATGCCTATCATAATTGGAGGATTTGGTAACTGACTTGTTCCTCTTATACTCGGAGCTCCTGATATAGCCTTTCCTCGGATAAATAATATAAGATTCTGACTTTTACCCCCTTCACTATCTCTTCTTTTAATAAGAAGACTTGTGGAAAGAGGGGTAGGAACTGGATGAACAGTTTATCCTCCCTTATCTGCCAATATTGCTCATAGAGGATCATCCGTAGATTTAGCAATTTTCAGCCTTCATTTAGCTGGGATTTCTTCTATTCTTGGAGCAGTAAATTTTATTACAACTGTAATTAACATACGATCTCCGGGAATAACTTTCGACCGAATACCTTTATTTGTTTGATCAGTTGCAATTACTGCCCTTCTACTTCTTCTATCTCTACCAGTCTTAGCGGGAGCAATTACTATACTCTTAACAGACCGAAATCTTAATACTTCATTTTTCGACCCGGCAGGTGGAGGTGACCCTATTTTATACCAACATTTATTTTGATTTTTTGGTCACC
>SKELM167-18|Limnius perrisi|MT358248
TACTAGGAATAGCATTAAGACTCCTAATCCGAGCTGAATTAGGAACACCGGGATCTCTAATTGGAGATGACCAAATTTATAATGTTATTGTTACAGCACATGCATTTATCATAATTTTCTTTATGGTTATGCCTATCATAATTGGAGGATTTGGTAACTGACTTGTTCCTCTTATACTCGGAGCTCCTGATATAGCCTTTCCTCGGATAAATAATATAAGATTCTGACTTTTACCCCCTTCACTATCTCTTCTTTTAATAAGAAGACTTGTGGAAAGAGGGGTAGGAACTGGATGAACAGTTTATCCTCCCTTATCTGCCAATATTGCTCATAGAGGATCATCCGTAGATTTAGCAATTTTCAGCCTTCATTTAGCTGGGATTTCTTCTATTCTTGGAGCAGTAAATTTTATTACAACTGTAATTAACATACGATCTCCGGGAATAACTTTCGACCGAATACCTTTATTTGTTTGATCAGTTGCAATTACTGCCCTTCTACTTCTTCTATCTCTACCAGTCTTAGCGGGAGCAATTACTATACTCTTAACAGACCGAAATCTTAATACTTCATTTTTCGACCCGGCAGGTGGAGGTGACCCTATTTTATACCAACATTTATTTTGATTTTTTGGTCACC
>SKELM166-18|Limnius perrisi|MT358029
TACTAGGAATAGCATTAAGACTCCTAATCCGAGCTGAATTAGGAACACCGGGATCTCTAATTGGAGATGACCAAATTTATAATGTTATTGTTACAGCACATGCATTTATCATAATTTTCTTTATGGTTATGCCTATCATAATTGGAGGATTTGGTAACTGACTTGTTCCTCTTATACTCGGAGCTCCTGATATAGCCTTTCCTCGGATAAATAATATAAGATTCTGACTTTTACCCCCTTCACTATCTCTTCTTTTAATAAGAAGACTTGTGGAAAGAGGGGTAGGAACTGGATGAACAGTTTATCCTCCCTTATCTGCCAATATTGCTCATAGAGGATCATCCGTAGATTTAGCAATTTTCAGCCTTCATTTAGCTGGGATTTCTTCTATTCTTGGAGCAGTAAATTTTATTACAACTGTAATTAACATACGATCTCCGGGAATAACTTTCGACCGAATACCTTTATTTGTTTGATCAGTTGCAATTACTGCCCTTCTACTTCTTCTATCTCTACCAGTCTTAGCGGGAGCAATTACTATACTCTTAACAGACCGAAATCTTAATACTTCATTTTTCGACCCGGCAGGTGGAGGTGACCCTATTTTATACCAACATTTATTTTGATTTTTTGGTCACC
>SKELM165-18|Limnius perrisi|MT358013
TACTAGGAATAGCATTAAGACTCCTAATCCGAGCTGAATTAGGAACACCGGGATCTCTAATTGGAGATGACCAAATTTATAATGTTATTGTTACAGCACATGCATTTATCATAATTTTCTTTATGGTTATGCCTATCATAATTGGAGGATTTGGTAACTGACTTGTTCCTCTTATACTCGGAGCTCCTGATATAGCCTTTCCTCGGATAAATAATATAAGATTCTGACTTTTACCCCCTTCACTATCTCTTCTTTTAATAAGAAGACTTGTGGAAAGAGGGGTAGGAACTGGATGAACAGTTTATCCTCCCTTATCTGCCAATATTGCTCATAGAGGATCATCCGTAGATTTAGCAATTTTCAGCCTTCATTTAGCTGGGATTTCTTCTATTCTTGGAGCAGTAAATTTTATTACAACTGTAATTAACATACGATCTCCGGGAATAACTTTCGACCGAATACCTTTATTTGTTTGATCAGTTGCAATTACTGCCCTTCTACTTCTTCTATCTCTACCAGTCTTAGCGGGAGCAATTACTATACTCTTAACAGACCGAAATCTTAATACTTCATTTTTCGACCCGGCAGGTGGAGGTGACCCTATTTTATACCAACATTTATTTTGATTTTTTGGTCACC
>SKELM164-18|Limnius perrisi|MT358149
TACTAGGAATAGCATTAAGACTCCTAATCCGAGCTGAATTAGGAACACCGGGATCTCTAATTGGAGATGACCAAATTTATAATGTTATTGTTACAGCACATGCATTTATCATAATTTTCTTTATGGTTATGCCTATCATAATTGGAGGATTTGGTAACTGACTTGTTCCTCTTATACTCGGAGCTCCTGATATAGCCTTTCCTCGGATAAATAATATAAGATTCTGACTTTTACCCCCTTCACTATCTCTTCTTTTAATAAGAAGACTTGTGGAAAGAGGGGTAGGAACTGGATGAACAGTTTATCCTCCCTTATCTGCCAATATTGCTCATAGAGGATCATCCGTAGATTTAGCAATTTTCAGCCTTCATTTAGCTGGGATTTCTTCTATTCTTGGAGCAGTAAATTTTATTACAACTGTAATTAACATACGATCTCCGGGAATAACTTTCGACCGAATACCTTTATTTGTTTGATCAGTTGCAATTACTGCCCTTCTACTTCTTCTATCTCTACCAGTCTTAGCGGGAGCAATTACTATACTCTTAACAGACCGAAATCTTAATACTTCATTTTTCGACCCGGCAGGTGGAGGTGACCCTATTTTATACCAACATTTATTTTGATTTTTTGGTCACC
>SKELM163-18|Limnius perrisi|MT358217
TACTAGGAATAGCATTAAGACTCCTAATCCGAGCTGAATTAGGAACACCGGGATCTCTAATTGGAGATGACCAAATTTATAATGTTATTGTTACAGCACATGCATTTATCATAATTTTCTTTATGGTTATGCCTATCATAATTGGAGGATTTGGTAACTGACTTGTTCCTCTTATACTCGGAGCTCCTGATATAGCCTTTCCTCGGATAAATAATATAAGATTCTGACTTTTACCCCCTTCACTATCTCTTCTTTTAATAAGAAGACTTGTGGAAAGAGGGGTAGGAACTGGATGAACAGTTTATCCTCCCTTATCTGCCAATATTGCTCATAGAGGATCATCCGTAGATTTAGCAATTTTCAGCCTTCATTTAGCTGGGATTTCTTCTATTCTTGGAGCAGTAAATTTTATTACAACTGTAATTAACATACGATCTCCGGGAATAACTTTCGACCGAATACCTTTATTTGTTTGATCAGTTGCAATTACTGCCCTTCTACTTCTTCTATCTCTACCAGTCTTAGCGGGAGCAATTACTATACTCTTAACAGACCGAAATCTTAATACTTCATTTTTCGACCCGGCAGGTGGAGGTGACCCTATTTTATACCAACATTTATTTTGATTTTTTGGTCACC
>SKELM160-18|Limnius perrisi|MT358075
GAATACTAGGAATAGCATTAAGACTCCTAATCCGAGCTGAATTAGGAACACCGGGATCTCTAATTGGAGATGACCAAATTTATAATGTTATTGTTACAGCACATGCATTTATCATAATTTTCTTTATGGTTATGCCTATCATAATTGGAGGATTTGGTAACTGACTTGTTCCTCTTATACTCGGAGCTCCTGATATAGCCTTTCCTCGGATAAATAATATAAGATTCTGACTTTTACCCCCTTCACTATCTCTTCTTTTAATAAGAAGACTTGTGGAAAGAGGGGTAGGAACTGGATGAACAGTTTATCCTCCCTTATCTGCCAATATTGCTCATAGAGGATCATCCGTAGATTTAGCAATTTTCAGCCTTCATTTAGCTGGGATTTCTTCTATTCTTGGAGCAGTAAATTTTATTACAACTGTAATTAACATACGATCTCCGGGAATAACTTTCGACCGAATACCTTTATTTGTTTGATCAGTTGCAATTACTGCCCTTCTACTTCTTCTATCTCTACCAGTCTTAGCGGGAGCAATTACTATACTCTTAACAGACCGAAATCTTAATACTTCATTTTTCGACCCGGCAGGTGGAGGTGACCCTATTTTATACCAACATTTATTTTGATTTTTTGGTCACC
>SKELM159-18|Limnius perrisi|MT358010
GAATACTAGGAATAGCATTAAGACTCCTAATCCGAGCTGAATTAGGAACACCGGGATCTCTAATTGGAGATGACCAAATTTATAATGTTATTGTTACAGCACATGCATTTATCATAATTTTCTTTATGGTTATGCCTATCATAATTGGAGGATTTGGTAACTGACTTGTTCCTCTTATACTCGGAGCTCCTGATATAGCCTTTCCTCGGATAAATAATATAAGATTCTGACTTTTACCCCCTTCACTATCTCTTCTTTTAATAAGAAGACTTGTGGAAAGAGGGGTAGGAACTGGATGAACAGTTTATCCTCCCTTATCTGCCAATATTGCTCATAGAGGATCATCCGTAGATTTAGCAATTTTCAGCCTTCATTTAGCTGGGATTTCTTCTATTCTTGGAGCAGTAAATTTTATTACAACTGTAATTAACATACGATCTCCGGGAATAACTTTCGACCGAATACCTTTATTTGTTTGATCAGTTGCAATTACTGCCCTTCTACTTCTTCTATCTCTACCAGTCTTAGCGGGAGCAATTACTATACTCTTAACAGACCGAAATCTTAATACTTCATTTTTCGACCCGGCAGGTGGAGGTGACCCTATTTTATACCAACATTTATTTTGATTTTTTGGTCACC
>SKELM158-18|Limnius perrisi|MT358154
GAATACTAGGAATAGCATTAAGACTCCTAATCCGAGCTGAATTAGGAACACCGGGATCTCTAATTGGAGATGACCAAATTTATAATGTTATTGTTACAGCACATGCATTTATCATAATTTTCTTTATGGTTATGCCTATCATAATTGGAGGATTTGGTAACTGACTTGTTCCTCTTATACTCGGAGCTCCTGATATAGCCTTTCCTCGGATAAATAATATAAGATTCTGACTTTTACCCCCTTCACTATCTCTTCTTTTAATAAGAAGACTTGTGGAAAGAGGGGTAGGAACTGGATGAACAGTTTATCCTCCCTTATCTGCCAATATTGCTCATAGAGGATCATCCGTAGATTTAGCAATTTTCAGCCTTCATTTAGCTGGGATTTCTTCTATTCTTGGAGCAGTAAATTTTATTACAACTGTAATTAACATACGATCTCCGGGAATAACTTTCGACCGAATACCTTTATTTGTTTGATCAGTTGCAATTACTGCCCTTCTACTTCTTCTATCTCTACCAGTCTTAGCGGGAGCAATTACTATACTCTTAACAGACCGAAATCTTAATACTTCATTTTTCGACCCGGCAGGTGGAGGTGACCCTATTTTATACCAACATTTATTTTGATTTTTTGGTCACC
>SKELM157-18|Limnius perrisi|MT358037
GAATACTAGGAATAGCATTAAGACTCCTAATCCGAGCTGAATTAGGAACACCGGGATCTCTAATTGGAGATGACCAAATTTATAATGTTATTGTTACAGCACATGCATTTATCATAATTTTCTTTATGGTTATGCCTATCATAATTGGAGGATTTGGTAACTGACTTGTTCCTCTTATACTCGGAGCTCCTGATATAGCCTTTCCTCGGATAAATAATATAAGATTCTGACTTTTACCCCCTTCACTATCTCTTCTTTTAATAAGAAGACTTGTGGAAAGAGGGGTAGGAACTGGATGAACAGTTTATCCTCCCTTATCTGCCAATATTGCTCATAGAGGATCATCCGTAGATTTAGCAATTTTCAGCCTTCATTTAGCTGGGATTTCTTCTATTCTTGGAGCAGTAAATTTTATTACAACTGTAATTAACATACGATCTCCGGGAATAACTTTCGACCGAATACCTTTATTTGTTTGATCAGTTGCAATTACTGCCCTTCTACTTCTTCTATCTCTACCAGTCTTAGCGGGAGCAATTACTATACTCTTAACAGACCGAAATCTTAATACTTCATTTTTCGACCCGGCAGGTGGAGGTGACCCTATTTTATACCAACATTTATTTTGATTTTTTGGTCACC
>SKELM156-18|Limnius perrisi|MT358202
GAATACTAGGAATAGCATTAAGACTCCTAATCCGAGCTGAATTAGGAACACCGGGATCTCTAATTGGAGATGACCAAATTTATAATGTTATTGTTACAGCACATGCATTTATCATAATTTTCTTTATGGTTATGCCTATCATAATTGGAGGATTTGGTAACTGACTTGTTCCTCTTATACTCGGAGCTCCTGATATAGCCTTTCCTCGGATAAATAATATAAGATTCTGACTTTTACCCCCTTCACTATCTCTTCTTTTAATAAGAAGACTTGTGGAAAGAGGGGTAGGAACTGGATGAACAGTTTATCCTCCCTTATCTGCCAATATTGCTCATAGAGGATCATCCGTAGATTTAGCAATTTTCAGCCTTCATTTAGCTGGGATTTCTTCTATTCTTGGAGCAGTAAATTTTATTACAACTGTAATTAACATACGATCTCCGGGAATAACTTTCGACCGAATACCTTTATTTGTTTGATCAGTTGCAATTACTGCCCTTCTACTTCTTCTATCTCTACCAGTCTTAGCGGGAGCAATTACTATACTCTTAACAGACCGAAATCTTAATACTTCATTTTTCGACCCGGCAGGTGGAGGTGACCCTATTTTATACCAACATTTATTTTGATTTTTTGGTCACC
>SKELM155-18|Limnius perrisi|MT358176
GAATACTAGGAATAGCATTAAGACTCCTAATCCGAGCTGAATTAGGAACACCGGGATCTCTAATTGGAGATGACCAAATTTATAATGTTATTGTTACAGCACATGCATTTATCATAATTTTCTTTATGGTTATGCCTATCATAATTGGAGGATTTGGTAACTGACTTGTTCCTCTTATACTCGGAGCTCCTGATATAGCCTTTCCTCGGATAAATAATATAAGATTCTGACTTTTACCCCCTTCACTATCTCTTCTTTTAATAAGAAGACTTGTGGAAAGAGGGGTAGGAACTGGATGAACAGTTTATCCTCCCTTATCTGCCAATATTGCTCATAGAGGATCATCCGTAGATTTAGCAATTTTCAGCCTTCATTTAGCTGGGATTTCTTCTATTCTTGGAGCAGTAAATTTTATTACAACTGTAATTAACATACGATCTCCGGGAATAACTTTCGACCGAATACCTTTATTTGTTTGATCAGTTGCAATTACTGCCCTTCTACTTCTTCTATCTCTACCAGTCTTAGCGGGAGCAATTACTATACTCTTAACAGACCGAAATCTTAATACTTCATTTTTCGACCCGGCAGGTGGAGGTGACCCTATTTTATACCAACATTTATTTTGATTTTTTGGTCACC
>SKELM154-18|Limnius perrisi|MT358237
GAATACTAGGAATAGCATTAAGACTCCTAATCCGAGCTGAATTAGGAACACCGGGATCTCTAATTGGAGATGACCAAATTTATAATGTTATTGTTACAGCACATGCATTTATCATAATTTTCTTTATGGTTATGCCTATCATAATTGGAGGATTTGGTAACTGACTTGTTCCTCTTATACTCGGAGCTCCTGATATAGCCTTTCCTCGGATAAATAATATAAGATTCTGACTTTTACCCCCTTCACTATCTCTTCTTTTAATAAGAAGACTTGTGGAAAGAGGGGTAGGAACTGGATGAACAGTTTATCCTCCCTTATCTGCCAATATTGCTCATAGAGGATCATCCGTAGATTTAGCAATTTTCAGCCTTCATTTAGCTGGGATTTCTTCTATTCTTGGAGCAGTAAATTTTATTACAACTGTAATTAACATACGATCTCCGGGAATAACTTTCGACCGAATACCTTTATTTGTTTGATCAGTTGCAATTACTGCCCTTCTACTTCTTCTATCTCTACCAGTCTTAGCGGGAGCAATTACTATACTCTTAACAGACCGAAATCTTAATACTTCATTTTTCGACCCGGCAGGTGGAGGTGACCCTATTTTATACCAACATTTATTTTGATTTTTTGGTCACC
>SKELM153-18|Limnius perrisi|MT358113
GAATACTAGGAATAGCATTAAGACTCCTAATCCGAGCTGAATTAGGAACACCGGGATCTCTAATTGGAGATGACCAAATTTATAATGTTATTGTTACAGCACATGCATTTATCATAATTTTCTTTATGGTTATGCCTATCATAATTGGAGGATTTGGTAACTGACTTGTTCCTCTTATACTCGGAGCTCCTGATATAGCCTTTCCTCGGATAAATAATATAAGATTCTGACTTTTACCCCCTTCACTATCTCTTCTTTTAATAAGAAGACTTGTGGAAAGAGGGGTAGGAACTGGATGAACAGTTTATCCTCCCTTATCTGCCAATATTGCTCATAGAGGATCATCCGTAGATTTAGCAATTTTCAGCCTTCATTTAGCTGGGATTTCTTCTATTCTTGGAGCAGTAAATTTTATTACAACTGTAATTAACATACGATCTCCGGGAATAACTTTCGACCGAATACCTTTATTTGTTTGATCAGTTGCAATTACTGCCCTTCTACTTCTTCTATCTCTACCAGTCTTAGCGGGAGCAATTACTATACTCTTAACAGACCGAAATCTTAATACTTCATTTTTCGACCCGGCAGGTGGAGGTGACCCTATTTTATACCAACATTTATTTTGATTTTTTGGTCACC
>SKELM152-18|Limnius perrisi|MT358172
GAATACTAGGAATAGCATTAAGACTCCTAATCCGAGCTGAATTAGGAACACCGGGATCTCTAATTGGAGATGACCAAATTTATAATGTTATTGTTACAGCACATGCATTTATCATAATTTTCTTTATGGTTATGCCTATCATAATTGGAGGATTTGGTAACTGACTTGTTCCTCTTATACTCGGAGCTCCTGATATAGCCTTTCCTCGGATAAATAATATAAGATTCTGACTTTTACCCCCTTCACTATCTCTTCTTTTAATAAGAAGACTTGTGGAAAGAGGGGTAGGAACTGGATGAACAGTTTATCCTCCCTTATCTGCCAATATTGCTCATAGAGGATCATCCGTAGATTTAGCAATTTTCAGCCTTCATTTAGCTGGGATTTCTTCTATTCTTGGAGCAGTAAATTTTATTACAACTGTAATTAACATACGATCTCCGGGAATAACTTTCGACCGAATACCTTTATTTGTTTGATCAGTTGCAATTACTGCCCTTCTACTTCTTCTATCTCTACCAGTCTTAGCGGGAGCAATTACTATACTCTTAACAGACCGAAATCTTAATACTTCATTTTTCGACCCGGCAGGTGGAGGTGACCCTATTTTATACCAACATTTATTTTGATTTTTTGGTCACC
>SKELM151-18|Limnius perrisi|MT358067
GAATACTAGGAATAGCATTAAGACTCCTAATCCGAGCTGAATTAGGAACACCGGGATCTCTAATTGGAGATGACCAAATTTATAATGTTATTGTTACAGCACATGCATTTATCATAATTTTCTTTATGGTTATGCCTATCATAATTGGAGGATTTGGTAACTGACTTGTTCCTCTTATACTCGGAGCTCCTGATATAGCCTTTCCTCGGATAAATAATATAAGATTCTGACTTTTACCCCCTTCACTATCTCTTCTTTTAATAAGAAGACTTGTGGAAAGAGGGGTAGGAACTGGATGAACAGTTTATCCTCCCTTATCTGCCAATATTGCTCATAGAGGATCATCCGTAGATTTAGCAATTTTCAGCCTTCATTTAGCTGGGATTTCTTCTATTCTTGGAGCAGTAAATTTTATTACAACTGTAATTAACATACGATCTCCGGGAATAACTTTCGACCGAATACCTTTATTTGTTTGATCAGTTGCAATTACTGCCCTTCTACTTCTTCTATCTCTACCAGTCTTAGCGGGAGCAATTACTATACTCTTAACAGACCGAAATCTTAATACTTCATTTTTCGACCCGGCAGGTGGAGGTGACCCTATTTTATACCAACATTTATTTTGATTTTTTGGTCACC
>SKELM150-18|Limnius perrisi|MT358142
GAATACTAGGAATAGCATTAAGACTCCTAATCCGAGCTGAATTAGGAACACCGGGATCTCTAATTGGAGATGACCAAATTTATAATGTTATTGTTACAGCACATGCATTTATCATAATTTTCTTTATGGTTATGCCTATCATAATTGGAGGATTTGGTAACTGACTTGTTCCTCTTATACTCGGAGCTCCTGATATAGCCTTTCCTCGGATAAATAATATAAGATTCTGACTTTTACCCCCTTCACTATCTCTTCTTTTAATAAGAAGACTTGTGGAAAGAGGGGTAGGAACTGGATGAACAGTTTATCCTCCCTTATCTGCCAATATTGCTCATAGAGGATCATCCGTAGATTTAGCAATTTTCAGCCTTCATTTAGCTGGGATTTCTTCTATTCTTGGAGCAGTAAATTTTATTACAACTGTAATTAACATACGATCTCCGGGAATAACTTTCGACCGAATACCTTTATTTGTTTGATCAGTTGCAATTACTGCCCTTCTACTTCTTCTATCTCTACCAGTCTTAGCGGGAGCAATTACTATACTCTTAACAGACCGAAATCTTAATACTTCATTTTTCGACCCGGCAGGTGGAGGTGACCCTATTTTATACCAACATTTATTTTGATTTTTTGGTCACC
>SKELM149-18|Limnius perrisi|MT358134
GAATACTAGGAATAGCATTAAGACTCCTAATCCGAGCTGAATTAGGAACACCGGGATCTCTAATTGGAGATGACCAAATTTATAATGTTATTGTTACAGCACATGCATTTATCATAATTTTCTTTATGGTTATGCCTATCATAATTGGAGGATTTGGTAACTGACTTGTTCCTCTTATACTCGGAGCTCCTGATATAGCCTTTCCTCGGATAAATAATATAAGATTCTGACTTTTACCCCCTTCACTATCTCTTCTTTTAATAAGAAGACTTGTGGAAAGAGGGGTAGGAACTGGATGAACAGTTTATCCTCCCTTATCTGCCAATATTGCTCATAGAGGATCATCCGTAGATTTAGCAATTTTCAGCCTTCATTTAGCTGGGATTTCTTCTATTCTTGGAGCAGTAAATTTTATTACAACTGTAATTAACATACGATCTCCGGGAATAACTTTCGACCGAATACCTTTATTTGTTTGATCAGTTGCAATTACTGCCCTTCTACTTCTTCTATCTCTACCAGTCTTAGCGGGAGCAATTACTATACTCTTAACAGACCGAAATCTTAATACTTCATTTTTCGACCCGGCAGGTGGAGGTGACCCTATTTTATACCAACATTTATTTTGATTTTTTGGTCACC
>SKELM148-18|Limnius perrisi|MT358085
GAATACTAGGAATAGCATTAAGACTCCTAATCCGAGCTGAATTAGGAACACCGGGATCTCTAATTGGAGATGACCAAATTTATAATGTTATTGTTACAGCACATGCATTTATCATAATTTTCTTTATGGTTATGCCTATCATAATTGGAGGATTTGGTAACTGACTTGTTCCTCTTATACTCGGAGCTCCTGATATAGCCTTTCCTCGGATAAATAATATAAGATTCTGACTTTTACCCCCTTCACTATCTCTTCTTTTAATAAGAAGACTTGTGGAAAGAGGGGTAGGAACTGGATGAACAGTTTATCCTCCCTTATCTGCCAATATTGCTCATAGAGGATCATCCGTAGATTTAGCAATTTTCAGCCTTCATTTAGCTGGGATTTCTTCTATTCTTGGAGCAGTAAATTTTATTACAACTGTAATTAACATACGATCTCCGGGAATAACTTTCGACCGAATACCTTTATTTGTTTGATCAGTTGCAATTACTGCCCTTCTACTTCTTCTATCTCTACCAGTCTTAGCGGGAGCAATTACTATACTCTTAACAGACCGAAATCTTAATACTTCATTTTTCGACCCGGCAGGTGGAGGTGACCCTATTTTATACCAACATTTATTTTGATTTTTTGGTCACC
>SKELM147-18|Limnius perrisi|MT358030
GAATACTAGGAATAGCATTAAGACTCCTAATCCGAGCTGAATTAGGAACACCGGGATCTCTAATTGGAGATGACCAAATTTATAATGTTATTGTTACAGCACATGCATTTATCATAATTTTCTTTATGGTTATGCCTATCATAATTGGAGGATTTGGTAACTGACTTGTTCCTCTTATACTCGGAGCTCCTGATATAGCCTTTCCTCGGATAAATAATATAAGATTCTGACTTTTACCCCCTTCACTATCTCTTCTTTTAATAAGAAGACTTGTGGAAAGAGGGGTAGGAACTGGATGAACAGTTTATCCTCCCTTATCTGCCAATATTGCTCATAGAGGATCATCCGTAGATTTAGCAATTTTCAGCCTTCATTTAGCTGGGATTTCTTCTATTCTTGGAGCAGTAAATTTTATTACAACTGTAATTAACATACGATCTCCGGGAATAACTTTCGACCGAATACCTTTATTTGTTTGATCAGTTGCAATTACTGCCCTTCTACTTCTTCTATCTCTACCAGTCTTAGCGGGAGCAATTACTATACTCTTAACAGACCGAAATCTTAATACTTCATTTTTCGACCCGGCAGGTGGAGGTGACCCTATTTTATACCAACATTTATTTTGATTTTTTGGTCACC
>SKELM146-18|Limnius perrisi|MT358052
GAATACTAGGAATAGCATTAAGACTCCTAATCCGAGCTGAATTAGGAACACCGGGATCTCTAATTGGAGATGACCAAATTTATAATGTTATTGTTACAGCACATGCATTTATCATAATTTTCTTTATGGTTATGCCTATCATAATTGGAGGATTTGGTAACTGACTTGTTCCTCTTATACTCGGAGCTCCTGATATAGCCTTTCCTCGGATAAATAATATAAGATTCTGACTTTTACCCCCTTCACTATCTCTTCTTTTAATAAGAAGACTTGTGGAAAGAGGGGTAGGAACTGGATGAACAGTTTATCCTCCCTTATCTGCCAATATTGCTCATAGAGGATCATCCGTAGATTTAGCAATTTTCAGCCTTCATTTAGCTGGGATTTCTTCTATTCTTGGAGCAGTAAATTTTATTACAACTGTAATTAACATACGATCTCCGGGAATAACTTTCGACCGAATACCTTTATTTGTTTGATCAGTTGCAATTACTGCCCTTCTACTTCTTCTATCTCTACCAGTCTTAGCGGGAGCAATTACTATACTCTTAACAGACCGAAATCTTAATACTTCATTTTTCGACCCGGCAGGTGGAGGTGACCCTATTTTATACCAACATTTATTTTGATTTTTTGGTCACC
>SKELM145-18|Limnius perrisi|MT358009
GAATACTAGGAATAGCATTAAGACTCCTAATCCGAGCTGAATTAGGAACACCGGGATCTCTAATTGGAGATGACCAAATTTATAATGTTATTGTTACAGCACATGCATTTATCATAATTTTCTTTATGGTTATGCCTATCATAATTGGAGGATTTGGTAACTGACTTGTTCCTCTTATACTCGGAGCTCCTGATATAGCCTTTCCTCGGATAAATAATATAAGATTCTGACTTTTACCCCCTTCACTATCTCTTCTTTTAATAAGAAGACTTGTGGAAAGAGGGGTAGGAACTGGATGAACAGTTTATCCTCCCTTATCTGCCAATATTGCTCATAGAGGATCATCCGTAGATTTAGCAATTTTCAGCCTTCATTTAGCTGGGATTTCTTCTATTCTTGGAGCAGTAAATTTTATTACAACTGTAATTAACATACGATCTCCGGGAATAACTTTCGACCGAATACCTTTATTTGTTTGATCAGTTGCAATTACTGCCCTTCTACTTCTTCTATCTCTACCAGTCTTAGCGGGAGCAATTACTATACTCTTAACAGACCGAAATCTTAATACTTCATTTTTCGACCCGGCAGGTGGAGGTGACCCTATTTTATACCAACATTTATTTTGATTTTTTGGTCACC
>SKELM144-18|Limnius perrisi|MT358115
GAATACTAGGAATAGCATTAAGACTCCTAATCCGAGCTGAATTAGGAACACCGGGATCTCTAATTGGAGATGACCAAATTTATAATGTTATTGTTACAGCACATGCATTTATCATAATTTTCTTTATGGTTATGCCTATCATAATTGGAGGATTTGGTAACTGACTTGTTCCTCTTATACTCGGAGCTCCTGATATAGCCTTTCCTCGGATAAATAATATAAGATTCTGACTTTTACCCCCTTCACTATCTCTTCTTTTAATAAGAAGACTTGTGGAAAGAGGGGTAGGAACTGGATGAACAGTTTATCCTCCCTTATCTGCCAATATTGCTCATAGAGGATCATCCGTAGATTTAGCAATTTTCAGCCTTCATTTAGCTGGGATTTCTTCTATTCTTGGAGCAGTAAATTTTATTACAACTGTAATTAACATACGATCTCCGGGAATAACTTTCGACCGAATACCTTTATTTGTTTGATCAGTTGCAATTACTGCCCTTCTACTTCTTCTATCTCTACCAGTCTTAGCGGGAGCAATTACTATACTCTTAACAGACCGAAATCTTAATACTTCATTTTTCGACCCGGCAGGTGGAGGTGACCCTATTTTATACCAACATTTATTTTGATTTTTTGGTCACC
>SKELM143-18|Limnius perrisi|MT358141
GAATACTAGGAATAGCATTAAGACTCCTAATCCGAGCTGAATTAGGAACACCGGGATCTCTAATTGGAGATGACCAAATTTATAATGTTATTGTTACAGCACATGCATTTATCATAATTTTCTTTATGGTTATGCCTATCATAATTGGAGGATTTGGTAACTGACTTGTTCCTCTTATACTCGGAGCTCCTGATATAGCCTTTCCTCGGATAAATAATATAAGATTCTGACTTTTACCCCCTTCACTATCTCTTCTTTTAATAAGAAGACTTGTGGAAAGAGGGGTAGGAACTGGATGAACAGTTTATCCTCCCTTATCTGCCAATATTGCTCATAGAGGATCATCCGTAGATTTAGCAATTTTCAGCCTTCATTTAGCTGGGATTTCTTCTATTCTTGGAGCAGTAAATTTTATTACAACTGTAATTAACATACGATCTCCGGGAATAACTTTCGACCGAATACCTTTATTTGTTTGATCAGTTGCAATTACTGCCCTTCTACTTCTTCTATCTCTACCAGTCTTAGCGGGAGCAATTACTATACTCTTAACAGACCGAAATCTTAATACTTCATTTTTCGACCCGGCAGGTGGAGGTGACCCTATTTTATACCAACATTTATTTTGATTTTTTGGTCACC
>SKELM142-18|Limnius perrisi|MT358195
GAATACTAGGAATAGCATTAAGACTCCTAATCCGAGCTGAATTAGGAACACCGGGATCTCTAATTGGAGATGACCAAATTTATAATGTTATTGTTACAGCACATGCATTTATCATAATTTTCTTTATGGTTATGCCTATCATAATTGGAGGATTTGGTAACTGACTTGTTCCTCTTATACTCGGAGCTCCTGATATAGCCTTTCCTCGGATAAATAATATAAGATTCTGACTTTTACCCCCTTCACTATCTCTTCTTTTAATAAGAAGACTTGTGGAAAGAGGGGTAGGAACTGGATGAACAGTTTATCCTCCCTTATCTGCCAATATTGCTCATAGAGGATCATCCGTAGATTTAGCAATTTTCAGCCTTCATTTAGCTGGGATTTCTTCTATTCTTGGAGCAGTAAATTTTATTACAACTGTAATTAACATACGATCTCCGGGAATAACTTTCGACCGAATACCTTTATTTGTTTGATCAGTTGCAATTACTGCCCTTCTACTTCTTCTATCTCTACCAGTCTTAGCGGGAGCAATTACTATACTCTTAACAGACCGAAATCTTAATACTTCATTTTTCGACCCGGCAGGTGGAGGTGACCCTATTTTATACCAACATTTATTTTGATTTTTTGGTCACC
>SKELM141-18|Limnius perrisi|MT358222
GAATACTAGGAATAGCATTAAGACTCCTAATCCGAGCTGAATTAGGAACACCGGGATCTCTAATTGGAGATGACCAAATTTATAATGTTATTGTTACAGCACATGCATTTATCATAATTTTCTTTATGGTTATGCCTATCATAATTGGAGGATTTGGTAACTGACTTGTTCCTCTTATACTCGGAGCTCCTGATATAGCCTTTCCTCGGATAAATAATATAAGATTCTGACTTTTACCCCCTTCACTATCTCTTCTTTTAATAAGAAGACTTGTGGAAAGAGGGGTAGGAACTGGATGAACAGTTTATCCTCCCTTATCTGCCAATATTGCTCATAGAGGATCATCCGTAGATTTAGCAATTTTCAGCCTTCATTTAGCTGGGATTTCTTCTATTCTTGGAGCAGTAAATTTTATTACAACTGTAATTAACATACGATCTCCGGGAATAACTTTCGACCGAATACCTTTATTTGTTTGATCAGTTGCAATTACTGCCCTTCTACTTCTTCTATCTCTACCAGTCTTAGCGGGAGCAATTACTATACTCTTAACAGACCGAAATCTTAATACTTCATTTTTCGACCCGGCAGGTGGAGGTGACCCTATTTTATACCAACATTTATTTTGATTTTTTGGTCACC
>SKELM140-18|Limnius perrisi|MT358225
TACTAGGAATAGCATTAAGACTCCTAATCCGAGCTGAATTAGGAACACCGGGATCTCTAATTGGAGATGACCAAATTTATAATGTTATTGTTACAGCACATGCATTTATCATAATTTTCTTTATGGTTATGCCTATCATAATTGGAGGATTTGGTAACTGACTTGTTCCTCTTATACTCGGAGCTCCTGATATAGCCTTTCCTCGGATAAATAATATAAGATTCTGACTTTTACCCCCTTCACTATCTCTTCTTTTAATAAGAAGACTTGTGGAAAGAGGGGTAGGAACTGGATGAACAGTTTATCCTCCCTTATCTGCCAATATTGCTCATAGAGGATCATCCGTAGATTTAGCAATTTTCAGCCTTCATTTAGCTGGGATTTCTTCTATTCTTGGAGCAGTAAATTTTATTACAACTGTAATTAACATACGATCTCCGGGAATAACTTTCGACCGAATACCTTTATTTGTTTGATCAGTTGCAATTACTGCCCTTCTACTTCTTCTATCTCTACCAGTCTTAGCGGGAGCAATTACTATACTCTTAACAGACCGAAATCTTAATACTTCATTTTTCGACCCGGCAGGTGGAGGTGACCCTATTTTATACCAACATTTATTTTGATTTTTTGGTCAC
>SKELM138-18|Limnius perrisi|MT358050
TACTAGGAATAGCATTAAGACTCCTAATCCGAGCTGAATTAGGAACACCGGGATCTCTAATTGGAGATGACCAAATTTATAATGTTATTGTTACAGCACATGCATTTATCATAATTTTCTTTATGGTTATGCCTATCATAATTGGAGGATTTGGTAACTGACTTGTTCCTCTTATACTCGGAGCTCCTGATATAGCCTTTCCTCGGATAAATAATATAAGATTCTGACTTTTACCCCCTTCACTATCTCTTCTTTTAATAAGAAGACTTGTGGAAAGAGGGGTAGGAACTGGATGAACAGTTTATCCTCCCTTATCTGCCAATATTGCTCATAGAGGATCATCCGTAGATTTAGCAATTTTCAGCCTTCATTTAGCTGGGATTTCTTCTATTCTTGGAGCAGTAAATTTTATTACAACTGTAATTAACATACGATCTCCGGGAATAACTTTCGACCGAATACCTTTATTTGTTTGATCAGTTGCAATTACTGCCCTTCTACTTCTTCTATCTCTACCAGTCTTAGCGGGAGCAATTACTATACTCTTAACAGACCGAAATCTTAATACTTCATTTTTCGACCCGGCAGGTGGAGGTGACCCTATTTTATACCAACATTTATTTTGATTTTTTGGTCAC
>SKELM137-18|Limnius perrisi|MT358072
TACTAGGAATAGCATTAAGACTCCTAATCCGAGCTGAATTAGGAACACCGGGATCTCTAATTGGAGATGACCAAATTTATAATGTTATTGTTACAGCACATGCATTTATCATAATTTTCTTTATGGTTATGCCTATCATAATTGGAGGATTTGGTAACTGACTTGTTCCTCTTATACTCGGAGCTCCTGATATAGCCTTTCCTCGGATAAATAATATAAGATTCTGACTTTTACCCCCTTCACTATCTCTTCTTTTAATAAGAAGACTTGTGGAAAGAGGGGTAGGAACTGGATGAACAGTTTATCCTCCCTTATCTGCCAATATTGCTCATAGAGGATCATCCGTAGATTTAGCAATTTTCAGCCTTCATTTAGCTGGGATTTCTTCTATTCTTGGAGCAGTAAATTTTATTACAACTGTAATTAACATACGATCTCCGGGAATAACTTTCGACCGAATACCTTTATTTGTTTGATCAGTTGCAATTACTGCCCTTCTACTTCTTCTATCTCTACCAGTCTTAGCGGGAGCAATTACTATACTCTTAACAGACCGAAATCTTAATACTTCATTTTTCGACCCGGCAGGTGGAGGTGACCCTATTTTATACCAACATTTATTTTGATTTTTTGGTCAC
>SKELM136-18|Limnius perrisi|MT358103
TACTAGGAATAGCATTAAGACTCCTAATCCGAGCTGAATTAGGAACACCGGGATCTCTAATTGGAGATGACCAAATTTATAATGTTATTGTTACAGCACATGCATTTATCATAATTTTCTTTATGGTTATGCCTATCATAATTGGAGGATTTGGTAACTGACTTGTTCCTCTTATACTCGGAGCTCCTGATATAGCCTTTCCTCGGATAAATAATATAAGATTCTGACTTTTACCCCCTTCACTATCTCTTCTTTTAATAAGAAGACTTGTGGAAAGAGGGGTAGGAACTGGATGAACAGTTTATCCTCCCTTATCTGCCAATATTGCTCATAGAGGATCATCCGTAGATTTAGCAATTTTCAGCCTTCATTTAGCTGGGATTTCTTCTATTCTTGGAGCAGTAAATTTTATTACAACTGTAATTAACATACGATCTCCGGGAATAACTTTCGACCGAATACCTTTATTTGTTTGATCAGTTGCAATTACTGCCCTTCTACTTCTTCTATCTCTACCAGTCTTAGCGGGAGCAATTACTATACTCTTAACAGACCGAAATCTTAATACTTCATTTTTCGACCCGGCAGGTGGAGGTGACCCTATTTTATACCAACATTTATTTTGATTTTTTGGTCAC
>SKELM135-18|Limnius perrisi|MT358140
TACTAGGAATAGCATTAAGACTCCTAATCCGAGCTGAATTAGGAACACCGGGATCTCTAATTGGAGATGACCAAATTTATAATGTTATTGTTACAGCACATGCATTTATCATAATTTTCTTTATGGTTATGCCTATCATAATTGGAGGATTTGGTAACTGACTTGTTCCTCTTATACTCGGAGCTCCTGATATAGCCTTTCCTCGGATAAATAATATAAGATTCTGACTTTTACCCCCTTCACTATCTCTTCTTTTAATAAGAAGACTTGTGGAAAGAGGGGTAGGAACTGGATGAACAGTTTATCCTCCCTTATCTGCCAATATTGCTCATAGAGGATCATCCGTAGATTTAGCAATTTTCAGCCTTCATTTAGCTGGGATTTCTTCTATTCTTGGAGCAGTAAATTTTATTACAACTGTAATTAACATACGATCTCCGGGAATAACTTTCGACCGAATACCTTTATTTGTTTGATCAGTTGCAATTACTGCCCTTCTACTTCTTCTATCTCTACCAGTCTTAGCGGGAGCAATTACTATACTCTTAACAGACCGAAATCTTAATACTTCATTTTTCGACCCGGCAGGTGGAGGTGACCCTATTTTATACCAACATTTATTTTGATTTTTTGGTCAC
>SKELM134-18|Limnius perrisi|MT358159
TACTAGGAATAGCATTAAGACTCCTAATCCGAGCTGAATTAGGAACACCGGGATCTCTAATTGGAGATGACCAAATTTATAATGTTATTGTTACAGCACATGCATTTATCATAATTTTCTTTATGGTTATGCCTATCATAATTGGAGGATTTGGTAACTGACTTGTTCCTCTTATACTCGGAGCTCCTGATATAGCCTTTCCTCGGATAAATAATATAAGATTCTGACTTTTACCCCCTTCACTATCTCTTCTTTTAATAAGAAGACTTGTGGAAAGAGGGGTAGGAACTGGATGAACAGTTTATCCTCCCTTATCTGCCAATATTGCTCATAGAGGATCATCCGTAGATTTAGCAATTTTCAGCCTTCATTTAGCTGGGATTTCTTCTATTCTTGGAGCAGTAAATTTTATTACAACTGTAATTAACATACGATCTCCGGGAATAACTTTCGACCGAATACCTTTATTTGTTTGATCAGTTGCAATTACTGCCCTTCTACTTCTTCTATCTCTACCAGTCTTAGCGGGAGCAATTACTATACTCTTAACAGACCGAAATCTTAATACTTCATTTTTCGACCCGGCAGGTGGAGGTGACCCTATTTTATACCAACATTTATTTTGATTTTTTGGTCAC
>SKELM133-18|Limnius perrisi|MT357999
TACTAGGAATAGCATTAAGACTCCTAATCCGAGCTGAATTAGGAACACCGGGATCTCTAATTGGAGATGACCAAATTTATAATGTTATTGTTACAGCACATGCATTTATCATAATTTTCTTTATGGTTATGCCTATCATAATTGGAGGATTTGGTAACTGACTTGTTCCTCTTATACTCGGAGCTCCTGATATAGCCTTTCCTCGGATAAATAATATAAGATTCTGACTTTTACCCCCTTCACTATCTCTTCTTTTAATAAGAAGACTTGTGGAAAGAGGGGTAGGAACTGGATGAACAGTTTATCCTCCCTTATCTGCCAATATTGCTCATAGAGGATCATCCGTAGATTTAGCAATTTTCAGCCTTCATTTAGCTGGGATTTCTTCTATTCTTGGAGCAGTAAATTTTATTACAACTGTAATTAACATACGATCTCCGGGAATAACTTTCGACCGAATACCTTTATTTGTTTGATCAGTTGCAATTACTGCCCTTCTACTTCTTCTATCTCTACCAGTCTTAGCGGGAGCAATTACTATACTCTTAACAGACCGAAATCTTAATACTTCATTTTTCGACCCGGCAGGTGGAGGTGACCCTATTTTATACCAACATTTATTTTGATTTTTTGGTCAC
>SKELM132-18|Limnius perrisi|MT358187
TACTAGGAATAGCATTAAGACTCCTAATCCGAGCTGAATTAGGAACACCGGGATCTCTAATTGGAGATGACCAAATTTATAATGTTATTGTTACAGCACATGCATTTATCATAATTTTCTTTATGGTTATGCCTATCATAATTGGAGGATTTGGTAACTGACTTGTTCCTCTTATACTCGGAGCTCCTGATATAGCCTTTCCTCGGATAAATAATATAAGATTCTGACTTTTACCCCCTTCACTATCTCTTCTTTTAATAAGAAGACTTGTGGAAAGAGGGGTAGGAACTGGATGAACAGTTTATCCTCCCTTATCTGCCAATATTGCTCATAGAGGATCATCCGTAGATTTAGCAATTTTCAGCCTTCATTTAGCTGGGATTTCTTCTATTCTTGGAGCAGTAAATTTTATTACAACTGTAATTAACATACGATCTCCGGGAATAACTTTCGACCGAATACCTTTATTTGTTTGATCAGTTGCAATTACTGCCCTTCTACTTCTTCTATCTCTACCAGTCTTAGCGGGAGCAATTACTATACTCTTAACAGACCGAAATCTTAATACTTCATTTTTCGACCCGGCAGGTGGAGGTGACCCTATTTTATACCAACATTTATTTTGATTTTTTGGTCAC
>SKELM131-18|Limnius perrisi|MT358019
TACTAGGAATAGCATTAAGACTCCTAATCCGAGCTGAATTAGGAACACCGGGATCTCTAATTGGAGATGACCAAATTTATAATGTTATTGTTACAGCACATGCATTTATCATAATTTTCTTTATGGTTATGCCTATCATAATTGGAGGATTTGGTAACTGACTTGTTCCTCTTATACTCGGAGCTCCTGATATAGCCTTTCCTCGGATAAATAATATAAGATTCTGACTTTTACCCCCTTCACTATCTCTTCTTTTAATAAGAAGACTTGTGGAAAGAGGGGTAGGAACTGGATGAACAGTTTATCCTCCCTTATCTGCCAATATTGCTCATAGAGGATCATCCGTAGATTTAGCAATTTTCAGCCTTCATTTAGCTGGGATTTCTTCTATTCTTGGAGCAGTAAATTTTATTACAACTGTAATTAACATACGATCTCCGGGAATAACTTTCGACCGAATACCTTTATTTGTTTGATCAGTTGCAATTACTGCCCTTCTACTTCTTCTATCTCTACCAGTCTTAGCGGGAGCAATTACTATACTCTTAACAGACCGAAATCTTAATACTTCATTTTTCGACCCGGCAGGTGGAGGTGACCCTATTTTATACCAACATTTATTTTGATTTTTTGGTCAC
>SKELM130-18|Limnius perrisi|MT358068
TACTAGGAATAGCATTAAGACTCCTAATCCGAGCTGAATTAGGAACACCGGGATCTCTAATTGGAGATGACCAAATTTATAATGTTATTGTTACAGCACATGCATTTATCATAATTTTCTTTATGGTTATGCCTATCATAATTGGAGGATTTGGTAACTGACTTGTTCCTCTTATACTCGGAGCTCCTGATATAGCCTTTCCTCGGATAAATAATATAAGATTCTGACTTTTACCCCCTTCACTATCTCTTCTTTTAATAAGAAGACTTGTGGAAAGAGGGGTAGGAACTGGATGAACAGTTTATCCTCCCTTATCTGCCAATATTGCTCATAGAGGATCATCCGTAGATTTAGCAATTTTCAGCCTTCATTTAGCTGGGATTTCTTCTATTCTTGGAGCAGTAAATTTTATTACAACTGTAATTAACATACGATCTCCGGGAATAACTTTCGACCGAATACCTTTATTTGTTTGATCAGTTGCAATTACTGCCCTTCTACTTCTTCTATCTCTACCAGTCTTAGCGGGAGCAATTACTATACTCTTAACAGACCGAAATCTTAATACTTCATTTTTCGACCCGGCAGGTGGAGGTGACCCTATTTTATACCAACATTTATTTTGATTTTTTGGTCAC
>SKELM129-18|Limnius perrisi|MT358060
TACTAGGAATAGCATTAAGACTCCTAATCCGAGCTGAATTAGGAACACCGGGATCTCTAATTGGAGATGACCAAATTTATAATGTTATTGTTACAGCACATGCATTTATCATAATTTTCTTTATGGTTATGCCTATCATAATTGGAGGATTTGGTAACTGACTTGTTCCTCTTATACTCGGAGCTCCTGATATAGCCTTTCCTCGGATAAATAATATAAGATTCTGACTTTTACCCCCTTCACTATCTCTTCTTTTAATAAGAAGACTTGTGGAAAGAGGGGTAGGAACTGGATGAACAGTTTATCCTCCCTTATCTGCCAATATTGCTCATAGAGGATCATCCGTAGATTTAGCAATTTTCAGCCTTCATTTAGCTGGGATTTCTTCTATTCTTGGAGCAGTAAATTTTATTACAACTGTAATTAACATACGATCTCCGGGAATAACTTTCGACCGAATACCTTTATTTGTTTGATCAGTTGCAATTACTGCCCTTCTACTTCTTCTATCTCTACCAGTCTTAGCGGGAGCAATTACTATACTCTTAACAGACCGAAATCTTAATACTTCATTTTTCGACCCGGCAGGTGGAGGTGACCCTATTTTATACCAACATTTATTTTGATTTTTTGGTCAC
>SKELM128-18|Limnius perrisi|MT358088
TACTAGGAATAGCATTAAGACTCCTAATCCGAGCTGAATTAGGAACACCGGGATCTCTAATTGGAGATGACCAAATTTATAATGTTATTGTTACAGCACATGCATTTATCATAATTTTCTTTATGGTTATGCCTATCATAATTGGAGGATTTGGTAACTGACTTGTTCCTCTTATACTCGGAGCTCCTGATATAGCCTTTCCTCGGATAAATAATATAAGATTCTGACTTTTACCCCCTTCACTATCTCTTCTTTTAATAAGAAGACTTGTGGAAAGAGGGGTAGGAACTGGATGAACAGTTTATCCTCCCTTATCTGCCAATATTGCTCATAGAGGATCATCCGTAGATTTAGCAATTTTCAGCCTTCATTTAGCTGGGATTTCTTCTATTCTTGGAGCAGTAAATTTTATTACAACTGTAATTAACATACGATCTCCGGGAATAACTTTCGACCGAATACCTTTATTTGTTTGATCAGTTGCAATTACTGCCCTTCTACTTCTTCTATCTCTACCAGTCTTAGCGGGAGCAATTACTATACTCTTAACAGACCGAAATCTTAATACTTCATTTTTCGACCCGGCAGGTGGAGGTGACCCTATTTTATACCAACATTTATTTTGATTTTTTGGTCAC
>SKELM127-18|Limnius perrisi|MT358012
TACTAGGAATAGCATTAAGACTCCTAATCCGAGCTGAATTAGGAACACCGGGATCTCTAATTGGAGATGACCAAATTTATAATGTTATTGTTACAGCACATGCATTTATCATAATTTTCTTTATGGTTATGCCTATCATAATTGGAGGATTTGGTAACTGACTTGTTCCTCTTATACTCGGAGCTCCTGATATAGCCTTTCCTCGGATAAATAATATAAGATTCTGACTTTTACCCCCTTCACTATCTCTTCTTTTAATAAGAAGACTTGTGGAAAGAGGGGTAGGAACTGGATGAACAGTTTATCCTCCCTTATCTGCCAATATTGCTCATAGAGGATCATCCGTAGATTTAGCAATTTTCAGCCTTCATTTAGCTGGGATTTCTTCTATTCTTGGAGCAGTAAATTTTATTACAACTGTAATTAACATACGATCTCCGGGAATAACTTTCGACCGAATACCTTTATTTGTTTGATCAGTTGCAATTACTGCCCTTCTACTTCTTCTATCTCTACCAGTCTTAGCGGGAGCAATTACTATACTCTTAACAGACCGAAATCTTAATACTTCATTTTTCGACCCGGCAGGTGGAGGTGACCCTATTTTATACCAACATTTATTTTGATTTTTTGGTCAC
>SKELM126-18|Limnius perrisi|MT358051
TACTAGGAATAGCATTAAGACTCCTAATCCGAGCTGAATTAGGAACACCGGGATCTCTAATTGGAGATGACCAAATTTATAATGTTATTGTTACAGCACATGCATTTATCATAATTTTCTTTATGGTTATGCCTATCATAATTGGAGGATTTGGTAACTGACTTGTTCCTCTTATACTCGGAGCTCCTGATATAGCCTTTCCTCGGATAAATAATATAAGATTCTGACTTTTACCCCCTTCACTATCTCTTCTTTTAATAAGAAGACTTGTGGAAAGAGGGGTAGGAACTGGATGAACAGTTTATCCTCCCTTATCTGCCAATATTGCTCATAGAGGATCATCCGTAGATTTAGCAATTTTCAGCCTTCATTTAGCTGGGATTTCTTCTATTCTTGGAGCAGTAAATTTTATTACAACTGTAATTAACATACGATCTCCGGGAATAACTTTCGACCGAATACCTTTATTTGTTTGATCAGTTGCAATTACTGCCCTTCTACTTCTTCTATCTCTACCAGTCTTAGCGGGAGCAATTACTATACTCTTAACAGACCGAAATCTTAATACTTCATTTTTCGACCCGGCAGGTGGAGGTGACCCTATTTTATACCAACATTTATTTTGATTTTTTGGTCAC
>SKELM125-18|Limnius perrisi|MT358121
TACTAGGAATAGCATTAAGACTCCTAATCCGAGCTGAATTAGGAACACCGGGATCTCTAATTGGAGATGACCAAATTTATAATGTTATTGTTACAGCACATGCATTTATCATAATTTTCTTTATGGTTATGCCTATCATAATTGGAGGATTTGGTAACTGACTTGTTCCTCTTATACTCGGAGCTCCTGATATAGCCTTTCCTCGGATAAATAATATAAGATTCTGACTTTTACCCCCTTCACTATCTCTTCTTTTAATAAGAAGACTTGTGGAAAGAGGGGTAGGAACTGGATGAACAGTTTATCCTCCCTTATCTGCCAATATTGCTCATAGAGGATCATCCGTAGATTTAGCAATTTTCAGCCTTCATTTAGCTGGGATTTCTTCTATTCTTGGAGCAGTAAATTTTATTACAACTGTAATTAACATACGATCTCCGGGAATAACTTTCGACCGAATACCTTTATTTGTTTGATCAGTTGCAATTACTGCCCTTCTACTTCTTCTATCTCTACCAGTCTTAGCGGGAGCAATTACTATACTCTTAACAGACCGAAATCTTAATACTTCATTTTTCGACCCGGCAGGTGGAGGTGACCCTATTTTATACCAACATTTATTTTGATTTTTTGGTCAC
>SKELM124-18|Limnius perrisi|MT358182
TACTAGGAATAGCATTAAGACTCCTAATCCGAGCTGAATTAGGAACACCGGGATCTCTAATTGGAGATGACCAAATTTATAATGTTATTGTTACAGCACATGCATTTATCATAATTTTCTTTATGGTTATGCCTATCATAATTGGAGGATTTGGTAACTGACTTGTTCCTCTTATACTCGGAGCTCCTGATATAGCCTTTCCTCGGATAAATAATATAAGATTCTGACTTTTACCCCCTTCACTATCTCTTCTTTTAATAAGAAGACTTGTGGAAAGAGGGGTAGGAACTGGATGAACAGTTTATCCTCCCTTATCTGCCAATATTGCTCATAGAGGATCATCCGTAGATTTAGCAATTTTCAGCCTTCATTTAGCTGGGATTTCTTCTATTCTTGGAGCAGTAAATTTTATTACAACTGTAATTAACATACGATCTCCGGGAATAACTTTCGACCGAATACCTTTATTTGTTTGATCAGTTGCAATTACTGCCCTTCTACTTCTTCTATCTCTACCAGTCTTAGCGGGAGCAATTACTATACTCTTAACAGACCGAAATCTTAATACTTCATTTTTCGACCCGGCAGGTGGAGGTGACCCTATTTTATACCAACATTTATTTTGATTTTTTGGTCAC
>SKELM123-18|Limnius perrisi|MT358220
TACTAGGAATAGCATTAAGACTCCTAATCCGAGCTGAATTAGGAACACCGGGATCTCTAATTGGAGATGACCAAATTTATAATGTTATTGTTACAGCACATGCATTTATCATAATTTTCTTTATGGTTATGCCTATCATAATTGGAGGATTTGGTAACTGACTTGTTCCTCTTATACTCGGAGCTCCTGATATAGCCTTTCCTCGGATAAATAATATAAGATTCTGACTTTTACCCCCTTCACTATCTCTTCTTTTAATAAGAAGACTTGTGGAAAGAGGGGTAGGAACTGGATGAACAGTTTATCCTCCCTTATCTGCCAATATTGCTCATAGAGGATCATCCGTAGATTTAGCAATTTTCAGCCTTCATTTAGCTGGGATTTCTTCTATTCTTGGAGCAGTAAATTTTATTACAACTGTAATTAACATACGATCTCCGGGAATAACTTTCGACCGAATACCTTTATTTGTTTGATCAGTTGCAATTACTGCCCTTCTACTTCTTCTATCTCTACCAGTCTTAGCGGGAGCAATTACTATACTCTTAACAGACCGAAATCTTAATACTTCATTTTTCGACCCGGCAGGTGGAGGTGACCCTATTTTATACCAACATTTATTTTGATTTTTTGGTCAC
>SKELM122-18|Limnius perrisi|MT358101
TACTAGGAATAGCATTAAGACTCCTAATCCGAGCTGAATTAGGAACACCGGGATCTCTAATTGGAGATGACCAAATTTATAATGTTATTGTTACAGCACATGCATTTATCATAATTTTCTTTATGGTTATGCCTATCATAATTGGAGGATTTGGTAACTGACTTGTTCCTCTTATACTCGGAGCTCCTGATATAGCCTTTCCTCGGATAAATAATATAAGATTCTGACTTTTACCCCCTTCACTATCTCTTCTTTTAATAAGAAGACTTGTGGAAAGAGGGGTAGGAACTGGATGAACAGTTTATCCTCCCTTATCTGCCAATATTGCTCATAGAGGATCATCCGTAGATTTAGCAATTTTCAGCCTTCATTTAGCTGGGATTTCTTCTATTCTTGGAGCAGTAAATTTTATTACAACTGTAATTAACATACGATCTCCGGGAATAACTTTCGACCGAATACCTTTATTTGTTTGATCAGTTGCAATTACTGCCCTTCTACTTCTTCTATCTCTACCAGTCTTAGCGGGAGCAATTACTATACTCTTAACAGACCGAAATCTTAATACTTCATTTTTCGACCCGGCAGGTGGAGGTGACCCTATTTTATACCAACATTTATTTTGATTTTTTGGTCAC
>SKELM121-18|Limnius perrisi|MT358007
TACTAGGAATAGCATTAAGACTCCTAATCCGAGCTGAATTAGGAACACCGGGATCTCTAATTGGAGATGACCAAATTTATAATGTTATTGTTACAGCACATGCATTTATCATAATTTTCTTTATGGTTATGCCTATCATAATTGGAGGATTTGGTAACTGACTTGTTCCTCTTATACTCGGAGCTCCTGATATAGCCTTTCCTCGGATAAATAATATAAGATTCTGACTTTTACCCCCTTCACTATCTCTTCTTTTAATAAGAAGACTTGTGGAAAGAGGGGTAGGAACTGGATGAACAGTTTATCCTCCCTTATCTGCCAATATTGCTCATAGAGGATCATCCGTAGATTTAGCAATTTTCAGCCTTCATTTAGCTGGGATTTCTTCTATTCTTGGAGCAGTAAATTTTATTACAACTGTAATTAACATACGATCTCCGGGAATAACTTTCGACCGAATACCTTTATTTGTTTGATCAGTTGCAATTACTGCCCTTCTACTTCTTCTATCTCTACCAGTCTTAGCGGGAGCAATTACTATACTCTTAACAGACCGAAATCTTAATACTTCATTTTTCGACCCGGCAGGTGGAGGTGACCCTATTTTATACCAACATTTATTTTGATTTTTTGGTCAC
>SKELM120-18|Limnius perrisi|MT358124
TACTAGGAATAGCATTAAGACTCCTAATCCGAGCTGAATTAGGAACACCGGGATCTCTAATTGGAGATGACCAAATTTATAATGTTATTGTTACAGCACATGCATTTATCATAATTTTCTTTATGGTTATGCCTATCATAATTGGAGGATTTGGTAACTGACTTGTTCCTCTTATACTCGGAGCTCCTGATATAGCCTTTCCTCGGATAAATAATATAAGATTCTGACTTTTACCCCCTTCACTATCTCTTCTTTTAATAAGAAGACTTGTGGAAAGAGGGGTAGGAACTGGATGAACAGTTTATCCTCCCTTATCTGCCAATATTGCTCATAGAGGATCATCCGTAGATTTAGCAATTTTCAGCCTTCATTTAGCTGGGATTTCTTCTATTCTTGGAGCAGTAAATTTTATTACAACTGTAATTAACATACGATCTCCGGGAATAACTTTCGACCGAATACCTTTATTTGTTTGATCAGTTGCAATTACTGCCCTTCTACTTCTTCTATCTCTACCAGTCTTAGCGGGAGCAATTACTATACTCTTAACAGACCGAAATCTTAATACTTCATTTTTCGACCCGGCAGGTGGAGGTGACCCTATTTTATACCAACATTTATTTTGATTTTTTGGTCAC
>SKELM119-18|Limnius perrisi|MT358218
TACTAGGAATAGCATTAAGACTCCTAATCCGAGCTGAATTAGGAACACCGGGATCTCTAATTGGAGATGACCAAATTTATAATGTTATTGTTACAGCACATGCATTTATCATAATTTTCTTTATGGTTATGCCTATCATAATTGGAGGATTTGGTAACTGACTTGTTCCTCTTATACTCGGAGCTCCTGATATAGCCTTTCCTCGGATAAATAATATAAGATTCTGACTTTTACCCCCTTCACTATCTCTTCTTTTAATAAGAAGACTTGTGGAAAGAGGGGTAGGAACTGGATGAACAGTTTATCCTCCCTTATCTGCCAATATTGCTCATAGAGGATCATCCGTAGATTTAGCAATTTTCAGCCTTCATTTAGCTGGGATTTCTTCTATTCTTGGAGCAGTAAATTTTATTACAACTGTAATTAACATACGATCTCCGGGAATAACTTTCGACCGAATACCTTTATTTGTTTGATCAGTTGCAATTACTGCCCTTCTACTTCTTCTATCTCTACCAGTCTTAGCGGGAGCAATTACTATACTCTTAACAGACCGAAATCTTAATACTTCATTTTTCGACCCGGCAGGTGGAGGTGACCCTATTTTATACCAACATTTATTTTGATTTTTTGGTCAC
>SKELM118-18|Limnius perrisi|MT358036
TACTAGGAATAGCATTAAGACTCCTAATCCGAGCTGAATTAGGAACACCGGGATCTCTAATTGGAGATGACCAAATTTATAATGTTATTGTTACAGCACATGCATTTATCATAATTTTCTTTATGGTTATGCCTATCATAATTGGAGGATTTGGTAACTGACTTGTTCCTCTTATACTCGGAGCTCCTGATATAGCCTTTCCTCGGATAAATAATATAAGATTCTGACTTTTACCCCCTTCACTATCTCTTCTTTTAATAAGAAGACTTGTGGAAAGAGGGGTAGGAACTGGATGAACAGTTTATCCTCCCTTATCTGCCAATATTGCTCATAGAGGATCATCCGTAGATTTAGCAATTTTCAGCCTTCATTTAGCTGGGATTTCTTCTATTCTTGGAGCAGTAAATTTTATTACAACTGTAATTAACATACGATCTCCGGGAATAACTTTCGACCGAATACCTTTATTTGTTTGATCAGTTGCAATTACTGCCCTTCTACTTCTTCTATCTCTACCAGTCTTAGCGGGAGCAATTACTATACTCTTAACAGACCGAAATCTTAATACTTCATTTTTCGACCCGGCAGGTGGAGGTGACCCTATTTTATACCAACATTTATTTTGATTTTTTGGTCAC
>SKELM117-18|Limnius perrisi|MT358003
TACTAGGAATAGCATTAAGACTCCTAATCCGAGCTGAATTAGGAACACCGGGATCTCTAATTGGAGATGACCAAATTTATAATGTTATTGTTACAGCACATGCATTTATCATAATTTTCTTTATGGTTATGCCTATCATAATTGGAGGATTTGGTAACTGACTTGTTCCTCTTATACTCGGAGCTCCTGATATAGCCTTTCCTCGGATAAATAATATAAGATTCTGACTTTTACCCCCTTCACTATCTCTTCTTTTAATAAGAAGACTTGTGGAAAGAGGGGTAGGAACTGGATGAACAGTTTATCCTCCCTTATCTGCCAATATTGCTCATAGAGGATCATCCGTAGATTTAGCAATTTTCAGCCTTCATTTAGCTGGGATTTCTTCTATTCTTGGAGCAGTAAATTTTATTACAACTGTAATTAACATACGATCTCCGGGAATAACTTTCGACCGAATACCTTTATTTGTTTGATCAGTTGCAATTACTGCCCTTCTACTTCTTCTATCTCTACCAGTCTTAGCGGGAGCAATTACTATACTCTTAACAGACCGAAATCTTAATACTTCATTTTTCGACCCGGCAGGTGGAGGTGACCCTATTTTATACCAACATTTATTTTGATTTTTTGGTCAC
>SKELM116-18|Limnius perrisi|MT358148
TACTAGGAATAGCATTAAGACTCCTAATCCGAGCTGAATTAGGAACACCGGGATCTCTAATTGGAGATGACCAAATTTATAATGTTATTGTTACAGCACATGCATTTATCATAATTTTCTTTATGGTTATGCCTATCATAATTGGAGGATTTGGTAACTGACTTGTTCCTCTTATACTCGGAGCTCCTGATATAGCCTTTCCTCGGATAAATAATATAAGATTCTGACTTTTACCCCCTTCACTATCTCTTCTTTTAATAAGAAGACTTGTGGAAAGAGGGGTAGGAACTGGATGAACAGTTTATCCTCCCTTATCTGCCAATATTGCTCATAGAGGATCATCCGTAGATTTAGCAATTTTCAGCCTTCATTTAGCTGGGATTTCTTCTATTCTTGGAGCAGTAAATTTTATTACAACTGTAATTAACATACGATCTCCGGGAATAACTTTCGACCGAATACCTTTATTTGTTTGATCAGTTGCAATTACTGCCCTTCTACTTCTTCTATCTCTACCAGTCTTAGCGGGAGCAATTACTATACTCTTAACAGACCGAAATCTTAATACTTCATTTTTCGACCCGGCAGGTGGAGGTGACCCTATTTTATACCAACATTTATTTTGATTTTTTGGTCAC
>SKELM115-18|Limnius perrisi|MT358014
TACTAGGAATAGCATTAAGACTCCTAATCCGAGCTGAATTAGGAACACCGGGATCTCTAATTGGAGATGACCAAATTTATAATGTTATTGTTACAGCACATGCATTTATCATAATTTTCTTTATGGTTATGCCTATCATAATTGGAGGATTTGGTAACTGACTTGTTCCTCTTATACTCGGAGCTCCTGATATAGCCTTTCCTCGGATAAATAATATAAGATTCTGACTTTTACCCCCTTCACTATCTCTTCTTTTAATAAGAAGACTTGTGGAAAGAGGGGTAGGAACTGGATGAACAGTTTATCCTCCCTTATCTGCCAATATTGCTCATAGAGGATCATCCGTAGATTTAGCAATTTTCAGCCTTCATTTAGCTGGGATTTCTTCTATTCTTGGAGCAGTAAATTTTATTACAACTGTAATTAACATGCGATCTCCGGGAATAACTTTCGACCGAATACCTTTATTTGTTTGATCAGTTGCAATTACTGCCCTTCTACTTCTTCTATCTCTACCAGTCTTAGCGGGAGCAATTACTATACTCTTAACAGACCGAAATCTTAATACTTCATTTTTCGACCCGGCAGGTGGAGGTGACCCTATTTTATACCAACATTTATTTTGATTTTTTGGTCAC
>SKELM114-18|Limnius perrisi|MT358000
TACTAGGAATAGCATTAAGACTCCTAATCCGAGCTGAATTAGGAACACCGGGATCTCTAATTGGAGATGACCAAATTTATAATGTTATTGTTACAGCACATGCATTTATCATAATTTTCTTTATGGTTATGCCTATCATAATTGGAGGATTTGGTAACTGACTTGTTCCTCTTATACTCGGAGCTCCTGATATAGCCTTTCCTCGGATAAATAATATAAGATTCTGACTTTTACCCCCTTCACTATCTCTTCTTTTAATAAGAAGACTTGTGGAAAGAGGGGTAGGAACTGGATGAACAGTTTATCCTCCCTTATCTGCCAATATTGCTCATAGAGGATCATCCGTAGATTTAGCAATTTTCAGCCTTCATTTAGCTGGGATTTCTTCTATTCTTGGAGCAGTAAATTTTATTACAACTGTAATTAACATACGATCTCCGGGAATAACTTTCGACCGAATACCTTTATTTGTTTGATCAGTTGCAATTACTGCCCTTCTACTTCTTCTATCTCTACCAGTCTTAGCGGGAGCAATTACTATACTCTTAACAGACCGAAATCTTAATACTTCATTTTTCGACCCGGCAGGTGGAGGTGACCCTATTTTATACCAACATTTATTTTGATTTTTTGGTCAC
>SKELM113-18|Limnius perrisi|MT358171
TACTAGGAATAGCATTAAGACTCCTAATCCGAGCTGAATTAGGAACACCGGGATCTCTAATTGGAGATGACCAAATTTATAATGTTATTGTTACAGCACATGCATTTATCATAATTTTCTTTATGGTTATGCCTATCATAATTGGAGGATTTGGTAACTGACTTGTTCCTCTTATACTCGGAGCTCCTGATATAGCCTTTCCTCGGATAAATAATATAAGATTCTGACTTTTACCCCCTTCACTATCTCTTCTTTTAATAAGAAGACTTGTGGAAAGAGGGGTAGGAACTGGATGAACAGTTTATCCTCCCTTATCTGCCAATATTGCTCATAGAGGATCATCCGTAGATTTAGCAATTTTCAGCCTTCATTTAGCTGGGATTTCTTCTATTCTTGGAGCAGTAAATTTTATTACAACTGTAATTAACATACGATCTCCGGGAATAACTTTCGACCGAATACCTTTATTTGTTTGATCAGTTGCAATTACTGCCCTTCTACTTCTTCTATCTCTACCAGTCTTAGCGGGAGCAATTACTATACTCTTAACAGACCGAAATCTTAATACTTCATTTTTCGACCCGGCAGGTGGAGGTGACCCTATTTTATACCAACATTTATTTTGATTTTTTGGTCAC
>SKELM112-18|Limnius perrisi|MT358144
TACTAGGAATAGCATTAAGACTCCTAATCCGAGCTGAATTAGGAACACCGGGATCTCTAATTGGAGATGACCAAATTTATAATGTTATTGTTACAGCACATGCATTTATCATAATTTTCTTTATGGTTATGCCTATCATAATTGGAGGATTTGGTAACTGACTTGTTCCTCTTATACTCGGAGCTCCTGATATAGCCTTTCCTCGGATAAATAATATAAGATTCTGACTTTTACCCCCTTCACTATCTCTTCTTTTAATAAGAAGACTTGTGGAAAGAGGGGTAGGAACTGGATGAACAGTTTATCCTCCCTTATCTGCCAATATTGCTCATAGAGGATCATCCGTAGATTTAGCAATTTTCAGCCTTCATTTAGCTGGGATTTCTTCTATTCTTGGAGCAGTAAATTTTATTACAACTGTAATTAACATACGATCTCCGGGAATAACTTTCGACCGAATACCTTTATTTGTTTGATCAGTTGCAATTACTGCCCTTCTACTTCTTCTATCTCTACCAGTCTTAGCGGGAGCAATTACTATACTCTTAACAGACCGAAATCTTAATACTTCATTTTTCGACCCGGCAGGTGGAGGTGACCCTATTTTATACCAACATTTATTTTGATTTTTTGGTCAC
>SKELM111-18|Limnius perrisi|MT358132
TACTAGGAATAGCATTAAGACTCCTAATCCGAGCTGAATTAGGAACACCGGGATCTCTAATTGGAGATGACCAAATTTATAATGTTATTGTTACAGCACATGCATTTATCATAATTTTCTTTATGGTTATGCCTATCATAATTGGAGGATTTGGTAACTGACTTGTTCCTCTTATACTCGGAGCTCCTGATATAGCCTTTCCTCGGATAAATAATATAAGATTCTGACTTTTACCCCCTTCACTATCTCTTCTTTTAATAAGAAGACTTGTGGAAAGAGGGGTAGGAACTGGATGAACAGTTTATCCTCCCTTATCTGCCAATATTGCTCATAGAGGATCATCCGTAGATTTAGCAATTTTCAGCCTTCATTTAGCTGGGATTTCTTCTATTCTTGGAGCAGTAAATTTTATTACAACTGTAATTAACATACGATCTCCGGGAATAACTTTCGACCGAATACCTTTATTTGTTTGATCAGTTGCAATTACTGCCCTTCTACTTCTTCTATCTCTACCAGTCTTAGCGGGAGCAATTACTATACTCTTAACAGACCGAAATCTTAATACTTCATTTTTCGACCCGGCAGGTGGAGGTGACCCTATTTTATACCAACATTTATTTTGATTTTTTGGTCAC
>SKELM110-18|Limnius perrisi|MT358188
TACTAGGAATAGCATTAAGACTCCTAATCCGAGCTGAATTAGGAACACCGGGATCTCTAATTGGAGATGACCAAATTTATAATGTTATTGTTACAGCACATGCATTTATCATAATTTTCTTTATGGTTATGCCTATCATAATTGGAGGATTTGGTAACTGACTTGTTCCTCTTATACTCGGAGCTCCTGATATAGCCTTTCCTCGGATAAATAATATAAGATTCTGACTTTTACCCCCTTCACTATCTCTTCTTTTAATAAGAAGACTTGTGGAAAGAGGGGTAGGAACTGGATGAACAGTTTATCCTCCCTTATCTGCCAATATTGCTCATAGAGGATCATCCGTAGATTTAGCAATTTTCAGCCTTCATTTAGCTGGGATTTCTTCTATTCTTGGAGCAGTAAATTTTATTACAACTGTAATTAACATACGATCTCCGGGAATAACTTTCGACCGAATACCTTTATTTGTTTGATCAGTTGCAATTACTGCCCTTCTACTTCTTCTATCTCTACCAGTCTTAGCGGGAGCAATTACTATACTCTTAACAGACCGAAATCTTAATACTTCATTTTTCGACCCGGCAGGTGGAGGTGACCCTATTTTATACCAACATTTATTTTGATTTTTTGGTCAC
>SKELM109-18|Limnius perrisi|MT358097
TACTAGGAATAGCATTAAGACTCCTAATCCGAGCTGAATTAGGAACACCGGGATCTCTAATTGGAGATGACCAAATTTATAATGTTATTGTTACAGCACATGCATTTATCATAATTTTCTTTATGGTTATGCCTATCATAATTGGAGGATTTGGTAACTGACTTGTTCCTCTTATACTCGGAGCTCCTGATATAGCCTTTCCTCGGATAAATAATATAAGATTCTGACTTTTACCCCCTTCACTATCTCTTCTTTTAATAAGAAGACTTGTGGAAAGAGGGGTAGGAACTGGATGAACAGTTTATCCTCCCTTATCTGCCAATATTGCTCATAGAGGATCATCCGTAGATTTAGCAATTTTCAGCCTTCATTTAGCTGGGATTTCTTCTATTCTTGGAGCAGTAAATTTTATTACAACTGTAATTAACATACGATCTCCGGGAATAACTTTCGACCGAATACCTTTATTTGTTTGATCAGTTGCAATTACTGCCCTTCTACTTCTTCTATCTCTACCAGTCTTAGCGGGAGCAATTACTATACTCTTAACAGACCGAAATCTTAATACTTCATTTTTCGACCCGGCAGGTGGAGGTGACCCTATTTTATACCAACATTTATTTTGATTTTTTGGTCAC
>SKELM108-18|Limnius perrisi|MT358043
TACTAGGAATAGCATTAAGACTCCTAATCCGAGCTGAATTAGGAACACCGGGATCTCTAATTGGAGATGACCAAATTTATAATGTTATTGTTACAGCACATGCATTTATCATAATTTTCTTTATGGTTATGCCTATCATAATTGGAGGATTTGGTAACTGACTTGTTCCTCTTATACTCGGAGCTCCTGATATAGCCTTTCCTCGGATAAATAATATAAGATTCTGACTTTTACCCCCTTCACTATCTCTTCTTTTAATAAGAAGACTTGTGGAAAGAGGGGTAGGAACTGGATGAACAGTTTATCCTCCCTTATCTGCCAATATTGCTCATAGAGGATCATCCGTAGATTTAGCAATTTTCAGCCTTCATTTAGCTGGGATTTCTTCTATTCTTGGAGCAGTAAATTTTATTACAACTGTAATTAACATACGATCTCCGGGAATAACTTTCGACCGAATACCTTTATTTGTTTGATCAGTTGCAATTACTGCCCTTCTACTTCTTCTATCTCTACCAGTCTTAGCGGGAGCAATTACTATACTCTTAACAGACCGAAATCTTAATACTTCATTTTTCGACCCGGCAGGTGGAGGTGACCCTATTTTATACCAACATTTATTTTGATTTTTTGGTCAC
>SKELM107-18|Limnius perrisi|MT358199
TACTAGGAATAGCATTAAGACTCCTAATCCGAGCTGAATTAGGAACACCGGGATCTCTAATTGGAGATGACCAAATTTATAATGTTATTGTTACAGCACATGCATTTATCATAATTTTCTTTATGGTTATGCCTATCATAATTGGAGGATTTGGTAACTGACTTGTTCCTCTTATACTCGGAGCTCCTGATATAGCCTTTCCTCGGATAAATAATATAAGATTCTGACTTTTACCCCCTTCACTATCTCTTCTTTTAATAAGAAGACTTGTGGAAAGAGGGGTAGGAACTGGATGAACAGTTTATCCTCCCTTATCTGCCAATATTGCTCATAGAGGATCATCCGTAGATTTAGCAATTTTCAGCCTTCATTTAGCTGGGATTTCTTCTATTCTTGGAGCAGTAAATTTTATTACAACTGTAATTAACATACGATCTCCGGGAATAACTTTCGACCGAATACCTTTATTTGTTTGATCAGTTGCAATTACTGCCCTTCTACTTCTTCTATCTCTACCAGTCTTAGCGGGAGCAATTACTATACTCTTAACAGACCGAAATCTTAATACTTCATTTTTCGACCCGGCAGGTGGAGGTGACCCTATTTTATACCAACATTTATTTTGATTTTTTGGTCAC
>SKELM106-18|Limnius perrisi|MT358040
TACTAGGAATAGCATTAAGACTCCTAATCCGAGCTGAATTAGGAACACCGGGATCTCTAATTGGAGATGACCAAATTTATAATGTTATTGTTACAGCACATGCATTTATCATAATTTTCTTTATGGTTATGCCTATCATAATTGGAGGATTTGGTAACTGACTTGTTCCTCTTATACTCGGAGCTCCTGATATAGCCTTTCCTCGGATAAATAATATAAGATTCTGACTTTTACCCCCTTCACTATCTCTTCTTTTAATAAGAAGACTTGTGGAAAGAGGGGTAGGAACTGGATGAACAGTTTATCCTCCCTTATCTGCCAATATTGCTCATAGAGGATCATCCGTAGATTTAGCAATTTTCAGCCTTCATTTAGCTGGGATTTCTTCTATTCTTGGAGCAGTAAATTTTATTACAACTGTAATTAACATACGATCTCCGGGAATAACTTTCGACCGAATACCTTTATTTGTTTGATCAGTTGCAATTACTGCCCTTCTACTTCTTCTATCTCTACCAGTCTTAGCGGGAGCAATTACTATACTCTTAACAGACCGAAATCTTAATACTTCATTTTTCGACCCGGCAGGTGGAGGTGACCCTATTTTATACCAACATTTATTTTGATTTTTTGGTCAC
>SKELM105-18|Limnius perrisi|MT358177
TACTAGGAATAGCATTAAGACTCCTAATCCGAGCTGAATTAGGAACACCGGGATCTCTAATTGGAGATGACCAAATTTATAATGTTATTGTTACAGCACATGCATTTATCATAATTTTCTTTATGGTTATGCCTATCATAATTGGAGGATTTGGTAACTGACTTGTTCCTCTTATACTCGGAGCTCCTGATATAGCCTTTCCTCGGATAAATAATATAAGATTCTGACTTTTACCCCCTTCACTATCTCTTCTTTTAATAAGAAGACTTGTGGAAAGAGGGGTAGGAACTGGATGAACAGTTTATCCTCCCTTATCTGCCAATATTGCTCATAGAGGATCATCCGTAGATTTAGCAATTTTCAGCCTTCATTTAGCTGGGATTTCTTCTATTCTTGGAGCAGTAAATTTTATTACAACTGTAATTAACATACGATCTCCGGGAATAACTTTCGACCGAATACCTTTATTTGTTTGATCAGTTGCAATTACTGCCCTTCTACTTCTTCTATCTCTACCAGTCTTAGCGGGAGCAATTACTATACTCTTAACAGACCGAAATCTTAATACTTCATTTTTCGACCCGGCAGGTGGAGGTGACCCTATTTTATACCAACATTTATTTTGATTTTTTGGTCAC
>SKELM104-18|Limnius perrisi|MT358104
TACTAGGAATAGCATTAAGACTCCTAATCCGAGCTGAATTAGGAACACCGGGATCTCTAATTGGAGATGACCAAATTTATAATGTTATTGTTACAGCACATGCATTTATCATAATTTTCTTTATGGTTATGCCTATCATAATTGGAGGATTTGGTAACTGACTTGTTCCTCTTATACTCGGAGCTCCTGATATAGCCTTTCCTCGGATAAATAATATAAGATTCTGACTTTTACCCCCTTCACTATCTCTTCTTTTAATAAGAAGACTTGTGGAAAGAGGGGTAGGAACTGGATGAACAGTTTATCCTCCCTTATCTGCCAATATTGCTCATAGAGGATCATCCGTAGATTTAGCAATTTTCAGCCTTCATTTAGCTGGGATTTCTTCTATTCTTGGAGCAGTAAATTTTATTACAACTGTAATTAACATACGATCTCCGGGAATAACTTTCGACCGAATACCTTTATTTGTTTGATCAGTTGCAATTACTGCCCTTCTACTTCTTCTATCTCTACCAGTCTTAGCGGGAGCAATTACTATACTCTTAACAGACCGAAATCTTAATACTTCATTTTTCGACCCGGCAGGTGGAGGTGACCCTATTTTATACCAACATTTATTTTGATTTTTTGGTCAC
>SKELM103-18|Limnius perrisi|MT358210
TACTAGGAATAGCATTAAGACTCCTAATCCGAGCTGAATTAGGAACACCGGGATCTCTAATTGGAGATGACCAAATTTATAATGTTATTGTTACAGCACATGCATTTATCATAATTTTCTTTATGGTTATGCCTATCATAATTGGAGGATTTGGTAACTGACTTGTTCCTCTTATACTCGGAGCTCCTGATATAGCCTTTCCTCGGATAAATAATATAAGATTCTGACTTTTACCCCCTTCACTATCTCTTCTTTTAATAAGAAGACTTGTGGAAAGAGGGGTAGGAACTGGATGAACAGTTTATCCTCCCTTATCTGCCAATATTGCTCATAGAGGATCATCCGTAGATTTAGCAATTTTCAGCCTTCATTTAGCTGGGATTTCTTCTATTCTTGGAGCAGTAAATTTTATTACAACTGTAATTAACATACGATCTCCGGGAATAACTTTCGACCGAATACCTTTATTTGTTTGATCAGTTGCAATTACTGCCCTTCTACTTCTTCTATCTCTACCAGTCTTAGCGGGAGCAATTACTATACTCTTAACAGACCGAAATCTTAATACTTCATTTTTCGACCCGGCAGGTGGAGGTGACCCTATTTTATACCAACATTTATTTTGATTTTTTGGTCAC
>SKELM102-18|Limnius perrisi|MT358180
TACTAGGAATAGCATTAAGACTCCTAATCCGAGCTGAATTAGGAACACCGGGATCTCTAATTGGAGATGACCAAATTTATAATGTTATTGTTACAGCACATGCATTTATCATAATTTTCTTTATGGTTATGCCTATCATAATTGGAGGATTTGGTAACTGACTTGTTCCTCTTATACTCGGAGCTCCTGATATAGCCTTTCCTCGGATAAATAATATAAGATTCTGACTTTTACCCCCTTCACTATCTCTTCTTTTAATAAGAAGACTTGTGGAAAGAGGGGTAGGAACTGGATGAACAGTTTATCCTCCCTTATCTGCCAATATTGCTCATAGAGGATCATCCGTAGATTTAGCAATTTTCAGCCTTCATTTAGCTGGGATTTCTTCTATTCTTGGAGCAGTAAATTTTATTACAACTGTAATTAACATACGATCTCCGGGAATAACTTTCGACCGAATACCTTTATTTGTTTGATCAGTTGCAATTACTGCCCTTCTACTTCTTCTATCTCTACCAGTCTTAGCGGGAGCAATTACTATACTCTTAACAGACCGAAATCTTAATACTTCATTTTTCGACCCGGCAGGTGGAGGTGACCCTATTTTATACCAACATTTATTTTGATTTTTTGGTCAC
>SKELM101-18|Limnius perrisi|MT358070
TACTAGGAATAGCATTAAGACTCCTAATCCGAGCTGAATTAGGAACACCAGGATCTCTAATTGGAGATGACCAAATTTATAATGTTATTGTTACAGCACATGCATTTATCATAATTTTCTTTATGGTTATGCCTATCATAATTGGAGGATTTGGTAACTGACTTGTTCCTCTTATACTCGGAGCTCCTGATATAGCCTTTCCTCGGATAAATAATATAAGATTCTGACTTTTACCCCCTTCACTATCTCTTCTTTTAATAAGAAGACTTGTGGAAAGAGGGGTAGGAACTGGATGAACAGTTTATCCTCCCTTATCTGCCAATATTGCTCATAGAGGATCATCCGTAGATTTAGCAATTTTCAGCCTTCATTTAGCTGGGATTTCTTCTATTCTTGGAGCAGTAAATTTTATTACAACTGTAATTAACATACGATCTCCGGGAATAACTTTCGACCGAATACCTTTATTTGTTTGATCAGTTGCAATTACTGCCCTTCTACTTCTTCTATCTCTACCAGTCTTAGCGGGAGCAATTACTATACTCTTAACAGACCGAAATCTTAATACTTCATTTTTCGACCCGGCAGGTGGAGGTGACCCTATTTTATACCAACATTTATTTTGATTTTTTGGTCAC
>SKELM100-18|Limnius perrisi|MT358065
TACTAGGAATAGCATTAAGACTCCTAATCCGAGCTGAATTAGGAACACCGGGATCTCTAATTGGAGATGACCAAATTTATAATGTTATTGTTACAGCACATGCATTTATCATAATTTTCTTTATGGTTATGCCTATCATAATTGGAGGATTTGGTAACTGACTTGTTCCTCTTATACTCGGAGCTCCTGATATAGCCTTTCCTCGGATAAATAATATAAGATTCTGACTTTTACCCCCTTCACTATCTCTTCTTTTAATAAGAAGACTTGTGGAAAGAGGGGTAGGAACTGGATGAACAGTTTATCCTCCCTTATCTGCCAATATTGCTCATAGAGGATCATCCGTAGATTTAGCAATTTTCAGCCTTCATTTAGCTGGGATTTCTTCTATTCTTGGAGCAGTAAATTTTATTACAACTGTAATTAACATACGATCTCCGGGAATAACTTTCGACCGAATACCTTTATTTGTTTGATCAGTTGCAATTACTGCCCTTCTACTTCTTCTATCTCTACCAGTCTTAGCGGGAGCAATTACTATACTCTTAACAGACCGAAATCTTAATACTTCATTTTTCGACCCGGCAGGTGGAGGTGACCCTATTTTATACCAACATTTATTTTGATTTTTTGGTCAC
>SKELM099-18|Limnius perrisi|MT358215
TACTAGGAATAGCATTAAGACTCCTAATCCGAGCTGAATTAGGAACACCGGGATCTCTAATTGGAGATGACCAAATTTATAATGTTATTGTTACAGCACATGCATTTATCATAATTTTCTTTATGGTTATGCCTATCATAATTGGAGGATTTGGTAACTGACTTGTTCCTCTTATACTCGGAGCTCCTGATATAGCCTTTCCTCGGATAAATAATATAAGATTCTGACTTTTACCCCCTTCACTATCTCTTCTTTTAATAAGAAGACTTGTGGAAAGAGGGGTAGGAACTGGATGAACAGTTTATCCTCCCTTATCTGCCAATATTGCTCATAGAGGATCATCCGTAGATTTAGCAATTTTCAGCCTTCATTTAGCTGGGATTTCTTCTATTCTTGGAGCAGTAAATTTTATTACAACTGTAATTAACATACGATCTCCGGGAATAACTTTCGACCGAATACCTTTATTTGTTTGATCAGTTGCAATTACTGCCCTTCTACTTCTTCTATCTCTACCAGTCTTAGCGGGAGCAATTACTATACTCTTAACAGACCGAAATCTTAATACTTCATTTTTCGACCCGGCAGGTGGAGGTGACCCTATTTTATACCAACATTTATTTTGATTTTTTGGTCAC
>SKELM098-18|Limnius perrisi|MT358025
TACTAGGAATAGCATTAAGACTCCTAATCCGAGCTGAATTAGGAACACCGGGATCTCTAATTGGAGATGACCAAATTTATAATGTTATTGTTACAGCACATGCATTTATCATAATTTTCTTTATGGTTATGCCTATCATAATTGGAGGATTTGGTAACTGACTTGTTCCTCTTATACTCGGAGCTCCTGATATAGCCTTTCCTCGGATAAATAATATAAGATTCTGACTTTTACCCCCTTCACTATCTCTTCTTTTAATAAGAAGACTTGTGGAAAGAGGGGTAGGAACTGGATGAACAGTTTATCCTCCCTTATCTGCCAATATTGCTCATAGAGGATCATCCGTAGATTTAGCAATTTTCAGCCTTCATTTAGCTGGGATTTCTTCTATTCTTGGAGCAGTAAATTTTATTACAACTGTAATTAACATACGATCTCCGGGAATAACTTTCGACCGAATACCTTTATTTGTTTGATCAGTTGCAATTACTGCCCTTCTACTTCTTCTATCTCTACCAGTCTTAGCGGGAGCAATTACTATACTCTTAACAGACCGAAATCTTAATACTTCATTTTTCGACCCGGCAGGTGGAGGTGACCCTATTTTATACCAACATTTATTTTGATTTTTTGGTCAC
>SKELM097-18|Limnius perrisi|MT358002
TACTAGGAATAGCATTAAGACTCCTAATCCGAGCTGAATTAGGAACACCGGGATCTCTAATTGGAGATGACCAAATTTATAATGTTATTGTTACAGCACATGCATTTATCATAATTTTCTTTATGGTTATGCCTATCATAATTGGAGGATTTGGTAACTGACTTGTTCCTCTTATACTCGGAGCTCCTGATATAGCCTTTCCTCGGATAAATAATATAAGATTCTGACTTTTACCCCCTTCACTATCTCTTCTTTTAATAAGAAGACTTGTGGAAAGAGGGGTAGGAACTGGATGAACAGTTTATCCTCCCTTATCTGCCAATATTGCTCATAGAGGATCATCCGTAGATTTAGCAATTTTCAGCCTTCATTTAGCTGGGATTTCTTCTATTCTTGGAGCAGTAAATTTTATTACAACTGTAATTAACATACGATCTCCGGGAATAACTTTCGACCGAATACCTTTATTTGTTTGATCAGTTGCAATTACTGCCCTTCTACTTCTTCTATCTCTACCAGTCTTAGCGGGAGCAATTACTATACTCTTAACAGACCGAAATCTTAATACTTCATTTTTCGACCCGGCAGGTGGAGGTGACCCTATTTTATACCAACATTTATTTTGATTTTTTGGTCAC
>SKELM096-18|Limnius perrisi|MT358183
TACTAGGAATAGCATTAAGACTCCTAATCCGAGCTGAATTAGGAACACCGGGATCTCTAATTGGAGATGACCAAATTTATAATGTTATTGTTACAGCACATGCATTTATCATAATTTTCTTTATGGTTATGCCTATCATAATTGGAGGATTTGGTAACTGACTTGTTCCTCTTATACTCGGAGCTCCTGATATAGCCTTTCCTCGGATAAATAATATAAGATTCTGACTTTTACCCCCTTCACTATCTCTTCTTTTAATAAGAAGACTTGTGGAAAGAGGGGTAGGAACTGGATGAACAGTTTATCCTCCCTTATCTGCCAATATTGCTCATAGAGGATCATCCGTAGATTTAGCAATTTTCAGCCTTCATTTAGCTGGGATTTCTTCTATTCTTGGAGCAGTAAATTTTATTACAACTGTAATTAACATACGATCTCCGGGAATAACTTTCGACCGAATACCTTTATTTGTTTGATCAGTTGCAATTACTGCCCTTCTACTTCTTCTATCTCTACCAGTCTTAGCGGGAGCAATTACTATACTCTTAACAGACCGAAATCTTAATACTTCATTTTTCGACCCGGCAGGTGGAGGTGACCCTATTTTATACCAACATTTATTTTGATTTTTTGGTCAC
>SKELM095-18|Limnius perrisi|MT358123
TACTAGGAATAGCATTAAGACTCCTAATCCGAGCTGAATTAGGAACACCGGGATCTCTAATTGGAGATGACCAAATTTATAATGTTATTGTTACAGCACATGCATTTATCATAATTTTCTTTATGGTTATGCCTATCATAATTGGAGGATTTGGTAACTGACTTGTTCCTCTTATACTCGGAGCTCCTGATATAGCCTTTCCTCGGATAAATAATATAAGATTCTGACTTTTACCCCCTTCACTATCTCTTCTTTTAATAAGAAGACTTGTGGAAAGAGGGGTAGGAACTGGATGAACAGTTTATCCTCCCTTATCTGCCAATATTGCTCATAGAGGATCATCCGTAGATTTAGCAATTTTCAGCCTTCATTTAGCTGGGATTTCTTCTATTCTTGGAGCAGTAAATTTTATTACAACTGTAATTAACATACGATCTCCGGGAATAACTTTCGACCGAATACCTTTATTTGTTTGATCAGTTGCAATTACTGCCCTTCTACTTCTTCTATCTCTACCAGTCTTAGCGGGAGCAATTACTATACTCTTAACAGACCGAAATCTTAATACTTCATTTTTCGACCCGGCAGGTGGAGGTGACCCTATTTTATACCAACATTTATTTTGATTTTTTGGTCAC
>SKELM094-18|Limnius perrisi|MT358251
TACTAGGAATAGCATTAAGACTCCTAATCCGAGCTGAATTAGGAACACCGGGATCTCTAATTGGAGATGACCAAATTTATAATGTTATTGTTACAGCACATGCATTTATCATAATTTTCTTTATGGTTATGCCTATCATAATTGGAGGATTTGGTAACTGACTTGTTCCTCTTATACTCGGAGCTCCTGATATAGCCTTTCCTCGGATAAATAATATAAGATTCTGACTTTTACCCCCTTCACTATCTCTTCTTTTAATAAGAAGACTTGTGGAAAGAGGGGTAGGAACTGGATGAACAGTTTATCCTCCCTTATCTGCCAATATTGCTCATAGAGGATCATCCGTAGATTTAGCAATTTTCAGCCTTCATTTAGCTGGGATTTCTTCTATTCTTGGAGCAGTAAATTTTATTACAACTGTAATTAACATACGATCTCCGGGAATAACTTTCGACCGAATACCTTTATTTGTTTGATCAGTTGCAATTACTGCCCTTCTACTTCTTCTATCTCTACCAGTCTTAGCGGGAGCAATTACTATACTCTTAACAGACCGAAATCTTAATACTTCATTTTTCGACCCGGCAGGTGGAGGTGACCCTATTTTATACCAACATTTATTTTGATTTTTTGGTCAC
>SKELM093-18|Limnius perrisi|MT358114
TACTAGGAATAGCATTAAGACTCCTAATCCGAGCTGAATTAGGAACACCGGGATCTCTAATTGGAGATGACCAAATTTATAATGTTATTGTTACAGCACATGCATTTATCATAATTTTCTTTATGGTTATGCCTATCATAATTGGAGGATTTGGTAACTGACTTGTTCCTCTTATACTCGGAGCTCCTGATATAGCCTTTCCTCGGATAAATAATATAAGATTCTGACTTTTACCCCCTTCACTATCTCTTCTTTTAATAAGAAGACTTGTGGAAAGAGGGGTAGGAACTGGATGAACAGTTTATCCTCCCTTATCTGCCAATATTGCTCATAGAGGATCATCCGTAGATTTAGCAATTTTCAGCCTTCATTTAGCTGGGATTTCTTCTATTCTTGGAGCAGTAAATTTTATTACAACTGTAATTAACATACGATCTCCGGGAATAACTTTCGACCGAATACCTTTATTTGTTTGATCAGTTGCAATTACTGCCCTTCTACTTCTTCTATCTCTACCAGTCTTAGCGGGAGCAATTACTATACTCTTAACAGACCGAAATCTTAATACTTCATTTTTCGACCCGGCAGGTGGAGGTGACCCTATTTTATACCAACATTTATTTTGATTTTTTGGTCAC
>SKELM092-18|Limnius perrisi|MT358118
TACTAGGAATAGCATTAAGACTCCTAATCCGAGCTGAATTAGGAACACCGGGATCTCTAATTGGAGATGACCAAATTTATAATGTTATTGTTACAGCACATGCATTTATCATAATTTTCTTTATGGTTATGCCTATCATAATTGGAGGATTTGGTAACTGACTTGTTCCTCTTATACTCGGAGCTCCTGATATAGCCTTTCCTCGGATAAATAATATAAGATTCTGACTTTTACCCCCTTCACTATCTCTTCTTTTAATAAGAAGACTTGTGGAAAGAGGGGTAGGAACTGGATGAACAGTTTATCCTCCCTTATCTGCCAATATTGCTCATAGAGGATCATCCGTAGATTTAGCAATTTTCAGCCTTCATTTAGCTGGGATTTCTTCTATTCTTGGAGCAGTAAATTTTATTACAACTGTAATTAACATACGATCTCCGGGAATAACTTTCGACCGAATACCTTTATTTGTTTGATCAGTTGCAATTACTGCCCTTCTACTTCTTCTATCTCTACCAGTCTTAGCGGGAGCAATTACTATACTCTTAACAGACCGAAATCTTAATACTTCATTTTTCGACCCGGCAGGTGGAGGTGACCCTATTTTATACCAACATTTATTTTGATTTTTTGGTCAC
>SKELM091-18|Limnius perrisi|MT358073
TACTAGGAATAGCATTAAGACTCCTAATCCGAGCTGAATTAGGAACACCGGGATCTCTAATTGGAGATGACCAAATTTATAATGTTATTGTTACAGCACATGCATTTATCATAATTTTCTTTATGGTTATGCCTATCATAATTGGAGGATTTGGTAACTGACTTGTTCCTCTTATACTCGGAGCTCCTGATATAGCCTTTCCTCGGATAAATAATATAAGATTCTGACTTTTACCCCCTTCACTATCTCTTCTTTTAATAAGAAGACTTGTGGAAAGAGGGGTAGGAACTGGATGAACAGTTTATCCTCCCTTATCTGCCAATATTGCTCATAGAGGATCATCCGTAGATTTAGCAATTTTCAGCCTTCATTTAGCTGGGATTTCTTCTATTCTTGGAGCAGTAAATTTTATTACAACTGTAATTAACATACGATCTCCGGGAATAACTTTCGACCGAATACCTTTATTTGTTTGATCAGTTGCAATTACTGCCCTTCTACTTCTTCTATCTCTACCAGTCTTAGCGGGAGCAATTACTATACTCTTAACAGACCGAAATCTTAATACTTCATTTTTCGACCCGGCAGGTGGAGGTGACCCTATTTTATACCAACATTTATTTTGATTTTTTGGTCAC
>SKELM090-18|Limnius perrisi|MT358229
TACTAGGAATAGCATTAAGACTCCTAATCCGAGCTGAATTAGGAACACCGGGATCTCTAATTGGAGATGACCAAATTTATAATGTTATTGTTACAGCACATGCATTTATCATAATTTTCTTTATGGTTATGCCTATCATAATTGGAGGATTTGGTAACTGACTTGTTCCTCTTATACTCGGAGCTCCTGATATAGCCTTTCCTCGGATAAATAATATAAGATTCTGACTTTTACCCCCTTCACTATCTCTTCTTTTAATAAGAAGACTTGTGGAAAGAGGGGTAGGAACTGGATGAACAGTTTATCCTCCCTTATCTGCCAATATTGCTCATAGAGGATCATCCGTAGATTTAGCAATTTTCAGCCTTCATTTAGCTGGGATTTCTTCTATTCTTGGAGCAGTAAATTTTATTACAACTGTAATTAACATACGATCTCCGGGAATAACTTTCGACCGAATACCTTTATTTGTTTGATCAGTTGCAATTACTGCCCTTCTACTTCTTCTATCTCTACCAGTCTTAGCGGGAGCAATTACTATACTCTTAACAGACCGAAATCTTAATACTTCATTTTTCGACCCGGCAGGTGGAGGTGACCCTATTTTATACCAACATTTATTTTGATTTTTTGGTCAC
>SKELM089-18|Limnius perrisi|MT358255
TACTAGGAATAGCATTAAGACTCCTAATCCGAGCTGAATTAGGAACACCGGGATCTCTAATTGGAGATGACCAAATTTATAATGTTATTGTTACAGCACATGCATTTATCATAATTTTCTTTATGGTTATGCCTATCATAATTGGAGGATTTGGTAACTGACTTGTTCCTCTTATACTCGGAGCTCCTGATATAGCCTTTCCTCGGATAAATAATATAAGATTCTGACTTTTACCCCCTTCACTATCTCTTCTTTTAATAAGAAGACTTGTGGAAAGAGGGGTAGGAACTGGATGAACAGTTTATCCTCCCTTATCTGCCAATATTGCTCATAGAGGATCATCCGTAGATTTAGCAATTTTCAGCCTTCATTTAGCTGGGATTTCTTCTATTCTTGGAGCAGTAAATTTTATTACAACTGTAATTAACATACGATCTCCGGGAATAACTTTCGACCGAATACCTTTATTTGTTTGATCAGTTGCAATTACTGCCCTTCTACTTCTTCTATCTCTACCAGTCTTAGCGGGAGCAATTACTATACTCTTAACAGACCGAAATCTTAATACTTCATTTTTCGACCCGGCAGGTGGAGGTGACCCTATTTTATACCAACATTTATTTTGATTTTTTGGTCAC
>SKELM088-18|Limnius perrisi|MT358254
TACTAGGAATAGCATTAAGACTCCTAATCCGAGCTGAATTAGGAACACCGGGATCTCTAATTGGAGATGACCAAATTTATAATGTTATTGTTACAGCACATGCATTTATCATAATTTTCTTTATGGTTATGCCTATCATAATTGGAGGATTTGGTAACTGACTTGTTCCTCTTATACTCGGAGCTCCTGATATAGCCTTTCCTCGGATAAATAATATAAGATTCTGACTTTTACCCCCTTCACTATCTCTTCTTTTAATAAGAAGACTTGTGGAAAGAGGGGTAGGAACTGGATGAACAGTTTATCCTCCCTTATCTGCCAATATTGCTCATAGAGGATCATCCGTAGATTTAGCAATTTTCAGCCTTCATTTAGCTGGGATTTCTTCTATTCTTGGAGCAGTAAATTTTATTACAACTGTAATTAACATACGATCTCCGGGAATAACTTTCGACCGAATACCTTTATTTGTTTGATCAGTTGCAATTACTGCCCTTCTACTTCTTCTATCTCTACCAGTCTTAGCGGGAGCAATTACTATACTCTTAACAGACCGAAATCTTAATACTTCATTTTTCGACCCGGCAGGTGGAGGTGACCCTATTTTATACCAACATTTATTTTGATTTTTTGGTCAC
>SKELM087-18|Limnius perrisi|MT358164
TACTAGGAATAGCATTAAGACTCCTAATCCGAGCTGAATTAGGAACACCGGGATCTCTAATTGGAGATGACCAAATTTATAATGTTATTGTTACAGCACATGCATTTATCATAATTTTCTTTATGGTTATGCCTATCATAATTGGAGGATTTGGTAACTGACTTGTTCCTCTTATACTCGGAGCTCCTGATATAGCCTTTCCTCGGATAAATAATATAAGATTCTGACTTTTACCCCCTTCACTATCTCTTCTTTTAATAAGAAGACTTGTGGAAAGAGGGGTAGGAACTGGATGAACAGTTTATCCTCCCTTATCTGCCAATATTGCTCATAGAGGATCATCCGTAGATTTAGCAATTTTCAGCCTTCATTTAGCTGGGATTTCTTCTATTCTTGGAGCAGTAAATTTTATTACAACTGTAATTAACATACGATCTCCGGGAATAACTTTCGACCGAATACCTTTATTTGTTTGATCAGTTGCAATTACTGCCCTTCTACTTCTTCTATCTCTACCAGTCTTAGCGGGAGCAATTACTATACTCTTAACAGACCGAAATCTTAATACTTCATTTTTCGACCCGGCAGGTGGAGGTGACCCTATTTTATACCAACATTTATTTTGATTTTTTGGTCAC
>SKELM086-18|Limnius perrisi|MT358106
TACTAGGAATAGCATTAAGACTCCTAATCCGAGCTGAATTAGGAACACCGGGATCTCTAATTGGAGATGACCAAATTTATAATGTTATTGTTACAGCACATGCATTTATCATAATTTTCTTTATGGTTATGCCTATCATAATTGGAGGATTTGGTAACTGACTTGTTCCTCTTATACTCGGAGCTCCTGATATAGCCTTTCCTCGGATAAATAATATAAGATTCTGACTTTTACCCCCTTCACTATCTCTTCTTTTAATAAGAAGACTTGTGGAAAGAGGGGTAGGAACTGGATGAACAGTTTATCCTCCCTTATCTGCCAATATTGCTCATAGAGGATCATCCGTAGATTTAGCAATTTTCAGCCTTCATTTAGCTGGGATTTCTTCTATTCTTGGAGCAGTAAATTTTATTACAACTGTAATTAACATACGATCTCCGGGAATAACTTTCGACCGAATACCTTTATTTGTTTGATCAGTTGCAATTACTGCCCTTCTACTTCTTCTATCTCTACCAGTCTTAGCGGGAGCAATTACTATACTCTTAACAGACCGAAATCTTAATACTTCATTTTTCGACCCGGCAGGTGGAGGTGACCCTATTTTATACCAACATTTATTTTGATTTTTTGGTCAC
>SKELM085-18|Limnius perrisi|MT358206
TACTAGGAATAGCATTAAGACTCCTAATCCGAGCTGAATTAGGAACACCGGGATCTCTAATTGGAGATGACCAAATTTATAATGTTATTGTTACAGCACATGCATTTATCATAATTTTCTTTATGGTTATGCCTATCATAATTGGAGGATTTGGTAACTGACTTGTTCCTCTTATACTCGGAGCTCCTGATATAGCCTTTCCTCGGATAAATAATATAAGATTCTGACTTTTACCCCCTTCACTATCTCTTCTTTTAATAAGAAGACTTGTGGAAAGAGGGGTAGGAACTGGATGAACAGTTTATCCTCCCTTATCTGCCAATATTGCTCATAGAGGATCATCCGTAGATTTAGCAATTTTCAGCCTTCATTTAGCTGGGATTTCTTCTATTCTTGGAGCAGTAAATTTTATTACAACTGTAATTAACATACGATCTCCGGGAATAACTTTCGACCGAATACCTTTATTTGTTTGATCAGTTGCAATTACTGCCCTTCTACTTCTTCTATCTCTACCAGTCTTAGCGGGAGCAATTACTATACTCTTAACAGACCGAAATCTTAATACTTCATTTTTCGACCCGGCAGGTGGAGGTGACCCTATTTTATACCAACATTTATTTTGATTTTTTGGTCAC
>SKELM084-18|Limnius perrisi|MT358168
TACTAGGAATAGCATTAAGACTCCTAATCCGAGCTGAATTAGGAACACCGGGATCTCTAATTGGAGATGACCAAATTTATAATGTTATTGTTACAGCACATGCATTTATCATAATTTTCTTTATGGTTATGCCTATCATAATTGGAGGATTTGGTAACTGACTTGTTCCTCTTATACTCGGAGCTCCTGATATAGCCTTTCCTCGGATAAATAATATAAGATTCTGACTTTTACCCCCTTCACTATCTCTTCTTTTAATAAGAAGACTTGTGGAAAGAGGGGTAGGAACTGGATGAACAGTTTATCCTCCCTTATCTGCCAATATTGCTCATAGAGGATCATCCGTAGATTTAGCAATTTTCAGCCTTCATTTAGCTGGGATTTCTTCTATTCTTGGAGCAGTAAATTTTATTACAACTGTAATTAACATACGATCTCCGGGAATAACTTTCGACCGAATACCTTTATTTGTTTGATCAGTTGCAATTACTGCCCTTCTACTTCTTCTATCTCTACCAGTCTTAGCGGGAGCAATTACTATACTCTTAACAGACCGAAATCTTAATACTTCATTTTTCGACCCGGCAGGTGGAGGTGACCCTATTTTATACCAACATTTATTTTGATTTTTTGGTCAC
>SKELM083-18|Limnius perrisi|MT358256
TACTAGGAATAGCATTAAGACTCCTAATCCGAGCTGAATTAGGAACACCGGGATCTCTAATTGGAGATGACCAAATTTATAATGTTATTGTTACAGCACATGCATTTATCATAATTTTCTTTATGGTTATGCCTATCATAATTGGAGGATTTGGTAACTGACTTGTTCCTCTTATACTCGGAGCTCCTGATATAGCCTTTCCTCGGATAAATAATATAAGATTCTGACTTTTACCCCCTTCACTATCTCTTCTTTTAATAAGAAGACTTGTGGAAAGAGGGGTAGGAACTGGATGAACAGTTTATCCTCCCTTATCTGCCAATATTGCTCATAGAGGATCATCCGTAGATTTAGCAATTTTCAGCCTTCATTTAGCTGGGATTTCTTCTATTCTTGGAGCAGTAAATTTTATTACAACTGTAATTAACATACGATCTCCGGGAATAACTTTCGACCGAATACCTTTATTTGTTTGATCAGTTGCAATTACTGCCCTTCTACTTCTTCTATCTCTACCAGTCTTAGCGGGAGCAATTACTATACTCTTAACAGACCGAAATCTTAATACTTCATTTTTCGACCCGGCAGGTGGAGGTGACCCTATTTTATACCAACATTTATTTTGATTTTTTGGTCAC
>SKELM082-18|Limnius perrisi|MT358249
TACTAGGAATAGCATTAAGACTCCTAATCCGAGCTGAATTAGGAACACCGGGATCTCTAATTGGAGATGACCAAATTTATAATGTTATTGTTACAGCACATGCATTTATCATAATTTTCTTTATGGTTATGCCTATCATAATTGGAGGATTTGGTAACTGACTTGTTCCTCTTATACTCGGAGCTCCTGATATAGCCTTTCCTCGGATAAATAATATAAGATTCTGACTTTTACCCCCTTCACTATCTCTTCTTTTAATAAGAAGACTTGTGGAAAGAGGGGTAGGAACTGGATGAACAGTTTATCCTCCCTTATCTGCCAATATTGCTCATAGAGGATCATCCGTAGATTTAGCAATTTTCAGCCTTCATTTAGCTGGGATTTCTTCTATTCTTGGAGCAGTAAATTTTATTACAACTGTAATTAACATACGATCTCCGGGAATAACTTTCGACCGAATACCTTTATTTGTTTGATCAGTTGCAATTACTGCCCTTCTACTTCTTCTATCTCTACCAGTCTTAGCGGGAGCAATTACTATACTCTTAACAGACCGAAATCTTAATACTTCATTTTTCGACCCGGCAGGTGGAGGTGACCCTATTTTATACCAACATTTATTTTGATTTTTTGGTCAC
>SKELM081-18|Limnius perrisi|MT358170
TACTAGGAATAGCATTAAGACTCCTAATCCGAGCTGAATTAGGAACACCGGGATCTCTAATTGGAGATGACCAAATTTATAATGTTATTGTTACAGCACATGCATTTATCATAATTTTCTTTATGGTTATGCCTATCATAATTGGAGGATTTGGTAACTGACTTGTTCCTCTTATACTCGGAGCTCCTGATATAGCCTTTCCTCGGATAAATAATATAAGATTCTGACTTTTACCCCCTTCACTATCTCTTCTTTTAATAAGAAGACTTGTGGAAAGAGGGGTAGGAACTGGATGAACAGTTTATCCTCCCTTATCTGCCAATATTGCTCATAGAGGATCATCCGTAGATTTAGCAATTTTCAGCCTTCATTTAGCTGGGATTTCTTCTATTCTTGGAGCAGTAAATTTTATTACAACTGTAATTAACATACGATCTCCGGGAATAACTTTCGACCGAATACCTTTATTTGTTTGATCAGTTGCAATTACTGCCCTTCTACTTCTTCTATCTCTACCAGTCTTAGCGGGAGCAATTACTATACTCTTAACAGACCGAAATCTTAATACTTCATTTTTCGACCCGGCAGGTGGAGGTGACCCTATTTTATACCAACATTTATTTTGATTTTTTGGTCAC
>SKELM080-18|Limnius perrisi|MT358034
TACTAGGAATAGCATTAAGACTCCTAATCCGAGCTGAATTAGGAACACCGGGATCTCTAATTGGAGATGACCAAATTTATAATGTTATTGTTACAGCACATGCATTTATCATAATTTTCTTTATGGTTATGCCTATCATAATTGGAGGATTTGGTAACTGACTTGTTCCTCTTATACTCGGAGCTCCTGATATAGCCTTTCCTCGGATAAATAATATAAGATTCTGACTTTTACCCCCTTCACTATCTCTTCTTTTAATAAGAAGACTTGTGGAAAGAGGGGTAGGAACTGGATGAACAGTTTATCCTCCCTTATCTGCCAATATTGCTCATAGAGGATCATCCGTAGATTTAGCAATTTTCAGCCTTCATTTAGCTGGGATTTCTTCTATTCTTGGAGCAGTAAATTTTATTACAACTGTAATTAACATACGATCTCCGGGAATAACTTTCGACCGAATACCTTTATTTGTTTGATCAGTTGCAATTACTGCCCTTCTACTTCTTCTATCTCTACCAGTCTTAGCGGGAGCAATTACTATACTCTTAACAGACCGAAATCTTAATACTTCATTTTTCGACCCGGCAGGTGGAGGTGACCCTATTTTATACCAACATTTATTTTGATTTTTTGGTCAC
>SKELM079-18|Limnius perrisi|MT358056
TACTAGGAATAGCATTAAGACTCCTAATCCGAGCTGAATTAGGAACACCGGGATCTCTAATTGGAGATGACCAAATTTATAATGTTATTGTTACAGCACATGCATTTATCATAATTTTCTTTATGGTTATGCCTATCATAATTGGAGGATTTGGTAACTGACTTGTTCCTCTTATACTCGGAGCTCCTGATATAGCCTTTCCTCGGATAAATAATATAAGATTCTGACTTTTACCCCCTTCACTATCTCTTCTTTTAATAAGAAGACTTGTGGAAAGAGGGGTAGGAACTGGATGAACAGTTTATCCTCCCTTATCTGCCAATATTGCTCATAGAGGATCATCCGTAGATTTAGCAATTTTCAGCCTTCATTTAGCTGGGATTTCTTCTATTCTTGGAGCAGTAAATTTTATTACAACTGTAATTAACATACGATCTCCGGGAATAACTTTCGACCGAATACCTTTATTTGTTTGATCAGTTGCAATTACTGCCCTTCTACTTCTTCTATCTCTACCAGTCTTAGCGGGAGCAATTACTATACTCTTAACAGACCGAAATCTTAATACTTCATTTTTCGACCCGGCAGGTGGAGGTGACCCTATTTTATACCAACATTTATTTTGATTTTTTGGTCAC
>SKELM078-18|Limnius perrisi|MT358190
TACTAGGAATAGCATTAAGACTCCTAATCCGAGCTGAATTAGGAACACCGGGATCTCTAATTGGAGATGACCAAATTTATAATGTTATTGTTACAGCACATGCATTTATCATAATTTTCTTTATGGTTATGCCTATCATAATTGGAGGATTTGGTAACTGACTTGTTCCTCTTATACTCGGAGCTCCTGATATAGCCTTTCCTCGGATAAATAATATAAGATTCTGACTTTTACCCCCTTCACTATCTCTTCTTTTAATAAGAAGACTTGTGGAAAGAGGGGTAGGAACTGGATGAACAGTTTATCCTCCCTTATCTGCCAATATTGCTCATAGAGGATCATCCGTAGATTTAGCAATTTTCAGCCTTCATTTAGCTGGGATTTCTTCTATTCTTGGAGCAGTAAATTTTATTACAACTGTAATTAACATACGATCTCCGGGAATAACTTTCGACCGAATACCTTTATTTGTTTGATCAGTTGCAATTACTGCCCTTCTACTTCTTCTATCTCTACCAGTCTTAGCGGGAGCAATTACTATACTCTTAACAGACCGAAATCTTAATACTTCATTTTTCGACCCGGCAGGTGGAGGTGACCCTATTTTATACCAACATTTATTTTGATTTTTTGGTCAC
>SKELM077-18|Limnius perrisi|MT358147
TACTAGGAATAGCATTAAGACTCCTAATCCGAGCTGAATTAGGAACACCGGGATCTCTAATTGGAGATGACCAAATTTATAATGTTATTGTTACAGCACATGCATTTATCATAATTTTCTTTATGGTTATGCCTATCATAATTGGAGGATTTGGTAACTGACTTGTTCCTCTTATACTCGGAGCTCCTGATATAGCCTTTCCTCGGATAAATAATATAAGATTCTGACTTTTACCCCCTTCACTATCTCTTCTTTTAATAAGAAGACTTGTGGAAAGAGGGGTAGGAACTGGATGAACAGTTTATCCTCCCTTATCTGCCAATATTGCTCATAGAGGATCATCCGTAGATTTAGCAATTTTCAGCCTTCATTTAGCTGGGATTTCTTCTATTCTTGGAGCAGTAAATTTTATTACAACTGTAATTAACATACGATCTCCGGGAATAACTTTCGACCGAATACCTTTATTTGTTTGATCAGTTGCAATTACTGCCCTTCTACTTCTTCTATCTCTACCAGTCTTAGCGGGAGCAATTACTATACTCTTAACAGACCGAAATCTTAATACTTCATTTTTCGACCCGGCAGGTGGAGGTGACCCTATTTTATACCAACATTTATTTTGATTTTTTGGTCAC
>SKELM076-18|Limnius perrisi|MT358193
TACTAGGAATAGCATTAAGACTCCTAATCCGAGCTGAATTAGGAACACCGGGATCTCTAATTGGAGATGACCAAATTTATAATGTTATTGTTACAGCACATGCATTTATCATAATTTTCTTTATGGTTATGCCTATCATAATTGGAGGATTTGGTAACTGACTTGTTCCTCTTATACTCGGAGCTCCTGATATAGCCTTTCCTCGGATAAATAATATAAGATTCTGACTTTTACCCCCTTCACTATCTCTTCTTTTAATAAGAAGACTTGTGGAAAGAGGGGTAGGAACTGGATGAACAGTTTATCCTCCCTTATCTGCCAATATTGCTCATAGAGGATCATCCGTAGATTTAGCAATTTTCAGCCTTCATTTAGCTGGGATTTCTTCTATTCTTGGAGCAGTAAATTTTATTACAACTGTAATTAACATACGATCTCCGGGAATAACTTTCGACCGAATACCTTTATTTGTTTGATCAGTTGCAATTACTGCCCTTCTACTTCTTCTATCTCTACCAGTCTTAGCGGGAGCAATTACTATACTCTTAACAGACCGAAATCTTAATACTTCATTTTTCGACCCGGCAGGTGGAGGTGACCCTATTTTATACCAACATTTATTTTGATTTTTTGGTCAC
>SKELM075-18|Limnius perrisi|MT358031
TACTAGGAATAGCATTAAGACTCCTAATCCGAGCTGAATTAGGAACACCGGGATCTCTAATTGGAGATGACCAAATTTATAATGTTATTGTTACAGCACATGCATTTATCATAATTTTCTTTATGGTTATGCCTATCATAATTGGAGGATTTGGTAACTGACTTGTTCCTCTTATACTCGGAGCTCCTGATATAGCCTTTCCTCGGATAAATAATATAAGATTCTGACTTTTACCCCCTTCACTATCTCTTCTTTTAATAAGAAGACTTGTGGAAAGAGGGGTAGGAACTGGATGAACAGTTTATCCTCCCTTATCTGCCAATATTGCTCATAGAGGATCATCCGTAGATTTAGCAATTTTCAGCCTTCATTTAGCTGGGATTTCTTCTATTCTTGGAGCAGTAAATTTTATTACAACTGTAATTAACATACGATCTCCGGGAATAACTTTCGACCGAATACCTTTATTTGTTTGATCAGTTGCAATTACTGCCCTTCTACTTCTTCTATCTCTACCAGTCTTAGCGGGAGCAATTACTATACTCTTAACAGACCGAAATCTTAATACTTCATTTTTCGACCCGGCAGGTGGAGGTGACCCTATTTTATACCAACATTTATTTTGATTTTTTGGTCAC
>SKELM074-18|Limnius perrisi|MT358125
TACTAGGAATAGCATTAAGACTCCTAATCCGAGCTGAATTAGGAACACCGGGATCTCTAATTGGAGATGACCAAATTTATAATGTTATTGTTACAGCACATGCATTTATCATAATTTTCTTTATGGTTATGCCTATCATAATTGGAGGATTTGGTAACTGACTTGTTCCTCTTATACTCGGAGCTCCTGATATAGCCTTTCCTCGGATAAATAATATAAGATTCTGACTTTTACCCCCTTCACTATCTCTTCTTTTAATAAGAAGACTTGTGGAAAGAGGGGTAGGAACTGGATGAACAGTTTATCCTCCCTTATCTGCCAATATTGCTCATAGAGGATCATCCGTAGATTTAGCAATTTTCAGCCTTCATTTAGCTGGGATTTCTTCTATTCTTGGAGCAGTAAATTTTATTACAACTGTAATTAACATACGATCTCCGGGAATAACTTTCGACCGAATACCTTTATTTGTTTGATCAGTTGCAATTACTGCCCTTCTACTTCTTCTATCTCTACCAGTCTTAGCGGGAGCAATTACTATACTCTTAACAGACCGAAATCTTAATACTTCATTTTTCGACCCGGCAGGTGGAGGTGACCCTATTTTATACCAACATTTATTTTGATTTTTTGGTCAC
>SKELM073-18|Limnius perrisi|MT358247
TACTAGGAATAGCATTAAGACTCCTAATCCGAGCTGAATTAGGAACACCGGGATCTCTAATTGGAGATGACCAAATTTATAATGTTATTGTTACAGCACATGCATTTATCATAATTTTCTTTATGGTTATGCCTATCATAATTGGAGGATTTGGTAACTGACTTGTTCCTCTTATACTCGGAGCTCCTGATATAGCCTTTCCTCGGATAAATAATATAAGATTCTGACTTTTACCCCCTTCACTATCTCTTCTTTTAATAAGAAGACTTGTGGAAAGAGGGGTAGGAACTGGATGAACAGTTTATCCTCCCTTATCTGCCAATATTGCTCATAGAGGATCATCCGTAGATTTAGCAATTTTCAGCCTTCATTTAGCTGGGATTTCTTCTATTCTTGGAGCAGTAAATTTTATTACAACTGTAATTAACATACGATCTCCGGGAATAACTTTCGACCGAATACCTTTATTTGTTTGATCAGTTGCAATTACTGCCCTTCTACTTCTTCTATCTCTACCAGTCTTAGCGGGAGCAATTACTATACTCTTAACAGACCGAAATCTTAATACTTCATTTTTCGACCCGGCAGGTGGAGGTGACCCTATTTTATACCAACATTTATTTTGATTTTTTGGTCAC
>SKELM072-18|Limnius perrisi|MT358047
TACTAGGAATAGCATTAAGACTCCTAATCCGAGCTGAATTAGGAACACCGGGATCTCTAATTGGAGATGACCAAATTTATAATGTTATTGTTACAGCACATGCATTTATCATAATTTTCTTTATGGTTATGCCTATCATAATTGGAGGATTTGGTAACTGACTTGTTCCTCTTATACTCGGAGCTCCTGATATAGCCTTTCCTCGGATAAATAATATAAGATTCTGACTTTTACCCCCTTCACTATCTCTTCTTTTAATAAGAAGACTTGTGGAAAGAGGGGTAGGAACTGGATGAACAGTTTATCCTCCCTTATCTGCCAATATTGCTCATAGAGGATCATCCGTAGATTTAGCAATTTTCAGCCTTCATTTAGCTGGGATTTCTTCTATTCTTGGAGCAGTAAATTTTATTACAACTGTAATTAACATACGATCTCCGGGAATAACTTTCGACCGAATACCTTTATTTGTTTGATCAGTTGCAATTACTGCCCTTCTACTTCTTCTATCTCTACCAGTCTTAGCGGGAGCAATTACTATACTCTTAACAGACCGAAATCTTAATACTTCATTTTTCGACCCGGCAGGTGGAGGTGACCCTATTTTATACCAACATTTATTTTGATTTTTTGGTCAC
>SKELM071-18|Limnius perrisi|MT358230
TACTAGGAATAGCATTAAGACTCCTAATCCGAGCTGAATTAGGAACACCGGGATCTCTAATTGGAGATGACCAAATTTATAATGTTATTGTTACAGCACATGCATTTATCATAATTTTCTTTATGGTTATGCCTATCATAATTGGAGGATTTGGTAACTGACTTGTTCCTCTTATACTCGGAGCTCCTGATATAGCCTTTCCTCGGATAAATAATATAAGATTCTGACTTTTACCCCCTTCACTATCTCTTCTTTTAATAAGAAGACTTGTGGAAAGAGGGGTAGGAACTGGATGAACAGTTTATCCTCCCTTATCTGCCAATATTGCTCATAGAGGATCATCCGTAGATTTAGCAATTTTCAGCCTTCATTTAGCTGGGATTTCTTCTATTCTTGGAGCAGTAAATTTTATTACAACTGTAATTAACATACGATCTCCGGGAATAACTTTCGACCGAATACCTTTATTTGTTTGATCAGTTGCAATTACTGCCCTTCTACTTCTTCTATCTCTACCAGTCTTAGCGGGAGCAATTACTATACTCTTAACAGACCGAAATCTTAATACTTCATTTTTCGACCCGGCAGGTGGAGGTGACCCTATTTTATACCAACATTTATTTTGATTTTTTGGTCAC
>SKELM070-18|Limnius perrisi|MT357998
TACTAGGAATAGCATTAAGACTCCTAATCCGAGCTGAATTAGGAACACCGGGATCTCTAATTGGAGATGACCAAATTTATAATGTTATTGTTACAGCACATGCATTTATCATAATTTTCTTTATGGTTATGCCTATCATAATTGGAGGATTTGGTAACTGACTTGTTCCTCTTATACTCGGAGCTCCTGATATAGCCTTTCCTCGGATAAATAATATAAGATTCTGACTTTTACCCCCTTCACTATCTCTTCTTTTAATAAGAAGACTTGTGGAAAGAGGGGTAGGAACTGGATGAACAGTTTATCCTCCCTTATCTGCCAATATTGCTCATAGAGGATCATCCGTAGATTTAGCAATTTTCAGCCTTCATTTAGCTGGGATTTCTTCTATTCTTGGAGCAGTAAATTTTATTACAACTGTAATTAACATACGATCTCCGGGAATAACTTTCGACCGAATACCTTTATTTGTTTGATCAGTTGCAATTACTGCCCTTCTACTTCTTCTATCTCTACCAGTCTTAGCGGGAGCAATTACTATACTCTTAACAGACCGAAATCTTAATACTTCATTTTTCGACCCGGCAGGTGGAGGTGACCCTATTTTATACCAACATTTATTTTGATTTTTTGGTCAC
>SKELM069-18|Limnius perrisi|MT358178
TACTAGGAATAGCATTAAGACTCCTAATCCGAGCTGAATTAGGAACACCGGGATCTCTAATTGGAGATGACCAAATTTATAATGTTATTGTTACAGCACATGCATTTATCATAATTTTCTTTATGGTTATGCCTATCATAATTGGAGGATTTGGTAACTGACTTGTTCCTCTTATACTCGGAGCTCCTGATATAGCCTTTCCTCGGATAAATAATATAAGATTCTGACTTTTACCCCCTTCACTATCTCTTCTTTTAATAAGAAGACTTGTGGAAAGAGGGGTAGGAACTGGATGAACAGTTTATCCTCCCTTATCTGCCAATATTGCTCATAGAGGATCATCCGTAGATTTAGCAATTTTCAGCCTTCATTTAGCTGGGATTTCTTCTATTCTTGGAGCAGTAAATTTTATTACAACTGTAATTAACATACGATCTCCGGGAATAACTTTCGACCGAATACCTTTATTTGTTTGATCAGTTGCAATTACTGCCCTTCTACTTCTTCTATCTCTACCAGTCTTAGCGGGAGCAATTACTATACTCTTAACAGACCGAAATCTTAATACTTCATTTTTCGACCCGGCAGGTGGAGGTGACCCTATTTTATACCAACATTTATTTTGATTTTTTGGTCAC
>SKELM068-18|Limnius perrisi|MT358094
TACTAGGAATAGCATTAAGACTCCTAATCCGAGCTGAATTAGGAACACCGGGATCTCTAATTGGAGATGACCAAATTTATAATGTTATTGTTACAGCACATGCATTTATCATAATTTTCTTTATGGTTATGCCTATCATAATTGGAGGATTTGGTAACTGACTTGTTCCTCTTATACTCGGAGCTCCTGATATAGCCTTTCCTCGGATAAATAATATAAGATTCTGACTTTTACCCCCTTCACTATCTCTTCTTTTAATAAGAAGACTTGTGGAAAGAGGGGTAGGAACTGGATGAACAGTTTATCCTCCCTTATCTGCCAATATTGCTCATAGAGGATCATCCGTAGATTTAGCAATTTTCAGCCTTCATTTAGCTGGGATTTCTTCTATTCTTGGAGCAGTAAATTTTATTACAACTGTAATTAACATACGATCTCCGGGAATAACTTTCGACCGAATACCTTTATTTGTTTGATCAGTTGCAATTACTGCCCTTCTACTTCTTCTATCTCTACCAGTCTTAGCGGGAGCAATTACTATACTCTTAACAGACCGAAATCTTAATACTTCATTTTTCGACCCGGCAGGTGGAGGTGACCCTATTTTATACCAACATTTATTTTGATTTTTTGGTCAC
>SKELM067-18|Limnius perrisi|MT358083
TACTAGGAATAGCATTAAGACTCCTAATCCGAGCTGAATTAGGAACACCGGGATCTCTAATTGGAGATGACCAAATTTATAATGTTATTGTTACAGCACATGCATTTATCATAATTTTCTTTATGGTTATGCCTATCATAATTGGAGGATTTGGTAACTGACTTGTTCCTCTTATACTCGGAGCTCCTGATATAGCCTTTCCTCGGATAAATAATATAAGATTCTGACTTTTACCCCCTTCACTATCTCTTCTTTTAATAAGAAGACTTGTGGAAAGAGGGGTAGGAACTGGATGAACAGTTTATCCTCCCTTATCTGCCAATATTGCTCATAGAGGATCATCCGTAGATTTAGCAATTTTCAGCCTTCATTTAGCTGGGATTTCTTCTATTCTTGGAGCAGTAAATTTTATTACAACTGTAATTAACATACGATCTCCGGGAATAACTTTCGACCGAATACCTTTATTTGTTTGATCAGTTGCAATTACTGCCCTTCTACTTCTTCTATCTCTACCAGTCTTAGCGGGAGCAATTACTATACTCTTAACAGACCGAAATCTTAATACTTCATTTTTCGACCCGGCAGGTGGAGGTGACCCTATTTTATACCAACATTTATTTTGATTTTTTGGTCAC
>SKELM066-18|Limnius perrisi|MT358127
TACTAGGAATAGCATTAAGACTCCTAATCCGAGCTGAATTAGGAACACCGGGATCTCTAATTGGAGATGACCAAATTTATAATGTTATTGTTACAGCACATGCATTTATCATAATTTTCTTTATGGTTATGCCTATCATAATTGGAGGATTTGGTAACTGACTTGTTCCTCTTATACTCGGAGCTCCTGATATAGCCTTTCCTCGGATAAATAATATAAGATTCTGACTTTTACCCCCTTCACTATCTCTTCTTTTAATAAGAAGACTTGTGGAAAGAGGGGTAGGAACTGGATGAACAGTTTATCCTCCCTTATCTGCCAATATTGCTCATAGAGGATCATCCGTAGATTTAGCAATTTTCAGCCTTCATTTAGCTGGGATTTCTTCTATTCTTGGAGCAGTAAATTTTATTACAACTGTAATTAACATACGATCTCCGGGAATAACTTTCGACCGAATACCTTTATTTGTTTGATCAGTTGCAATTACTGCCCTTCTACTTCTTCTATCTCTACCAGTCTTAGCGGGAGCAATTACTATACTCTTAACAGACCGAAATCTTAATACTTCATTTTTCGACCCGGCAGGTGGAGGTGACCCTATTTTATACCAACATTTATTTTGATTTTTTGGTCAC
>SKELM065-18|Limnius perrisi|MT358032
TACTAGGAATAGCATTAAGACTCCTAATCCGAGCTGAATTAGGAACACCGGGATCTCTAATTGGAGATGACCAAATTTATAATGTTATTGTTACAGCACATGCATTTATCATAATTTTCTTTATGGTTATGCCTATCATAATTGGAGGATTTGGTAACTGACTTGTTCCTCTTATACTCGGAGCTCCTGATATAGCCTTTCCTCGGATAAATAATATAAGATTCTGACTTTTACCCCCTTCACTATCTCTTCTTTTAATAAGAAGACTTGTGGAAAGAGGGGTAGGAACTGGATGAACAGTTTATCCTCCCTTATCTGCCAATATTGCTCATAGAGGATCATCCGTAGATTTAGCAATTTTCAGCCTTCATTTAGCTGGGATTTCTTCTATTCTTGGAGCAGTAAATTTTATTACAACTGTAATTAACATACGATCTCCGGGAATAACTTTCGACCGAATACCTTTATTTGTTTGATCAGTTGCAATTACTGCCCTTCTACTTCTTCTATCTCTACCAGTCTTAGCGGGAGCAATTACTATACTCTTAACAGACCGAAATCTTAATACTTCATTTTTCGACCCGGCAGGTGGAGGTGACCCTATTTTATACCAACATTTATTTTGATTTTTTGGTCAC
>SKELM064-18|Limnius perrisi|MT358042
TACTAGGAATAGCATTAAGACTCCTAATCCGAGCTGAATTAGGAACACCGGGATCTCTAATTGGAGATGACCAAATTTATAATGTTATTGTTACAGCACATGCATTTATCATAATTTTCTTTATGGTTATGCCTATCATAATTGGAGGATTTGGTAACTGACTTGTTCCTCTTATACTCGGAGCTCCTGATATAGCCTTTCCTCGGATAAATAATATAAGATTCTGACTTTTACCCCCTTCACTATCTCTTCTTTTAATAAGAAGACTTGTGGAAAGAGGGGTAGGAACTGGATGAACAGTTTATCCTCCCTTATCTGCCAATATTGCTCATAGAGGATCATCCGTAGATTTAGCAATTTTCAGCCTTCATTTAGCTGGGATTTCTTCTATTCTTGGAGCAGTAAATTTTATTACAACTGTAATTAACATACGATCTCCGGGAATAACTTTCGACCGAATACCTTTATTTGTTTGATCAGTTGCAATTACTGCCCTTCTACTTCTTCTATCTCTACCAGTCTTAGCGGGAGCAATTACTATACTCTTAACAGACCGAAATCTTAATACTTCATTTTTCGACCCGGCAGGTGGAGGTGACCCTATTTTATACCAACATTTATTTTGATTTTTTGGTCAC
>SKELM063-18|Limnius perrisi|MT358133
TACTAGGAATAGCATTAAGACTCCTAATCCGAGCTGAATTAGGAACACCGGGATCTCTAATTGGAGATGACCAAATTTATAATGTTATTGTTACAGCACATGCATTTATCATAATTTTCTTTATGGTTATGCCTATCATAATTGGAGGATTTGGTAACTGACTTGTTCCTCTTATACTCGGAGCTCCTGATATAGCCTTTCCTCGGATAAATAATATAAGATTCTGACTTTTACCCCCTTCACTATCTCTTCTTTTAATAAGAAGACTTGTGGAAAGAGGGGTAGGAACTGGATGAACAGTTTATCCTCCCTTATCTGCCAATATTGCTCATAGAGGATCATCCGTAGATTTAGCAATTTTCAGCCTTCATTTAGCTGGGATTTCTTCTATTCTTGGAGCAGTAAATTTTATTACAACTGTAATTAACATACGATCTCCGGGAATAACTTTCGACCGAATACCTTTATTTGTTTGATCAGTTGCAATTACTGCCCTTCTACTTCTTCTATCTCTACCAGTCTTAGCGGGAGCAATTACTATACTCTTAACAGACCGAAATCTTAATACTTCATTTTTCGACCCGGCAGGTGGAGGTGACCCTATTTTATACCAACATTTATTTTGATTTTTTGGTCAC
>SKELM062-18|Limnius perrisi|MT358074
TACTAGGAATAGCATTAAGACTCCTAATCCGAGCTGAATTAGGAACACCGGGATCTCTAATTGGAGATGACCAAATTTATAATGTTATTGTTACAGCACATGCATTTATCATAATTTTCTTTATGGTTATGCCTATCATAATTGGAGGATTTGGTAACTGACTTGTTCCTCTTATACTCGGAGCTCCTGATATAGCCTTTCCTCGGATAAATAATATAAGATTCTGACTTTTACCCCCTTCACTATCTCTTCTTTTAATAAGAAGACTTGTGGAAAGAGGGGTAGGAACTGGATGAACAGTTTATCCTCCCTTATCTGCCAATATTGCTCATAGAGGATCATCCGTAGATTTAGCAATTTTCAGCCTTCATTTAGCTGGGATTTCTTCTATTCTTGGAGCAGTAAATTTTATTACAACTGTAATTAACATACGATCTCCGGGAATAACTTTCGACCGAATACCTTTATTTGTTTGATCAGTTGCAATTACTGCCCTTCTACTTCTTCTATCTCTACCAGTCTTAGCGGGAGCAATTACTATACTCTTAACAGACCGAAATCTTAATACTTCATTTTTCGACCCGGCAGGTGGAGGTGACCCTATTTTATACCAACATTTATTTTGATTTTTTGGTCAC
>SKELM060-18|Limnius perrisi|MT358209
TACTAGGAATAGCATTAAGACTCCTAATCCGAGCTGAATTAGGAACACCGGGATCTCTAATTGGAGATGACCAAATTTATAATGTTATTGTTACAGCACATGCATTTATCATAATTTTCTTTATGGTTATGCCTATCATAATTGGAGGATTTGGTAACTGACTTGTTCCTCTTATACTCGGAGCTCCTGATATAGCCTTTCCTCGGATAAATAATATAAGATTCTGACTTTTACCCCCTTCACTATCTCTTCTTTTAATAAGAAGACTTGTGGAAAGAGGGGTAGGAACTGGATGAACAGTTTATCCTCCCTTATCTGCCAATATTGCTCATAGAGGATCATCCGTAGATTTAGCAATTTTCAGCCTTCATTTAGCTGGGATTTCTTCTATTCTTGGAGCAGTAAATTTTATTACAACTGTAATTAACATACGATCTCCGGGAATAACTTTCGACCGAATACCTTTATTTGTTTGATCAGTTGCAATTACTGCCCTTCTACTTCTTCTATCTCTACCAGTCTTAGCGGGAGCAATTACTATACTCTTAACAGACCGAAATCTTAATACTTCATTTTTCGACCCGGCAGGTGGAGGTGACCCTATTTTATACCAACATTTATTTTGATTTTTTGGTCAC
>SKELM059-18|Limnius perrisi|MT358163
TACTAGGAATAGCATTAAGACTCCTAATCCGAGCTGAATTAGGAACACCGGGATCTCTAATTGGAGATGACCAAATTTATAATGTTATTGTTACAGCACATGCATTTATCATAATTTTCTTTATGGTTATGCCTATCATAATTGGAGGATTTGGTAACTGACTTGTTCCTCTTATACTCGGAGCTCCTGATATAGCCTTTCCTCGGATAAATAATATAAGATTCTGACTTTTACCCCCTTCACTATCTCTTCTTTTAATAAGAAGACTTGTGGAAAGAGGGGTAGGAACTGGATGAACAGTTTATCCTCCCTTATCTGCCAATATTGCTCATAGAGGATCATCCGTAGATTTAGCAATTTTCAGCCTTCATTTAGCTGGGATTTCTTCTATTCTTGGAGCAGTAAATTTTATTACAACTGTAATTAACATACGATCTCCGGGAATAACTTTCGACCGAATACCTTTATTTGTTTGATCAGTTGCAATTACTGCCCTTCTACTTCTTCTATCTCTACCAGTCTTAGCGGGAGCAATTACTATACTCTTAACAGACCGAAATCTTAATACTTCATTTTTCGACCCGGCAGGTGGAGGTGACCCTATTTTATACCAACATTTATTTTGATTTTTTGGTCAC
>SKELM058-18|Limnius perrisi|MT358082
TACTAGGAATAGCATTAAGACTCCTAATCCGAGCTGAATTAGGAACACCGGGATCTCTAATTGGAGATGACCAAATTTATAATGTTATTGTTACAGCACATGCATTTATCATAATTTTCTTTATGGTTATGCCTATCATAATTGGAGGATTTGGTAACTGACTTGTTCCTCTTATACTCGGAGCTCCTGATATAGCCTTTCCTCGGATAAATAATATAAGATTCTGACTTTTACCCCCTTCACTATCTCTTCTTTTAATAAGAAGACTTGTGGAAAGAGGGGTAGGAACTGGATGAACAGTTTATCCTCCCTTATCTGCCAATATTGCTCATAGAGGATCATCCGTAGATTTAGCAATTTTCAGCCTTCATTTAGCTGGGATTTCTTCTATTCTTGGAGCAGTAAATTTTATTACAACTGTAATTAACATACGATCTCCGGGAATAACTTTCGACCGAATACCTTTATTTGTTTGATCAGTTGCAATTACTGCCCTTCTACTTCTTCTATCTCTACCAGTCTTAGCGGGAGCAATTACTATACTCTTAACAGACCGAAATCTTAATACTTCATTTTTCGACCCGGCAGGTGGAGGTGACCCTATTTTATACCAACATTTATTTTGATTTTTTGGTCAC
>SKELM057-18|Limnius perrisi|MT358204
TACTAGGAATAGCATTAAGACTCCTAATCCGAGCTGAATTAGGAACACCGGGATCTCTAATTGGAGATGACCAAATTTATAATGTTATTGTTACAGCACATGCATTTATCATAATTTTCTTTATGGTTATGCCTATCATAATTGGAGGATTTGGTAACTGACTTGTTCCTCTTATACTCGGAGCTCCTGATATAGCCTTTCCTCGGATAAATAATATAAGATTCTGACTTTTACCCCCTTCACTATCTCTTCTTTTAATAAGAAGACTTGTGGAAAGAGGGGTAGGAACTGGATGAACAGTTTATCCTCCCTTATCTGCCAATATTGCTCATAGAGGATCATCCGTAGATTTAGCAATTTTCAGCCTTCATTTAGCTGGGATTTCTTCTATTCTTGGAGCAGTAAATTTTATTACAACTGTAATTAACATACGATCTCCGGGAATAACTTTCGACCGAATACCTTTATTTGTTTGATCAGTTGCAATTACTGCCCTTCTACTTCTTCTATCTCTACCAGTCTTAGCGGGAGCAATTACTATACTCTTAACAGACCGAAATCTTAATACTTCATTTTTCGACCCGGCAGGTGGAGGTGACCCTATTTTATACCAACATTTATTTTGATTTTTTGGTCAC
>SKELM056-18|Limnius perrisi|MT358203
TACTAGGAATAGCATTAAGACTCCTAATCCGAGCTGAATTAGGAACACCGGGATCTCTAATTGGAGATGACCAAATTTATAATGTTATTGTTACAGCACATGCATTTATCATAATTTTCTTTATGGTTATGCCTATCATAATTGGAGGATTTGGTAACTGACTTGTTCCTCTTATACTCGGAGCTCCTGATATAGCCTTTCCTCGGATAAATAATATAAGATTCTGACTTTTACCCCCTTCACTATCTCTTCTTTTAATAAGAAGACTTGTGGAAAGAGGGGTAGGAACTGGATGAACAGTTTATCCTCCCTTATCTGCCAATATTGCTCATAGAGGATCATCCGTAGATTTAGCAATTTTCAGCCTTCATTTAGCTGGGATTTCTTCTATTCTTGGAGCAGTAAATTTTATTACAACTGTAATTAACATACGATCTCCGGGAATAACTTTCGACCGAATACCTTTATTTGTTTGATCAGTTGCAATTACTGCCCTTCTACTTCTTCTATCTCTACCAGTCTTAGCGGGAGCAATTACTATACTCTTAACAGACCGAAATCTTAATACTTCATTTTTCGACCCGGCAGGTGGAGGTGACCCTATTTTATACCAACATTTATTTTGATTTTTTGGTCAC
>SKELM055-18|Limnius perrisi|MT358219
TACTAGGAATAGCATTAAGACTCCTAATCCGAGCTGAATTAGGAACACCGGGATCTCTAATTGGAGATGACCAAATTTATAATGTTATTGTTACAGCACATGCATTTATCATAATTTTCTTTATGGTTATGCCTATCATAATTGGAGGATTTGGTAACTGACTTGTTCCTCTTATACTCGGAGCTCCTGATATAGCCTTTCCTCGGATAAATAATATAAGATTCTGACTTTTACCCCCTTCACTATCTCTTCTTTTAATAAGAAGACTTGTGGAAAGAGGGGTAGGAACTGGATGAACAGTTTATCCTCCCTTATCTGCCAATATTGCTCATAGAGGATCATCCGTAGATTTAGCAATTTTCAGCCTTCATTTAGCTGGGATTTCTTCTATTCTTGGAGCAGTAAATTTTATTACAACTGTAATTAACATACGATCTCCGGGAATAACTTTCGACCGAATACCTTTATTTGTTTGATCAGTTGCAATTACTGCCCTTCTACTTCTTCTATCTCTACCAGTCTTAGCGGGAGCAATTACTATACTCTTAACAGACCGAAATCTTAATACTTCATTTTTCGACCCGGCAGGTGGAGGTGACCCTATTTTATACCAACATTTATTTTGATTTTTTGGTCAC
>SKELM054-18|Limnius perrisi|MT358066
TACTAGGAATAGCATTAAGACTCCTAATCCGAGCTGAATTAGGAACGCCGGGATCTCTAATTGGAGATGACCAAATTTATAATGTTATTGTTACAGCACATGCATTTATCATAATTTTCTTTATGGTTATGCCTATCATAATTGGAGGATTTGGTAACTGACTTGTTCCTCTTATACTCGGAGCTCCTGATATAGCCTTTCCTCGGATAAATAATATAAGATTCTGACTTTTACCCCCTTCACTATCTCTTCTTTTAATAAGAAGACTTGTGGAAAGAGGGGTAGGAACTGGATGAACAGTTTATCCTCCCTTATCTGCCAATATTGCTCATAGAGGATCATCCGTAGATTTAGCAATTTTCAGCCTTCATTTAGCTGGGATTTCTTCTATTCTTGGAGCAGTAAATTTTATTACAACTGTAATTAACATACGATCTCCGGGAATAACTTTCGACCGAATACCTTTATTTGTTTGATCAGTTGCAATTACTGCCCTTCTACTTCTTCTATCTCTACCAGTCTTAGCGGGAGCAATTACTATACTCTTAACAGACCGAAATCTTAATACTTCATTTTTCGACCCGGCAGGTGGAGGTGACCCTATTTTATACCAACATTTATTTTGATTTTTTGGTCAC
>SKELM053-18|Limnius perrisi|MT358223
TACTAGGAATAGCATTAAGACTCCTAATCCGAGCTGAATTAGGAACACCGGGATCTCTAATTGGAGATGACCAAATTTATAATGTTATTGTTACAGCACATGCATTTATCATAATTTTCTTTATGGTTATGCCTATCATAATTGGAGGATTTGGTAACTGACTTGTTCCTCTTATACTCGGAGCTCCTGATATAGCCTTTCCTCGGATAAATAATATAAGATTCTGACTTTTACCCCCTTCACTATCTCTTCTTTTAATAAGAAGACTTGTGGAAAGAGGGGTAGGAACTGGATGAACAGTTTATCCTCCCTTATCTGCCAATATTGCTCATAGAGGATCATCCGTAGATTTAGCAATTTTCAGCCTTCATTTAGCTGGGATTTCTTCTATTCTTGGAGCAGTAAATTTTATTACAACTGTAATTAACATACGATCTCCGGGAATAACTTTCGACCGAATACCTTTATTTGTTTGATCAGTTGCAATTACTGCCCTTCTACTTCTTCTATCTCTACCAGTCTTAGCGGGAGCAATTACTATACTCTTAACAGACCGAAATCTTAATACTTCATTTTTCGACCCGGCAGGTGGAGGTGACCCTATTTTATACCAACATTTATTTTGATTTTTTGGTCAC
>SKELM052-18|Limnius perrisi|MT358166
TACTAGGAATAGCATTAAGACTCCTAATCCGAGCTGAATTAGGAACACCGGGATCTCTAATTGGAGATGACCAAATTTATAATGTTATTGTTACAGCACATGCATTTATCATAATTTTCTTTATGGTTATGCCTATCATAATTGGAGGATTTGGTAACTGACTTGTTCCTCTTATACTCGGAGCTCCTGATATAGCCTTTCCTCGGATAAATAATATAAGATTCTGACTTTTACCCCCTTCACTATCTCTTCTTTTAATAAGAAGACTTGTGGAAAGAGGGGTAGGAACTGGATGAACAGTTTATCCTCCCTTATCTGCCAATATTGCTCATAGAGGATCATCCGTAGATTTAGCAATTTTCAGCCTTCATTTAGCTGGGATTTCTTCTATTCTTGGAGCAGTAAATTTTATTACAACTGTAATTAACATACGATCTCCGGGAATAACTTTCGACCGAATACCTTTATTTGTTTGATCAGTTGCAATTACTGCCCTTCTACTTCTTCTATCTCTACCAGTCTTAGCGGGAGCAATTACTATACTCTTAACAGACCGAAATCTTAATACTTCATTTTTCGACCCGGCAGGTGGAGGTGACCCTATTTTATACCAACATTTATTTTGATTTTTTGGTCAC
>SKELM051-18|Limnius perrisi|MT358055
TACTAGGAATAGCATTAAGACTCCTAATCCGAGCTGAATTAGGAACACCGGGATCTCTAATTGGAGATGACCAAATTTATAATGTTATTGTTACAGCACATGCATTTATCATAATTTTCTTTATGGTTATGCCTATCATAATTGGAGGATTTGGTAACTGACTTGTTCCTCTTATACTCGGAGCTCCTGATATAGCCTTTCCTCGGATAAATAATATAAGATTCTGACTTTTACCCCCTTCACTATCTCTTCTTTTAATAAGAAGACTTGTGGAAAGAGGGGTAGGAACTGGATGAACAGTTTATCCTCCCTTATCTGCCAATATTGCTCATAGAGGATCATCCGTAGATTTAGCAATTTTCAGCCTTCATTTAGCTGGGATTTCTTCTATTCTTGGAGCAGTAAATTTTATTACAACTGTAATTAACATACGATCTCCGGGAATAACTTTCGACCGAATACCTTTATTTGTTTGATCAGTTGCAATTACTGCCCTTCTACTTCTTCTATCTCTACCAGTCTTAGCGGGAGCAATTACTATACTCTTAACAGACCGAAATCTTAATACTTCATTTTTCGACCCGGCAGGTGGAGGTGACCCTATTTTATACCAACATTTATTTTGATTTTTTGGTCAC
>SKELM050-18|Limnius perrisi|MT358221
TACTAGGAATAGCATTAAGACTCCTAATCCGAGCTGAATTAGGAACACCGGGATCTCTAATTGGAGATGACCAAATTTATAATGTTATTGTTACAGCACATGCATTTATCATAATTTTCTTTATGGTTATGCCTATCATAATTGGAGGATTTGGTAACTGACTTGTTCCTCTTATACTCGGAGCTCCTGATATAGCCTTTCCTCGGATAAATAATATAAGATTCTGACTTTTACCCCCTTCACTATCTCTTCTTTTAATAAGAAGACTTGTGGAAAGAGGGGTAGGAACTGGATGAACAGTTTATCCTCCCTTATCTGCCAATATTGCTCATAGAGGATCATCCGTAGATTTAGCAATTTTCAGCCTTCATTTAGCTGGGATTTCTTCTATTCTTGGAGCAGTAAATTTTATTACAACTGTAATTAACATACGATCTCCGGGAATAACTTTCGACCGAATACCTTTATTTGTTTGATCAGTTGCAATTACTGCCCTTCTACTTCTTCTATCTCTACCAGTCTTAGCGGGAGCAATTACTATACTCTTAACAGACCGAAATCTTAATACTTCATTTTTCGACCCGGCAGGTGGAGGTGACCCTATTTTATACCAACATTTATTTTGATTTTTTGGTCAC
>SKELM049-18|Limnius perrisi|MT358167
TACTAGGAATAGCATTAAGACTCCTAATCCGAGCTGAATTAGGAACACCGGGATCTCTAATTGGAGATGACCAAATTTATAATGTTATTGTTACAGCACATGCATTTATCATAATTTTCTTTATGGTTATGCCTATCATAATTGGAGGATTTGGTAACTGACTTGTTCCTCTTATACTCGGAGCTCCTGATATAGCCTTTCCTCGGATAAATAATATAAGATTCTGACTTTTACCCCCTTCACTATCTCTTCTTTTAATAAGAAGACTTGTGGAAAGAGGGGTAGGAACTGGATGAACAGTTTATCCTCCCTTATCTGCCAATATTGCTCATAGAGGATCATCCGTAGATTTAGCAATTTTCAGCCTTCATTTAGCTGGGATTTCTTCTATTCTTGGAGCAGTAAATTTTATTACAACTGTAATTAACATACGATCTCCGGGAATAACTTTCGACCGAATACCTTTATTTGTTTGATCAGTTGCAATTACTGCCCTTCTACTTCTTCTATCTCTACCAGTCTTAGCGGGAGCAATTACTATACTCTTAACAGACCGAAATCTTAATACTTCATTTTTCGACCCGGCAGGTGGAGGTGACCCTATTTTATACCAACATTTATTTTGATTTTTTGGTCAC
>SKELM047-18|Limnius perrisi|MT358162
TACTAGGAATAGCATTAAGACTCCTAATCCGAGCTGAATTAGGAACACCGGGATCTCTAATTGGAGATGACCAAATTTATAATGTTATTGTTACAGCACATGCATTTATCATAATTTTCTTTATGGTTATGCCTATCATAATTGGAGGATTTGGTAACTGACTTGTTCCTCTTATACTCGGAGCTCCTGATATAGCCTTTCCTCGGATAAATAATATAAGATTCTGACTTTTACCCCCTTCACTATCTCTTCTTTTAATAAGAAGACTTGTGGAAAGAGGGGTAGGAACTGGATGAACAGTTTATCCTCCCTTATCTGCCAATATTGCTCATAGAGGATCATCCGTAGATTTAGCAATTTTCAGCCTTCATTTAGCTGGGATTTCTTCTATTCTTGGAGCAGTAAATTTTATTACAACTGTAATTAACATACGATCTCCGGGAATAACTTTCGACCGAATACCTTTATTTGTTTGATCAGTTGCAATTACTGCCCTTCTACTTCTTCTATCTCTACCAGTCTTAGCGGGAGCAATTACTATACTCTTAACAGACCGAAATCTTAATACTTCATTTTTCGACCCGGCAGGTGGAGGTGACCCTATTTTATACCAACATTTATTTTGATTTTTTGGTCAC
>SKELM046-18|Limnius perrisi|MT358112
TACTAGGAATAGCATTAAGACTCCTAATCCGAGCTGAATTAGGAACACCGGGATCTCTAATTGGAGATGACCAAATTTATAATGTTATTGTTACAGCACATGCATTTATCATAATTTTCTTTATGGTTATGCCTATCATAATTGGAGGATTTGGTAACTGACTTGTTCCTCTTATACTCGGAGCTCCTGATATAGCCTTTCCTCGGATAAATAATATAAGATTCTGACTTTTACCCCCTTCACTATCTCTTCTTTTAATAAGAAGACTTGTGGAAAGAGGGGTAGGAACTGGATGAACAGTTTATCCTCCCTTATCTGCCAATATTGCTCATAGAGGATCATCCGTAGATTTAGCAATTTTCAGCCTTCATTTAGCTGGGATTTCTTCTATTCTTGGAGCAGTAAATTTTATTACAACTGTAATTAACATACGATCTCCGGGAATAACTTTCGACCGAATACCTTTATTTGTTTGATCAGTTGCAATTACTGCCCTTCTACTTCTTCTATCTCTACCAGTCTTAGCGGGAGCAATTACTATACTCTTAACAGACCGAAATCTTAATACTTCATTTTTCGACCCGGCAGGTGGAGGTGACCCTATTTTATACCAACATTTATTTTGATTTTTTGGTCAC
>SKELM045-18|Limnius perrisi|MT358130
TACTAGGAATAGCATTAAGACTCCTAATCCGAGCTGAATTAGGAACACCGGGATCTCTAATTGGAGATGACCAAATTTATAATGTTATTGTTACAGCACATGCATTTATCATAATTTTCTTTATGGTTATGCCTATCATAATTGGAGGATTTGGTAACTGACTTGTTCCTCTTATACTCGGAGCTCCTGATATAGCCTTTCCTCGGATAAATAATATAAGATTCTGACTTTTACCCCCTTCACTATCTCTTCTTTTAATAAGAAGACTTGTGGAAAGAGGGGTAGGAACTGGATGAACAGTTTATCCTCCCTTATCTGCCAATATTGCTCATAGAGGATCATCCGTAGATTTAGCAATTTTCAGCCTTCATTTAGCTGGGATTTCTTCTATTCTTGGAGCAGTAAATTTTATTACAACTGTAATTAACATACGATCTCCGGGAATAACTTTCGACCGAATACCTTTATTTGTTTGATCAGTTGCAATTACTGCCCTTCTACTTCTTCTATCTCTACCAGTCTTAGCGGGAGCAATTACTATACTCTTAACAGACCGAAATCTTAATACTTCATTTTTCGACCCGGCAGGTGGAGGTGACCCTATTTTATACCAACATTTATTTTGATTTTTTGGTCAC
>SKELM246-18|Limnius perrisi|MT358246
AGGAATAGCATTAAGACTCCTAATCCGAGCTGAATTAGGAACACCGGGATCTCTAATTGGAGATGACCAAATTTATAATGTTATTGTTACAGCACATGCATTTATCATAATTTTCTTTATGGTTATGCCTATCATAATTGGAGGATTTGGTAACTGACTTGTTCCTCTTATACTCGGAGCTCCTGATATAGCCTTTCCTCGGATAAATAATATAAGATTCTGACTTTTACCCCCTTCACTATCTCTTCTTTTAATAAGAAGACTTGTGGAAAGAGGGGTAGGAACTGGATGAACAGTTTATCCTCCCTTATCTGCCAATATTGCTCATAGAGGATCATCCGTAGATTTAGCAATTTTCAGCCTTCATTTAGCTGGGATTTCTTCTATTCTTGGAGCAGTAAATTTTATTACAACTGTAATTAACATACGATCTCCGGGAATAACTTTCGACCGAATACCTTTATTTGTTTGATCAGTTGCAATTACTGCCCTTCTACTTCTTCTATCTCTACCAGTCTTAGCGGGAGCAATTACTATACTCTTAACAGACCGAAATCTTAATACTTCATTTTTCGACCCGGCAGGTGGAGGTGACCCTATTTTATACCAACATTTATTTTGATTTTTTGGTCACC-
>SKELM245-18|Limnius perrisi|MT358045
AGGAATAGCATTAAGACTCCTAATCCGAGCTGAATTAGGAACACCGGGATCTCTAATTGGAGATGACCAAATTTATAATGTTATTGTTACAGCACATGCATTTATCATAATTTTCTTTATGGTTATGCCTATCATAATTGGAGGATTTGGTAACTGACTTGTTCCTCTTATACTCGGAGCTCCTGATATAGCCTTTCCTCGGATAAATAATATAAGATTCTGACTTTTACCCCCTTCACTATCTCTTCTTTTAATAAGAAGACTTGTGGAAAGAGGGGTAGGAACTGGATGAACAGTTTATCCTCCCTTATCTGCCAATATTGCTCATAGAGGATCATCCGTAGATTTAGCAATTTTCAGCCTTCATTTAGCTGGGATTTCTTCTATTCTTGGAGCAGTAAATTTTATTACAACTGTAATTAACATACGATCTCCGGGAATAACTTTCGACCGAATACCTTTATTTGTTTGATCAGTTGCAATTACTGCCCTTCTACTTCTTCTATCTCTACCAGTCTTAGCGGGAGCAATTACTATACTCTTAACAGACCGAAATCTTAATACTTCATTTTTCGACCCGGCAGGTGGAGGTGACCCTATTTTATACCAACATTTATTTTGATTTTTTGGTCACCC
>SKELM042-18|Limnius perrisi|MT358076
TACTAGGAATAGCATTAAGACTCCTAATCCGAGCTGAATTAGGAACACCGGGATCTCTAATTGGAGATGACCAAATTTATAATGTTATTGTTACAGCACATGCATTTATCATAATTTTCTTTATGGTTATGCCTATCATAATTGGAGGATTTGGTAACTGACTTGTTCCTCTTATACTCGGAGCTCCTGATATAGCCTTTCCTCGGATAAATAATATAAGATTCTGACTTTTACCCCCTTCACTATCTCTTCTTTTAATAAGAAGACTTGTGGAAAGAGGGGTAGGAACTGGATGAACAGTTTATCCTCCCTTATCTGCCAATATTGCTCATAGAGGATCATCCGTAGATTTAGCAATTTTCAGCCTTCATTTAGCTGGGATTTCTTCTATTCTTGGAGCAGTAAATTTTATTACAACTGTAATTAACATACGATCTCCGGGAATAACTTTCGACCGAATACCTTTATTTGTTTGATCAGTTGCAATTACTGCCCTTCTACTTCTTCTATCTCTACCAGTCTTAGCGGGAGCAATTACTATACTCTTAACAGACCGAAATCTTAATACTTCATTTTTCGACCCGGCAGGTGGAGGTGACCCTATTTTATACCAACATTTATTTTGATTTTTTGGTCAC
>SKELM041-18|Limnius perrisi|MT358018
TACTAGGAATAGCATTAAGACTCCTAATCCGAGCTGAATTAGGAACACCGGGATCTCTAATTGGAGATGACCAAATTTATAATGTTATTGTTACAGCACATGCATTTATCATAATTTTCTTTATGGTTATGCCTATCATAATTGGAGGATTTGGTAACTGACTTGTTCCTCTTATACTCGGAGCTCCTGATATAGCCTTTCCTCGGATAAATAATATAAGATTCTGACTTTTACCCCCTTCACTATCTCTTCTTTTAATAAGAAGACTTGTGGAAAGAGGGGTAGGAACTGGATGAACAGTTTATCCTCCCTTATCTGCCAATATTGCTCATAGAGGATCATCCGTAGATTTAGCAATTTTCAGCCTTCATTTAGCTGGGATTTCTTCTATTCTTGGAGCAGTAAATTTTATTACAACTGTAATTAACATACGATCTCCGGGAATAACTTTCGACCGAATACCTTTATTTGTTTGATCAGTTGCAATTACTGCCCTTCTACTTCTTCTATCTCTACCAGTCTTAGCGGGAGCAATTACTATACTCTTAACAGACCGAAATCTTAATACTTCATTTTTCGACCCGGCAGGTGGAGGTGACCCTATTTTATACCAACATTTATTTTGATTTTTTGGTCAC
>SKELM040-18|Limnius perrisi|MT358057
TACTAGGAATAGCATTAAGACTCCTAATCCGAGCTGAATTAGGAACACCGGGATCTCTAATTGGAGATGACCAAATTTATAATGTTATTGTTACAGCACATGCATTTATCATAATTTTCTTTATGGTTATGCCTATCATAATTGGAGGATTTGGTAACTGACTTGTTCCTCTTATACTCGGAGCTCCTGATATAGCCTTTCCTCGGATAAATAATATAAGATTCTGACTTTTACCCCCTTCACTATCTCTTCTTTTAATAAGAAGACTTGTGGAAAGAGGGGTAGGAACTGGATGAACAGTTTATCCTCCCTTATCTGCCAATATTGCTCATAGAGGATCATCCGTAGATTTAGCAATTTTCAGCCTTCATTTAGCTGGGATTTCTTCTATTCTTGGAGCAGTAAATTTTATTACAACTGTAATTAACATACGATCTCCGGGAATAACTTTCGACCGAATACCTTTATTTGTTTGATCAGTTGCAATTACTGCCCTTCTACTTCTTCTATCTCTACCAGTCTTAGCGGGAGCAATTACTATACTCTTAACAGACCGAAATCTTAATACTTCATTTTTCGACCCGGCAGGTGGAGGTGACCCTATTTTATACCAACATTTATTTTGATTTTTTGGTCAC
>SKELM039-18|Limnius perrisi|MT358241
TACTAGGAATAGCATTAAGACTCCTAATCCGAGCTGAATTAGGAACACCGGGATCTCTAATTGGAGATGACCAAATTTATAATGTTATTGTTACAGCACATGCATTTATCATAATTTTCTTTATGGTTATGCCTATCATAATTGGAGGATTTGGTAACTGACTTGTTCCTCTTATACTCGGAGCTCCTGATATAGCCTTTCCTCGGATAAATAATATAAGATTCTGACTTTTACCCCCTTCACTATCTCTTCTTTTAATAAGAAGACTTGTGGAAAGAGGGGTAGGAACTGGATGAACAGTTTATCCTCCCTTATCTGCCAATATTGCTCATAGAGGATCATCCGTAGATTTAGCAATTTTCAGCCTTCATTTAGCTGGGATTTCTTCTATTCTTGGAGCAGTAAATTTTATTACAACTGTAATTAACATACGATCTCCGGGAATAACTTTCGACCGAATACCTTTATTTGTTTGATCAGTTGCAATTACTGCCCTTCTACTTCTTCTATCTCTACCAGTCTTAGCGGGAGCAATTACTATACTCTTAACAGACCGAAATCTTAATACTTCATTTTTCGACCCGGCAGGTGGAGGTGACCCTATTTTATACCAACATTTATTTTGATTTTTTGGTCAC
>SKELM038-18|Limnius perrisi|MT358189
TACTAGGAATAGCATTAAGACTCCTAATCCGAGCTGAATTAGGAACACCGGGATCTCTAATTGGAGATGACCAAATTTATAATGTTATTGTTACAGCACATGCATTTATCATAATTTTCTTTATGGTTATGCCTATCATAATTGGAGGATTTGGTAACTGACTTGTTCCTCTTATACTCGGAGCTCCTGATATAGCCTTTCCTCGGATAAATAATATAAGATTCTGACTTTTACCCCCTTCACTATCTCTTCTTTTAATAAGAAGACTTGTGGAAAGAGGGGTAGGAACTGGATGAACAGTTTATCCTCCCTTATCTGCCAATATTGCTCATAGAGGATCATCCGTAGATTTAGCAATTTTCAGCCTTCATTTAGCTGGGATTTCTTCTATTCTTGGAGCAGTAAATTTTATTACAACTGTAATTAACATACGATCTCCGGGAATAACTTTCGACCGAATACCTTTATTTGTTTGATCAGTTGCAATTACTGCCCTTCTACTTCTTCTATCTCTACCAGTCTTAGCGGGAGCAATTACTATACTCTTAACAGACCGAAATCTTAATACTTCATTTTTCGACCCGGCAGGTGGAGGTGACCCTATTTTATACCAACATTTATTTTGATTTTTTGGTCAC
>SKELM037-18|Limnius perrisi|MT358226
TACTAGGAATAGCATTAAGACTCCTAATCCGAGCTGAATTAGGAACACCGGGATCTCTAATTGGAGATGACCAAATTTATAATGTTATTGTTACAGCACATGCATTTATCATAATTTTCTTTATGGTTATGCCTATCATAATTGGAGGATTTGGTAACTGACTTGTTCCTCTTATACTCGGAGCTCCTGATATAGCCTTTCCTCGGATAAATAATATAAGATTCTGACTTTTACCCCCTTCACTATCTCTTCTTTTAATAAGAAGACTTGTGGAAAGAGGGGTAGGAACTGGATGAACAGTTTATCCTCCCTTATCTGCCAATATTGCTCATAGAGGATCATCCGTAGATTTAGCAATTTTCAGCCTTCATTTAGCTGGGATTTCTTCTATTCTTGGAGCAGTAAATTTTATTACAACTGTAATTAACATACGATCTCCGGGAATAACTTTCGACCGAATACCTTTATTTGTTTGATCAGTTGCAATTACTGCCCTTCTACTTCTTCTATCTCTACCAGTCTTAGCGGGAGCAATTACTATACTCTTAACAGACCGAAATCTTAATACTTCATTTTTCGACCCGGCAGGTGGAGGTGACCCTATTTTATACCAACATTTATTTTGATTTTTTGGTCAC
>SKELM036-18|Limnius perrisi|MT358234
TACTAGGAATAGCATTAAGACTCCTAATCCGAGCTGAATTAGGAACACCGGGATCTCTAATTGGAGATGACCAAATTTATAATGTTATTGTTACAGCACATGCATTTATCATAATTTTCTTTATGGTTATGCCTATCATAATTGGAGGATTTGGTAACTGACTTGTTCCTCTTATACTCGGAGCTCCTGATATAGCCTTTCCTCGGATAAATAATATAAGATTCTGACTTTTACCCCCTTCACTATCTCTTCTTTTAATAAGAAGACTTGTGGAAAGAGGGGTAGGAACTGGATGAACAGTTTATCCTCCCTTATCTGCCAATATTGCTCATAGAGGATCATCCGTAGATTTAGCAATTTTCAGCCTTCATTTAGCTGGGATTTCTTCTATTCTTGGAGCAGTAAATTTTATTACAACTGTAATTAACATACGATCTCCGGGAATAACTTTCGACCGAATACCTTTATTTGTTTGATCAGTTGCAATTACTGCCCTTCTACTTCTTCTATCTCTACCAGTCTTAGCGGGAGCAATTACTATACTCTTAACAGACCGAAATCTTAATACTTCATTTTTCGACCCGGCAGGTGGAGGTGACCCTATTTTATACCAACATTTATTTTGATTTTTTGGTCAC
>SKELM035-18|Limnius perrisi|MT358137
TACTAGGAATAGCATTAAGACTCCTAATCCGAGCTGAATTAGGAACACCGGGATCTCTAATTGGAGATGACCAAATTTATAATGTTATTGTTACAGCACATGCATTTATCATAATTTTCTTTATGGTTATGCCTATCATAATTGGAGGATTTGGTAACTGACTTGTTCCTCTTATACTCGGAGCTCCTGATATAGCCTTTCCTCGGATAAATAATATAAGATTCTGACTTTTACCCCCTTCACTATCTCTTCTTTTAATAAGAAGACTTGTGGAAAGAGGGGTAGGAACTGGATGAACAGTTTATCCTCCCTTATCTGCCAATATTGCTCATAGAGGATCATCCGTAGATTTAGCAATTTTCAGCCTTCATTTAGCTGGGATTTCTTCTATTCTTGGAGCAGTAAATTTTATTACAACTGTAATTAACATACGATCTCCGGGAATAACTTTCGACCGAATACCTTTATTTGTTTGATCAGTTGCAATTACTGCCCTTCTACTTCTTCTATCTCTACCAGTCTTAGCGGGAGCAATTACTATACTCTTAACAGACCGAAATCTTAATACTTCATTTTTCGACCCGGCAGGTGGAGGTGACCCTATTTTATACCAACATTTATTTTGATTTTTTGGTCAC
>SKELM033-18|Limnius perrisi|MT358135
TACTAGGAATAGCATTAAGACTCCTAATCCGAGCTGAATTAGGAACACCGGGATCTCTAATTGGAGATGACCAAATTTATAATGTTATTGTTACAGCACATGCATTTATCATAATTTTCTTTATGGTTATGCCTATCATAATTGGAGGATTTGGTAACTGACTTGTTCCTCTTATACTCGGAGCTCCTGATATAGCCTTTCCTCGGATAAATAATATAAGATTCTGACTTTTACCCCCTTCACTATCTCTTCTTTTAATAAGAAGACTTGTGGAAAGAGGGGTAGGAACTGGATGAACAGTTTATCCTCCCTTATCTGCCAATATTGCTCATAGAGGATCATCCGTAGATTTAGCAATTTTCAGCCTTCATTTAGCTGGGATTTCTTCTATTCTTGGAGCAGTAAATTTTATTACAACTGTAATTAACATACGATCTCCGGGAATAACTTTCGACCGAATACCTTTATTTGTTTGATCAGTTGCAATTACTGCCCTTCTACTTCTTCTATCTCTACCAGTCTTAGCGGGAGCAATTACTATACTCTTAACAGACCGAAATCTTAATACTTCATTTTTCGACCCGGCAGGTGGAGGTGACCCTATTTTATACCAACATTTATTTTGATTTTTTGGTCAC
>SKELM032-18|Limnius perrisi|MT358258
TACTAGGAATAGCATTAAGACTCCTAATCCGAGCTGAATTAGGAACACCGGGATCTCTAATTGGAGATGACCAAATTTATAATGTTATTGTTACAGCACATGCATTTATCATAATTTTCTTTATGGTTATGCCTATCATAATTGGAGGATTTGGTAACTGACTTGTTCCTCTTATACTCGGAGCTCCTGATATAGCCTTTCCTCGGATAAATAATATAAGATTCTGACTTTTACCCCCTTCACTATCTCTTCTTTTAATAAGAAGACTTGTGGAAAGAGGGGTAGGAACTGGATGAACAGTTTATCCTCCCTTATCTGCCAATATTGCTCATAGAGGATCATCCGTAGATTTAGCAATTTTCAGCCTTCATTTAGCTGGGATTTCTTCTATTCTTGGAGCAGTAAATTTTATTACAACTGTAATTAACATACGATCTCCGGGAATAACTTTCGACCGAATACCTTTATTTGTTTGATCAGTTGCAATTACTGCCCTTCTACTTCTTCTATCTCTACCAGTCTTAGCGGGAGCAATTACTATACTCTTAACAGACCGAAATCTTAATACTTCATTTTTCGACCCGGCAGGTGGAGGTGACCCTATTTTATACCAACATTTATTTTGATTTTTTGGTCAC
>GCOL8205-16|Limnius perrisi|KU910262
AACACTATATTTTATTCTTGGCTCATGATCAGGAATACTAGGAATAGCATTAAGACTCCTAATCCGAGCTGAATTAGGAACACCGGGATCTCTAATTGGAGATGACCAAATTTATAATGTTATTGTTACAGCACATGCATTTATCATAATTTTCTTTATGGTTATGCCTATCATAATTGGAGGATTTGGTAACTGACTTGTTCCTCTTATACTCGGAGCTCCTGATATAGCCTTTCCTCGGATAAATAATATAAGATTCTGACTTTTACCCCCTTCACTATCTCTTCTTTTAATAAGAAGACTTGTGGAAAGAGGGGTAGGAACTGGATGAACAGTTTATCCTCCCTTATCTGCCAATATTGCTCATAGAGGATCATCCGTAGATTTAGCAATTTTCAGCCTTCATTTAGCTGGGATTTCTTCTATTCTTGGAGCAGTAAATTTTATTACAACTGTAATTAACATACGATCTCCGGGAATAACTTTCGACCGAATACCTTTATTTGTTTGATCAGTTGCAATTACTGCCCTTCTACTTCTTCTATCTCTACCAGTCTTAGCGGGAGCAATTACTATACTCTTAACAGACCGAAATCTTAATACTTCATTTTTCGACCCGGCAGGTGGAGGTGACCCTATTTTATACCAACATTTATTT
>GCOL10022-16|Limnius perrisi|KU911994
AACACTATATTTTATTCTTGGCTCATGATCAGGAATACTAGGAATAGCATTAAGACTCCTAATCCGAGCTGAATTAGGAACACCGGGATCTCTAATTGGAGATGACCAAATTTATAATGTTATTGTTACAGCACATGCATTTATCATAATTTTCTTTATGGTTATGCCTATCATAATTGGAGGATTTGGTAACTGACTTGTTCCTCTTATACTCGGAGCTCCTGATATAGCCTTTCCTCGGATAAATAATATAAGATTCTGACTTTTACCCCCTTCACTATCTCTTCTTTTAATAAGAAGACTTGTGGAAAGAGGGGTAGGAACTGGATGAACAGTTTATCCTCCCTTATCTGCCAATATTGCTCATAGAGGATCATCCGTAGATTTAGCAATTTTCAGCCTTCATTTAGCTGGGATTTCTTCTATTCTTGGAGCAGTAAATTTTATTACAACTGTAATTAACATACGATCTCCGGGAATAACTTTCGACCGAATACCTTTATTTGTTTGATCAGTTGCAATTACTGCCCTTCTACTTCTTCTATCTCTACCAGTCTTAGCGGGAGCAATTACTATACTCTTAACAGACCGAAATCTTAATACTTCATTTTTCGACCCGGCAGGTGGAGGTGACCCTATTTTATACCAACATTTATTT
>GCOL10021-16|Limnius perrisi|KU908125
AACACTATATTTTATTCTTGGCTCATGATCAGGAATACTAGGAATAGCATTAAGACTCCTAATCCGAGCTGAATTAGGAACACCGGGATCTCTAATTGGAGATGACCAAATTTATAATGTTATTGTTACAGCACATGCATTTATCATAATTTTCTTTATGGTTATGCCTATCATAATTGGAGGATTTGGTAACTGACTTGTTCCTCTTATACTCGGAGCTCCTGATATAGCCTTTCCTCGGATAAATAATATAAGATTCTGACTTTTACCCCCTTCACTATCTCTTCTTTTAATAAGAAGACTTGTGGAAAGAGGGGTAGGAACTGGATGAACAGTTTATCCTCCCTTATCTGCCAATATTGCTCATAGAGGATCATCCGTAGATTTAGCAATTTTCAGCCTTCATTTAGCTGGGATTTCTTCTATTCTTGGAGCAGTAAATTTTATTACAACTGTAATTAACATACGATCTCCGGGAATAACTTTCGACCGAATACCTTTATTTGTTTGATCAGTTGCAATTACTGCCCTTCTACTTCTTCTATCTCTACCAGTCTTAGCGGGAGCAATTACTATACTCTTAACAGACCGAAATCTTAATACTTCATTTTTCGACCCGGCAGGTGGAGGTGACCCTATTTTATACCAACATTTATTT
>GCOL3659-16|Limnius perrisi|KU909092
AACACTATATTTTATTCTTGGCTCATGATCAGGAATACTAGGAATAGCATTAAGACTCCTAATCCGAGCTGAATTAGGAACACCGGGATCTCTAATTGGAGATGACCAAATTTATAATGTTATTGTTACAGCACATGCATTTATCATAATTTTCTTTATGGTTATGCCTATCATAATTGGAGGATTTGGTAACTGACTTGTTCCTCTTATACTCGGAGCTCCTGATATAGCCTTTCCTCGGATAAATAATATAAGATTCTGACTTTTACCCCCTTCACTATCTCTTCTTTTAATAAGAAGACTTGTGGAAAGAGGGGTAGGAACTGGATGAACAGTTTATCCTCCCTTATCTGCCAATATTGCTCATAGAGGATCATCCGTAGATTTAGCAATTTTCAGCCTTCATTTAGCTGGGATTTCTTCTATTCTTGGAGCAGTAAATTTTATTACAACTGTAATTAACATACGATCTCCGGGAATAACTTTCGACCGAATACCTTTATTTGTTTGATCAGTTGCAATTACTGCCCTTCTACTTCTTCTATCTCTACCAGTCTTAGCGGGAGCAATTACTATACTCTTAACAGACCGAAATCTTAATACTTCATTTTTCGACCCGGCAGGTGGAGGTGACCCTATTTTATACCAACATTTATTT
>GCOL3657-16|Limnius perrisi|KU907434
AACACTATATTTTATTCTTGGCTCATGATCAGGAATACTAGGAATAGCATTAAGACTCCTAATCCGAGCTGAATTAGGAACACCGGGATCTCTAATTGGAGATGACCAAATTTATAATGTTATTGTTACAGCACATGCATTTATCATAATTTTCTTTATGGTTATGCCTATCATAATTGGAGGATTTGGTAACTGACTTGTTCCTCTTATACTCGGAGCTCCTGATATAGCCTTTCCTCGGATAAATAATATAAGATTCTGACTTTTACCCCCTTCACTATCTCTTCTTTTAATAAGAAGACTTGTGGAAAGAGGGGTAGGAACTGGATGAACAGTTTATCCTCCCTTATCTGCCAATATTGCTCATAGAGGATCATCCGTAGATTTAGCAATTTTCAGCCTTCATTTAGCTGGGATTTCTTCTATTCTTGGAGCAGTAAATTTTATTACAACTGTAATTAACATACGATCTCCGGGAATAACTTTCGACCGAATACCTTTATTTGTTTGATCAGTTGCAATTACTGCCCTTCTACTTCTTCTATCTCTACCAGTCTTAGCGGGAGCAATTACTATACTCTTAACAGACCGAAATCTTAATACTTCATTTTTCGACCCGGCAGGTGGAGGTGACCCTATTTTATACCAACATTTATTT
>GCOL6225-16|Limnius perrisi|KU912101
AACACTATATTTTATTCTTGGCTCATGATCAGGAATACTAGGAATAGCATTAAGACTCCTAATCCGAGCTGAATTAGGAACACCGGGATCTCTAATTGGAGATGACCAAATTTATAATGTTATTGTTACAGCACATGCATTTATCATAATTTTCTTTATGGTTATGCCTATCATAATTGGAGGATTTGGTAACTGACTTGTTCCTCTTATACTCGGAGCTCCTGATATAGCCTTTCCTCGGATAAATAATATAAGATTCTGACTTTTACCCCCTTCACTATCTCTTCTTTTAATAAGAAGACTTGTGGAAAGAGGGGTAGGAACTGGATGAACAGTTTATCCTCCCTTATCTGCCAATATTGCTCATAGAGGATCATCCGTAGATTTAGCAATTTTCAGCCTTCATTTAGCTGGGATTTCTTCTATTCTTGGAGCAGTAAATTTTATTACAACTGTAATTAACATACGATCTCCGGGAATAACTTTCGACCGAATACCTTTATTTGTTTGATCAGTTGCAATTACTGCCCTTCTACTTCTTCTATCTCTACCAGTCTTAGCGGGAGCAATTACTATACTCTTAACAGACCGAAATCTTAATACTTCATTTTTCGACCCGGCAGGTGGAGGTGACCCTATTTTATACCAACATTTATTT
>ELMEU089-18|Limnius perrisi|MT358084
AGGAATAGCATTAAGACTCCTAATCCGAGCTGAATTAGGAACACCGGGATCTCTAATTGGAGATGACCAAATTTATAATGTTATTGTTACAGCACATGCATTTATCATAATTTTCTTTATGGTTATGCCTATCATAATTGGAGGATTTGGTAACTGACTTGTTCCTCTTATACTCGGAGCTCCTGATATAGCCTTTCCTCGGATAAATAATATAAGATTCTGACTTTTACCCCCTTCACTATCTCTTCTTTTAATAAGAAGACTTGTGGAAAGAGGGGTAGGAACTGGATGAACAGTTTATCCTCCCTTATCTGCCAATATTGCTCATAGAGGATCATCCGTAGATTTAGCAATTTTCAGCCTTCATTTAGCTGGGATTTCTTCTATTCTTGGAGCAGTAAATTTTATTACAACTGTAATTAACATACGATCTCCGGGAATAACTTTCGACCGAATACCTTTATTTGTTTGATCAGTTGCAATTACTGCCCTTCTACTTCTTCTATCTCTACCAGTCTTAGCGGGAGCAATTACTATACTCTTAACAGACCGAAATCTTAATACTTCATTTTTCGACCCGGCAGGTGGAGGTGACCCTATTTTATACCAACATTTATTTTGATTTTTTGGTCACC-
>ELMEU088-18|Limnius perrisi|MT358108
CATAAAGATATTGGAACACTATATTTTATTCTTGGCTCATGATCAGGAATACTAGGAATAGCATTAAGACTCCTAATCCGAGCTGAGTTAGGAACGCCGGGATCTCTAATTGGAGATGACCAAATTTATAATGTTATTGTTACAGCGCATGCATTTATCATAATTTTCTTTATGGTTATACCTATCATAATTGGAGGATTTGGTAACTGACTTGTTCCTCTTATACTCGGAGCTCCTGATATAGCCTTTCCTCGGATAAATAATATAAGATTCTGACTTTTACCCCCTTCACTATCTCTTCTTTTAATAAGAAGACTTGTGGAAAGAGGGGTAGGAACTGGATGAACGGTTTATCCCCCCTTATCTGCCAATATTGCTCATAGAGGATCATCTGTAGATTTAGCAATTTTCAGCCTTCATTTAGCTGGAATTTCTTCTATTCTTGGAGCAGTAAATTTTATTACAACTGTAATTAACATACGATCTCCGGGAATATCTTTCGACCGAATACCTTTATTTGTTTGATCAGTTGCAATTACTGCCCTTCTACTTCTTCTATCTCTACCAGTCTTAGCGGGAGCAATTACTATACTCTTAACAGACCGAAATCTTAATACTTCATTTTTCGACCCGGCAGGTGGAGGTGACCCTATTTTATACCAACATTTATTTTGATTTTTTGGTCACC
>ELMEU087-18|Limnius perrisi|MT358077
ATCATAAAGATATTGGAACACTATATTTTATTCTTGGCTCATGATCAGGAATACTAGGAATAGCATTAAGACTCCTAATCCGAGCTGAGTTAGGAACGCCGGGATCTCTAATTGGAGATGACCAAATTTATAATGTTATTGTTACAGCGCATGCATTTATCATAATTTTCTTTATGGTTATACCTATCATAATTGGAGGATTTGGTAACTGACTTGTTCCTCTTATACTCGGAGCTCCTGATATAGCCTTTCCTCGGATAAATAATATAAGATTCTGACTTTTACCCCCTTCACTATCTCTTCTTTTAATAAGAAGACTTGTGGAAAGAGGGGTAGGAACTGGATGAACGGTTTATCCCCCCTTATCTGCCAATATTGCTCATAGAGGATCATCTGTAGATTTAGCAATTTTCAGCCTTCATTTAGCTGGAATTTCTTCTATTCTTGGAGCAGTAAATTTTATTACAACTGTAATTAACATACGATCTCCGGGAATATCTTTCGACCGAATACCTTTATTTGTTTGATCAGTTGCAATTACTGCCCTTCTACTTCTTCTATCTCTACCAGTCTTAGCGGGAGCAATTACTATACTCTTAACAGACCGAAATCTTAATACTTCATTTTTCGACCCGGCAGGTGGAGGTGACCCTATTTTATACCAACATTTATTTTGATTTTTTGGTCACC
>ELMEU086-18|Limnius perrisi|MT358096
AGGAATACTAGGAATAGCATTAAGACTCCTAATCCGAGCTGAGTTAGGAACGCCGGGATCTCTAATTGGAGATGACCAAATTTATAATGTTATTGTTACAGCACATGCATTTATCATAATTTTCTTTATGGTTATACCTATCATAATTGGAGGATTTGGTAACTGACTTGTTCCTCTTATACTCGGAGCTCCTGATATAGCCTTTCCTCGGATAAATAATATAAGATTCTGACTTTTACCCCCTTCACTATCTCTTCTTTTAATAAGAAGACTTGTGGAAAGAGGGGTAGGAACTGGATGAACGGTTTATCCCCCCTTATCTGCCAATATTGCTCATAGAGGATCATCTGTAGATTTAGCAATTTTCAGCCTTCATTTAGCTGGAATTTCTTCTATTCTTGGAGCAGTAAATTTTATTACAACTGTAATTAACATACGATCTCCGGGAATATCTTTCGACCGAATACCTTTATTTGTTTGATCAGTTGCAATTACTGCCCTTCTACTTCTTCTATCTCTACCAGTCTTAGCGGGAGCAATTACTATACTCTTAACAGACCGAAATCTTAATACTTCATTTTTCGACCCGGCAGGTGGAGGTGACCCTATTTTATACCAACATTTATTTTGATTTTTTGGTCACC
>ELMEU085-18|Limnius perrisi|MT358091
AGGAATACTAGGAATAGCATTAAGACTCCTAATCCGAGCTGAGTTAGGAACGCCGGGATCTCTAATTGGAGATGACCAAATTTATAATGTTATTGTTACAGCGCATGCATTTATCATAATTTTCTTTATGGTTATACCTATCATAATTGGAGGATTTGGTAACTGACTTGTTCCTCTTATACTCGGAGCTCCTGATATAGCCTTTCCTCGGATAAATAATATAAGATTCTGACTTTTACCCCCTTCACTATCTCTTCTTTTAATAAGAAGACTTGTGGAAAGAGGGGTAGGAACTGGATGAACGGTTTATCCCCCCTTATCTGCCAATATTGCTCATAGAGGATCATCTGTAGATTTAGCAATTTTCAGCCTTCATTTAGCTGGAATTTCTTCTATTCTTGGAGCAGTAAATTTTATTACAACTGTAATTAACATACGATCTCCGGGAATATCTTTCGACCGAATACCTTTATTTGTTTGATCAGTTGCAATTACTGCCCTTCTACTTCTTCTATCTCTACCAGTCTTAGCGGGAGCAATTACTATACTCTTAACAGACCGAAATCTTAACACTTCATTTTTCGACCCGGCAGGTGGAGGTGACCCTATTTTATACCAACATTTATTTTGATTTTTTGGTCACC
>ELMEU084-18|Limnius perrisi|MT358150
ATCATAAAGATATTGGAACACTATATTTTATTCTTGGCTCATGATCAGGAATACTAGGAATAGCATTAAGACTCCTAATCCGAGCTGAGTTAGGAACGCCGGGATCTCTAATTGGAGATGACCAAATTTATAATGTTATTGTTACAGCGCATGCATTTATCATAATTTTCTTTATGGTTATACCTATCATAATTGGAGGATTTGGTAACTGACTTGTTCCTCTTATACTCGGAGCTCCTGATATAGCCTTTCCTCGGATAAATAATATAAGATTCTGACTTTTACCCCCTTCACTATCTCTTCTTTTAATAAGAAGACTTGTGGAAAGAGGGGTAGGAACTGGATGAACGGTTTATCCCCCCTTATCTGCCAATATTGCTCATAGAGGATCATCTGTAGATTTAGCAATTTTCAGCCTTCATTTAGCTGGAATTTCTTCTATTCTTGGAGCAGTAAATTTTATTACAACTGTAATTAACATACGATCTCCGGGAATATCTTTCGACCGAATACCTTTATTTGTTTGATCAGTTGCAATTACTGCCCTTCTACTTCTTCTATCTCTACCAGTCTTAGCGGGAGCAATTACTATACTCTTAACAGACCGAAATCTTAATACTTCATTTTTCGACCCGGCAGGTGGAGGTGACCCTATTTTATACCAACATTTATTTTGATTTTTTGGTCACC
>ELMEU083-18|Limnius perrisi|MT358153
AGGAATACTAGGAATAGCATTAAGACTCCTAATCCGAGCTGAGTTAGGAACGCCGGGATCTCTAATTGGAGATGACCAAATTTATAATGTTATTGTTACAGCGCATGCATTTATCATAATTTTCTTTATGGTTATACCTATCATAATTGGAGGATTTGGTAACTGACTTGTTCCTCTTATACTCGGAGCTCCTGATATAGCCTTTCCTCGGATAAATAATATAAGATTCTGACTTTTACCCCCTTCACTATCTCTTCTTTTAATAAGAAGACTTGTGGAAAGAGGGGTAGGAACTGGATGAACGGTTTATCCCCCCTTATCTGCCAATATTGCTCATAGAGGATCATCTGTAGATTTAGCAATTTTCAGCCTTCATTTAGCTGGAATTTCTTCTATTCTTGGAGCAGTAAATTTTATTACAACTGTAATTAACATACGATCTCCGGGAATATCTTTCGACCGAATACCTTTATTTGTTTGATCAGTTGCAATTACTGCCCTTCTACTTCTTCTATCTCTACCAGTCTTAGCGGGAGCAATTACTATACTCTTAACAGACCGAAATCTTAATACTTCATTTTTCGACCCGGCAGGTGGAGGTGACCCTATTTTATACCAACATTTATTTTGATTTTTTGGTCACC
>ELMEU082-18|Limnius perrisi|MT358151
AGGAATACTAGGAATAGCATTAAGACTCCTAATCCGAGCTGAGTTAGGAACGCCGGGATCTCTAATTGGAGATGACCAAATTTATAATGTTATTGTTACAGCGCATGCATTTATCATAATTTTCTTTATGGTTATACCTATCATAATTGGAGGATTTGGTAACTGACTTGTTCCTCTTATACTCGGAGCTCCTGATATAGCCTTTCCTCGGATAAATAATATAAGATTCTGACTTTTACCCCCTTCACTATCTCTTCTTTTAATAAGAAGACTTGTGGAAAGAGGGGTAGGAACTGGATGAACGGTTTATCCCCCCTTATCTGCCAATATTGCTCATAGAGGATCATCTGTAGATTTAGCAATTTTCAGCCTTCATTTAGCTGGAATTTCTTCTATTCTTGGAGCAGTAAATTTTATTACAACTGTAATTAACATACGATCTCCGGGAATATCTTTCGACCGAATACCTTTATTTGTTTGATCAGTTGCAATTACTGCCCTTCTACTTCTTCTATCTCTACCAGTCTTAGCGGGAGCAATTACTATACTCTTAACAGACCGAAATCTTAATACTTCATTTTTCGACCCGGCAGGTGGAGGTGACCCTATTTTATACCAACATTTATTTTGATTTTTTGGTCACC
>ELMEU081-18|Limnius perrisi|MT358061
AGGAATACTAGGAATAGCATTAAGACTCCTAATCCGAGCTGAGTTAGGAACGCCGGGATCTCTAATTGGAGATGACCAAATTTATAATGTTATTGTTACAGCGCATGCATTTATCATAATTTTCTTTATGGTTATACCTATCATAATTGGAGGATTTGGTAACTGACTTGTTCCTCTTATACTCGGAGCTCCTGATATAGCCTTTCCTCGGATAAATAATATAAGATTCTGACTTTTACCCCCTTCACTATCTCTTCTTTTAATAAGAAGACTTGTGGAAAGAGGGGTAGGAACTGGATGAACGGTTTATCCCCCCTTATCTGCCAATATTGCTCATAGAGGATCATCTGTAGATTTAGCAATTTTCAGCCTTCATTTAGCTGGAATTTCTTCTATTCTTGGAGCAGTAAATTTTATTACAACTGTAATTAACATACGATCTCCGGGAATATCTTTCGACCGAATACCTTTATTTGTTTGATCAGTTGCAATTACTGCCCTTCTACTTCTTCTATCTCTACCAGTCTTAGCGGGAGCAATTACTATACTCTTAACAGACCGAAATCTTAATACTTCATTTTTCGACCCGGCAGGTGGAGGTGACCCTATTTTATACCAACATTTATTTTGATTTTTTGGTCACC
>ELMEU080-18|Limnius perrisi|MT358102
AGGAATACTAGGAATAGCATTAAGGCTCCTAATCCGAGCTGAGTTAGGAACGCCGGGATCTCTAATTGGAGATGACCAAATTTATAATGTTATTGTTACAGCGCATGCATTTATCATAATTTTCTTTATGGTTATACCTATCATAATTGGAGGATTTGGTAACTGACTTGTTCCTCTTATACTCGGAGCTCCTGATATAGCCTTTCCTCGGATAAATAATATAAGATTCTGACTTTTACCCCCTTCACTATCTCTTCTTTTAATAAGAAGACTTGTGGAAAGAGGGGTAGGAACTGGATGAACGGTTTATCCCCCCTTATCTGCCAATATTGCTCATAGAGGATCATCTGTAGATTTAGCAATTTTCAGCCTTCATTTAGCTGGAATTTCTTCTATTCTTGGAGCAGTAAATTTTATTACAACTGTAATTAACATACGATCTCCGGGAATATCTTTCGACCGAATACCTTTATTTGTTTGATCAGTTGCAATTACTGCCCTTCTACTTCTTCTATCTCTACCAGTCTTAGCGGGAGCAATTACTATACTCTTAACAGACCGAAATCTTAATACTTCATTTTTCGACCCGGCAGGTGGAGGTGACCCTATTTTATACCAACATTTATTTTGATTTTTTGGTCACC
>ELMEU079-18|Limnius perrisi|MT358245
AGGAATACTAGGAATAGCATTAAGACTCCTAATCCGAGCTGAGTTAGGAACGCCGGGATCTCTAATTGGAGATGACCAAATTTATAATGTTATTGTTACAGCGCATGCATTTATCATAATTTTCTTTATGGTTATACCTATCATAATTGGAGGATTTGGTAACTGACTTGTTCCTCTTATACTCGGAGCTCCTGATATAGCCTTTCCTCGGATAAATAATATAAGATTCTGACTTTTACCCCCTTCACTATCTCTTCTTTTAATAAGAAGACTTGTGGAAAGAGGGGTAGGAACTGGATGAACGGTTTATCCCCCCTTATCTGCCAATATTGCTCATAGAGGATCATCTGTAGATTTAGCAATTTTCAGCCTTCATTTAGCTGGAATTTCTTCTATTCTTGGAGCAGTAAATTTTATTACAACTGTAATTAACATACGATCTCCGGGAATATCTTTCGACCGAATACCTTTATTTGTTTGATCAGTTGCAATTACTGCCCTTCTACTTCTTCTATCTCTACCAGTCTTAGCGGGAGCAATTACTATACTCTTAACAGACCGAAATCTTAATACTTCATTTTTCGACCCGGCAGGTGGAGGTGACCCTATTTTATACCAACATTTATTTTGATTTTTTGGTCACC
>ELMEU078-18|Limnius perrisi|MT358185
TCATAAAGATATTGGAACACTATATTTTATTCTTGGCTCATGATCAGGAATACTAGGAATAGCATTAAGACTCCTAATCCGAGCTGAGTTAGGAACGCCGGGATCTCTAATTGGAGATGACCAAATTTATAATGTTATTGTTACAGCGCATGCATTTATCATAATTTTCTTTATGGTTATACCTATCATAATTGGAGGATTTGGTAACTGACTTGTTCCTCTTATACTCGGAGCTCCTGATATAGCCTTTCCTCGGATAAATAATATAAGATTCTGACTTTTACCCCCTTCACTATCTCTTCTTTTAATAAGAAGACTTGTGGAAAGAGGGGTAGGAACTGGATGAACGGTTTATCCCCCCTTATCTGCCAATATTGCTCATAGAGGATCATCTGTAGATTTAGCAATTTTCAGCCTTCATTTAGCTGGAATTTCTTCTATTCTTGGAGCAGTAAACTTTATTACAACTGTAATTAACATACGATCTCCGGGAATATCTTTCGACCGAATACCTTTATTTGTTTGATCAGTTGCAATTACTGCCCTTCTACTTCTTCTATCTCTACCAGTCTTAGCGGGAGCAATTACTATACTCTTAACAGACCGAAATCTTAATACTTCATTTTTCGACCCGGCAGGTGGAGGTGACCCTATTTTATACCAACATTTATTTTGATTTTTTGGTCACC
>ELMEU077-18|Limnius perrisi|MT358105
AGGAATACTAGGAATAGCATTAAGACTCCTAATCCGAGCTGAGTTAGGAACGCCGGGATCTCTAATTGGAGATGACCAAATTTATAATGTTATTGTTACAGCACATGCATTTATCATAATTTTCTTTATGGTTATACCTATCATAATTGGAGGATTTGGTAACTGACTTGTTCCTCTTATACTCGGAGCTCCTGATATAGCCTTTCCTCGGATAAATAATATAAGATTCTGACTTTTACCCCCTTCACTATCTCTTCTTTTAATAAGAAGACTTGTGGAAAGAGGGGTAGGAACTGGATGAACGGTTTATCCCCCCTTATCTGCCAATATTGCTCATAGAGGATCATCTGTAGATTTAGCAATTTTCAGCCTTCATTTAGCTGGAATTTCTTCTATTCTTGGAGCAGTAAATTTTATTACAACTGTAATTAACATACGATCTCCGGGAATATCTTTCGACCGAATACCTTTATTTGTTTGATCAGTTGCAATTACTGCCCTTCTACTTCTTCTATCTCTACCAGTCTTAGCGGGAGCAATTACTATACTCTTAACAGACCGAAATCTTAATACTTCATTTTTCGACCCGGCAGGTGGAGGTGACCCTATTTTATACCAACATTTATTTTGATTTTTTGGTCACC
>ELMEU076-18|Limnius perrisi|MT358169
AGGAATACTAGGAATAGCATTAAGACTCCTAATCCGAGCTGAGTTAGGAACGCCGGGATCTCTAATTGGAGATGACCAAATTTATAATGTTATTGTTACAGCGCATGCATTTATCATAATTTTCTTTATGGTTATACCTATCATAATTGGAGGATTTGGTAACTGACTTGTTCCTCTTATACTCGGAGCTCCTGATATAGCCTTTCCTCGGATAAATAATATAAGATTCTGACTTTTACCCCCTTCACTATCTCTTCTTTTAATAAGAAGACTTGTGGAAAGAGGGGTAGGAACTGGATGAACGGTTTATCCCCCCTTATCTGCCAATATTGCTCATAGAGGATCATCTGTAGATTTAGCAATTTTCAGCCTTCATTTAGCTGGAATTTCTTCTATTCTTGGAGCAGTAAATTTTATTACAACTGTAATTAACATACGATCTCCGGGAATATCTTTCGACCGAATACCTTTATTTGTTTGATCAGTTGCAATTACTGCCCTTCTACTTCTTCTATCTCTACCAGTCTTAGCGGGAGCAATTACTATACTCTTAACAGACCGAAATCTTAATACTTCATTTTTCGACCCGGCAGGTGGAGGTGACCCTATTTTATACCAACATTTATTTTGATTTTTTGGTCACC
>ELMEU075-18|Limnius perrisi|MT358119
AGGAATACTAGGAATAGCATTAAGACTCCTAATCCGAGCTGAGTTAGGAACGCCGGGATCTCTAATTGGAGATGACCAAATTTATAATGTTATTGTTACAGCACATGCATTTATCATAATTTTCTTTATGGTTATACCTATCATAATTGGAGGATTTGGTAACTGACTTGTTCCTCTTATACTCGGAGCTCCTGATATAGCCTTTCCTCGGATAAATAATATAAGATTCTGACTTTTACCCCCTTCACTATCTCTTCTTTTAATAAGAAGACTTGTGGAAAGAGGGGTAGGAACTGGATGAACGGTTTATCCCCCCTTATCTGCCAATATTGCTCATAGAGGATCATCTGTAGATTTAGCAATTTTCAGCCTTCATTTAGCTGGAATTTCTTCTATTCTTGGAGCAGTAAATTTTATTACAACTGTAATTAACATACGATCTCCGGGAATATCTTTCGACCGAATACCTTTATTTGTTTGATCAGTTGCAATTACTGCCCTTCTACTTCTTCTATCTCTACCAGTCTTAGCGGGAGCAATTACTATACTCTTAACAGACCGAAATCTTAATACTTCATTTTTCGACCCGGCAGGTGGAGGTGACCCTATTTTATACCAACATTTATTTTGATTTTTTGGTCACC
>ELMEU074-18|Limnius perrisi|MT358242
AGGAATACTAGGAATAGCATTAAGACTCCTAATCCGAGCTGAGTTAGGAACGCCGGGATCTCTAATTGGAGATGACCAAATTTATAATGTTATTGTTACAGCGCATGCATTTATCATAATTTTCTTTATGGTTATACCTATCATAATTGGAGGATTTGGTAACTGACTTGTTCCTCTTATACTCGGAGCTCCTGATATAGCCTTTCCTCGGATAAATAATATAAGATTCTGACTTTTACCCCCTTCACTATCTCTTCTTTTAATAAGAAGACTTGTGGAAAGAGGGGTAGGAACTGGATGAACGGTTTATCCCCCCTTATCTGCCAATATTGCTCATAGAGGATCATCTGTAGATTTAGCAATTTTCAGCCTTCATTTAGCTGGAATTTCTTCTATTCTTGGAGCAGTAAATTTTATTACAACTGTAATTAACATACGATCTCCGGGAATATCTTTCGACCGAATACCTTTATTTGTTTGATCAGTTGCAATTACTGCCCTTCTACTTCTTCTATCTCTACCAGTCTTAGCGGGAGCAATTACTATACTCTTAACAGACCGAAATCTTAATACTTCATTTTTCGACCCGGCAGGTGGAGGTGACCCTATTTTATACCAACATTTATTTTGATTTTTTGGTCACC
>ELMEU073-18|Limnius perrisi|MT358158
TAAAGATATTGGAACACTATATTTTATTCTTGGCTCATGATCAGGAATACTAGGAATAGCATTAAGACTCCTAATCCGAGCTGAGTTAGGAACGCCGGGATCTCTAATTGGAGATGACCAAATTTATAATGTTATTGTTACAGCGCATGCATTTATCATAATTTTCTTTATGGTTATACCTATCATAATTGGAGGATTTGGTAACTGACTTGTTCCTCTTATACTCGGAGCTCCTGATATAGCCTTTCCTCGGATAAATAATATAAGATTCTGACTTTTACCCCCTTCACTATCTCTTCTTTTAATAAGAAGACTTGTGGAAAGAGGGGTAGGAACTGGATGAACGGTTTATCCCCCCTTATCTGCCAATATTGCTCATAGAGGATCATCTGTAGATTTAGCAATTTTCAGCCTTCATTTAGCTGGAATTTCTTCTATTCTTGGAGCAGTAAATTTTATTACAACTGTAATTAACATACGATCTCCGGGAATATCTTTCGACCGAATACCTTTATTTGTTTGATCAGTTGCAATTACTGCCCTTCTACTTCTTCTATCTCTACCAGTCTTAGCGGGAGCAATTACTATACTCTTAACAGACCGAAATCTTAATACTTCATTTTTCGACCCGGCAGGTGGAGGTGACCCTATTTTATACCAACATTTATTTTGATTTTTTGGTCACC
>ELMEU072-18|Limnius perrisi|MT358198
AGGAATACTAGGAATAGCATTAAGACTCCTAATCCGAGCTGAGTTAGGAACGCCGGGATCTCTAATTGGAGATGACCAAATTTATAATGTTATTGTTACAGCGCATGCATTTATCATAATTTTCTTTATGGTTATACCTATCATAATTGGAGGATTTGGTAACTGACTTGTTCCTCTTATACTCGGAGCTCCTGATATAGCCTTTCCTCGGATAAATAATATAAGATTCTGACTTTTACCCCCTTCACTATCTCTTCTTTTAATAAGAAGACTTGTGGAAAGAGGGGTAGGAACTGGATGAACGGTTTATCCCCCCTTATCTGCCAATATTGCTCATAGAGGATCATCTGTAGATTTAGCAATTTTCAGCCTTCATTTAGCTGGAATTTCTTCTATTCTTGGAGCAGTAAATTTTATTACAACTGTAATTAACATACGATCTCCGGGAATATCTTTCGACCGAATACCTTTATTTGTTTGATCAGTTGCAATTACTGCCCTTCTACTTCTTCTATCTCTACCAGTCTTAGCGGGAGCAATTACTATACTCTTAACAGACCGAAATCTTAATACTTCATTTTTCGACCCGGCAGGTGGAGGTGACCCTATTTTATACCAACATTTATTTTGATTTTTTGGTCACC
>ELMEU071-18|Limnius perrisi|MT358069
AGGAATACTAGGAATAGCATTAAGACTCCTAATCCGAGCTGAGTTAGGAACGCCGGGATCTCTAATTGGAGATGACCAAATTTATAATGTTATTGTTACAGCACATGCATTTATCATAATTTTCTTTATGGTTATACCTATCATAATTGGAGGATTTGGTAACTGACTTGTTCCTCTTATACTCGGAGCTCCTGATATAGCCTTTCCTCGGATAAATAATATAAGATTCTGACTTTTACCCCCTTCACTATCTCTTCTTTTAATAAGAAGACTTGTGGAAAGAGGGGTAGGAACTGGATGAACGGTTTATCCCCCCTTATCTGCCAATATTGCTCATAGAGGATCATCTGTAGATTTAGCAATTTTCAGCCTTCATTTAGCTGGAATTTCTTCTATTCTTGGAGCAGTAAATTTTATTACAACTGTAATTAACATACGATCTCCGGGAATATCTTTCGACCGAATACCTTTATTTGTTTGATCAGTTGCAATTACTGCCCTTCTACTTCTTCTATCTCTACCAGTCTTAGCGGGAGCAATTACTATACTCTTAACAGACCGAAATCTTAATACTTCATTTTTCGACCCGGCAGGTGGAGGTGACCCTATTTTATACCAACATTTATTTTGATTTTTTGGTCACC
>ELMEU070-18|Limnius perrisi|MT358028
AGGAATACTAGGAATAGCATTAAGACTCCTAATCCGAGCTGAATTAGGAACACCGGGATCTCTAATTGGAGATGACCAAATTTATAATGTTATTGTTACAGCACATGCATTTATCATAATTTTCTTTATGGTTATGCCTATCATAATTGGAGGATTTGGTAACTGACTTGTTCCTCTTATACTCGGAGCTCCTGATATAGCCTTTCCTCGGATAAATAATATAAGATTCTGACTTTTACCCCCTTCACTATCTCTTCTTTTAATAAGAAGACTTGTGGAAAGAGGGGTAGGAACTGGATGAACAGTTTATCCTCCCTTATCTGCCAATATTGCTCATAGAGGATCATCCGTAGATTTAGCAATTTTCAGCCTTCATTTAGCTGGGATTTCTTCTATTCTTGGAGCAGTAAATTTTATTACAACTGTAATTAACATACGATCTCCGGGAATAACTTTCGACCGAATACCTTTATTTGTTTGATCAGTTGCAATTACTGCCCTTCTACTTCTTCTATCTCTACCAGTCTTAGCGGGAGCAATTACTATACTCTTAACAGACCGAAATCTTAATACTTCATTTTTCGACCCGGCAGGTGGAGGTGACCCTATTTTATACCAACATTTATTTTGATTTTTTGGTCACC
>ELMEU069-18|Limnius perrisi|MT358071
AGGAATACTAGGAATAGCATTAAGACTCCTAATCCGAGCTGAATTAGGAACACCGGGATCTCTAATTGGAGATGACCAAATTTATAATGTTATTGTTACAGCACATGCATTTATCATAATTTTCTTTATGGTTATGCCTATCATAATTGGAGGATTTGGTAACTGACTTGTTCCTCTTATACTCGGAGCTCCTGATATAGCCTTTCCTCGGATAAATAATATAAGATTCTGACTTTTACCCCCTTCACTATCTCTTCTTTTAATAAGAAGACTTGTGGAAAGAGGGGTAGGAACTGGATGAACAGTTTATCCTCCCTTATCTGCCAATATTGCTCATAGAGGATCATCCGTAGATTTAGCAATTTTCAGCCTTCATTTAGCTGGGATTTCTTCTATTCTTGGAGCAGTAAATTTTATTACAACTGTAATTAACATACGATCTCCGGGAATAACTTTCGACCGAATACCTTTATTTGTTTGATCAGTTGCAATTACTGCCCTTCTACTTCTTCTATCTCTACCAGTCTTAGCGGGAGCAATTACTATACTCTTAACAGACCGAAATCTTAATACTTCATTTTTCGACCCGGCAGGTGGAGGTGACCCTATTTTATACCAACATTTATTTTGATTTTTTGGTCACC
>ELMEU068-18|Limnius perrisi|MT358216
AGGAATACTAGGAATAGCATTAAGACTCCTAATCCGAGCTGAATTAGGAACACCGGGATCTCTAATTGGAGATGACCAAATTTATAATGTTATTGTTACAGCACATGCATTTATCATAATTTTCTTTATGGTTATGCCTATCATAATTGGAGGATTTGGTAACTGACTTGTTCCTCTTATACTCGGAGCTCCTGATATAGCCTTTCCTCGGATAAATAATATAAGATTCTGACTTTTACCCCCTTCACTATCTCTTCTTTTAATAAGAAGACTTGTGGAAAGAGGGGTAGGAACTGGATGAACAGTTTATCCTCCCTTATCTGCCAATATTGCTCATAGAGGATCATCCGTAGATTTAGCAATTTTCAGCCTTCATTTAGCTGGGATTTCTTCTATTCTTGGAGCAGTAAATTTTATTACAACTGTAATTAACATACGATCTCCGGGAATAACTTTCGACCGAATACCTTTATTTGTTTGATCAGTTGCAATTACTGCCCTTCTACTTCTTCTATCTCTACCAGTCTTAGCGGGAGCAATTACTATACTCTTAACAGACCGAAATCTTAATACTTCATTTTTCGACCCGGCAGGTGGAGGTGACCCTATTTTATACCAACATTTATTTTGATTTTTTGGTCACC
>ELMEU067-18|Limnius perrisi|MT358022
AGGAATACTAGGAATAGCATTAAGACTCCTAATCCGAGCTGAATTAGGAACACCGGGATCTCTAATTGGAGATGACCAAATTTATAATGTTATTGTTACAGCACATGCATTTATCATAATTTTCTTTATGGTTATGCCTATCATAATTGGAGGATTTGGTAACTGACTTGTTCCTCTTATACTCGGAGCTCCTGATATAGCCTTTCCTCGGATAAATAATATAAGATTCTGACTTTTACCCCCTTCACTATCTCTTCTTTTAATAAGAAGACTTGTGGAAAGAGGGGTAGGAACTGGATGAACAGTTTATCCTCCCTTATCTGCCAATATTGCTCATAGAGGATCATCCGTAGATTTAGCAATTTTCAGCCTTCATTTAGCTGGGATTTCTTCTATTCTTGGAGCAGTAAATTTTATTACAACTGTAATTAACATACGATCTCCGGGAATAACTTTCGACCGAATACCTTTATTTGTTTGATCAGTTGCAATTACTGCCCTTCTACTTCTTCTATCTCTACCAGTCTTAGCGGGAGCAATTACTATACTCTTAACAGACCGAAATCTTAATACTTCATTTTTCGACCCGGCAGGTGGAGGTGACCCTATTTTATACCAACATTTATTTTGATTTTTTGGTCACC
>ELMEU066-18|Limnius perrisi|MT358098
AGGAATACTAGGAATAGCATTAAGACTCCTAATCCGAGCTGAATTAGGAACACCGGGATCTCTAATTGGAGATGACCAAATTTATAATGTTATTGTTACAGCACATGCATTTATCATAATTTTCTTTATGGTTATGCCTATCATAATTGGAGGATTTGGTAACTGACTTGTTCCTCTTATACTCGGAGCTCCTGATATAGCCTTTCCTCGGATAAATAATATAAGATTCTGACTTTTACCCCCTTCACTATCTCTTCTTTTAATAAGAAGACTTGTGGAAAGAGGGGTAGGAACTGGATGAACAGTTTATCCTCCCTTATCTGCCAATATTGCTCATAGAGGATCATCCGTAGATTTAGCAATTTTCAGCCTTCATTTAGCTGGGATTTCTTCTATTCTTGGAGCAGTAAATTTTATTACAACTGTAATTAACATACGATCTCCGGGAATAACTTTCGACCGAATACCTTTATTTGTTTGATCAGTTGCAATTACTGCCCTTCTACTTCTTCTATCTCTACCAGTCTTAGCGGGAGCAATTACTATACTCTTAACAGACCGAAATCTTAATACTTCATTTTTCGACCCGGCAGGTGGAGGTGACCCTATTTTATACCAACATTTATTTTGATTTTTTGGTCACC
>ELMEU065-18|Limnius perrisi|MT358175
AGGAATACTAGGAATAGCATTAAGACTCCTAATCCGAGCTGAATTAGGAACACCGGGATCTCTAATTGGAGATGACCAAATTTATAATGTTATTGTTACAGCACATGCATTTATCATAATTTTCTTTATGGTTATGCCTATCATAATTGGAGGATTTGGTAACTGACTTGTTCCTCTTATACTCGGAGCTCCTGATATAGCCTTTCCTCGGATAAATAATATAAGATTCTGACTTTTACCCCCTTCACTATCTCTTCTTTTAATAAGAAGACTTGTGGAAAGAGGGGTAGGAACTGGATGAACAGTTTATCCTCCCTTATCTGCCAATATTGCTCATAGAGGATCATCCGTAGATTTAGCAATTTTCAGCCTTCATTTAGCTGGGATTTCTTCTATTCTTGGAGCAGTAAATTTTATTACAACTGTAATTAACATACGATCTCCGGGAATAACTTTCGACCGAATACCTTTATTTGTTTGATCAGTTGCAATTACTGCCCTTCTACTTCTTCTATCTCTACCAGTCTTAGCGGGAGCAATTACTATACTCTTAACAGACCGAAATCTTAATACTTCATTTTTCGACCCGGCAGGTGGAGGTGACCCTATTTTATACCAACATTTATTTTGATTTTTTGGTCACC
>ELMEU064-18|Limnius perrisi|MT358081
AGGAATACTAGGAATAGCATTAAGACTCCTAATCCGAGCTGAATTAGGAACACCGGGATCTCTAATTGGAGATGACCAAATTTATAATGTTATTGTTACAGCACATGCATTTATCATAATTTTCTTTATGGTTATGCCTATCATAATTGGAGGATTTGGTAACTGACTTGTTCCTCTTATACTCGGAGCTCCTGATATAGCCTTTCCTCGGATAAATAATATAAGATTCTGACTTTTACCCCCTTCACTATCTCTTCTTTTAATAAGAAGACTTGTGGAAAGAGGGGTAGGAACTGGATGAACAGTTTATCCTCCCTTATCTGCCAATATTGCTCATAGAGGATCATCCGTAGATTTAGCAATTTTCAGCCTTCATTTAGCTGGGATTTCTTCTATTCTTGGAGCAGTAAATTTTATTACAACTGTAATTAACATACGATCTCCGGGAATAACTTTCGACCGAATACCTTTATTTGTTTGATCAGTTGCAATTACTGCCCTTCTACTTCTTCTATCTCTACCAGTCTTAGCGGGAGCAATTACTATACTCTTAACAGACCGAAATCTTAATACTTCATTTTTCGACCCGGCAGGTGGAGGTGACCCTATTTTATACCAACATTTATTTTGATTTTTTGGTCACC
>ELMEU063-18|Limnius perrisi|MT358244
TACTAGGAATAGCATTAAGACTCCTAATCCGAGCTGAATTAGGAACACCGGGATCTCTAATTGGAGATGACCAAATTTATAATGTTATTGTTACAGCACATGCATTTATCATAATTTTCTTTATGGTTATGCCTATCATAATTGGAGGATTTGGTAACTGACTTGTTCCTCTTATACTCGGAGCTCCTGATATAGCCTTTCCTCGGATAAATAATATAAGATTCTGACTTTTACCCCCTTCACTATCTCTTCTTTTAATAAGAAGACTTGTGGAAAGAGGGGTAGGAACTGGATGAACAGTTTATCCTCCCTTATCTGCCAATATTGCTCATAGAGGATCATCCGTAGATTTAGCAATTTTCAGCCTTCATTTAGCTGGGATTTCTTCTATTCTTGGAGCAGTAAATTTTATTACAACTGTAATTAACATACGATCTCCGGGAATAACTTTCGACCGAATACCTTTATTTGTTTGATCAGTTGCAATTACTGCCCTTCTACTTCTTCTATCTCTACCAGTCTTAGCGGGAGCAATTACTATACTCTTAACAGACCGAAATCTTAATACTTCATTTTTCGACCCGGCAGGTGGAGGTGACCCTATTTTATACCAACATTTATTTTGATTTTTTGGTCACC
>ELMEU062-18|Limnius perrisi|MT358207
TACTAGGAATAGCATTAAGACTCCTAATCCGAGCTGAATTAGGAACACCGGGATCTCTAATTGGAGATGACCAAATTTATAATGTTATTGTTACAGCACATGCATTTATCATAATTTTCTTTATGGTTATGCCTATCATAATTGGAGGATTTGGTAACTGACTTGTTCCTCTTATACTCGGAGCTCCTGATATAGCCTTTCCTCGGATAAATAATATAAGATTCTGACTTTTACCCCCTTCACTATCTCTTCTTTTAATAAGAAGACTTGTGGAAAGAGGGGTAGGAACTGGATGAACAGTTTATCCTCCCTTATCTGCCAATATTGCTCATAGAGGATCATCCGTAGATTTAGCAATTTTCAGCCTTCATTTAGCTGGGATTTCTTCTATTCTTGGAGCAGTAAATTTTATTACAACTGTAATTAACATACGATCTCCGGGAATAACTTTCGACCGAATACCTTTATTTGTTTGATCAGTTGCAATTACTGCCCTTCTACTTCTTCTATCTCTACCAGTCTTAGCGGGAGCAATTACTATACTCTTAACAGACCGAAATCTTAATACTTCATTTTTCGACCCGGCAGGTGGAGGTGACCCTATTTTATACCAACATTTATTTTGATTTTTTGGTCACC
>ELMEU061-18|Limnius perrisi|MT358120
TACTAGGAATAGCATTAAGACTCCTAATCCGAGCTGAATTAGGAACACCGGGATCTCTAATTGGAGATGACCAAATTTATAATGTTATTGTTACAGCACATGCATTTATCATAATTTTCTTTATGGTTATGCCTATCATAATTGGAGGATTTGGTAACTGACTTGTTCCTCTTATACTCGGAGCTCCTGATATAGCCTTTCCTCGGATAAATAATATAAGATTCTGACTTTTACCCCCTTCACTATCTCTTCTTTTAATAAGAAGACTTGTGGAAAGAGGGGTAGGAACTGGATGAACAGTTTATCCTCCCTTATCTGCCAATATTGCTCATAGAGGATCATCCGTAGATTTAGCAATTTTCAGCCTTCATTTAGCTGGGATTTCTTCTATTCTTGGAGCAGTAAATTTTATTACAACTGTAATTAACATACGATCTCCGGGAATAACTTTCGACCGAATACCTTTATTTGTTTGATCAGTTGCAATTACTGCCCTTCTACTTCTTCTATCTCTACCAGTCTTAGCGGGAGCAATTACTATACTCTTAACAGACCGAAATCTTAATACTTCATTTTTCGACCCGGCAGGTGGAGGTGACCCTATTTTATACCAACATTTATTTTGATTTTTTGGTCACC
>ELMEU060-18|Limnius perrisi|MT358016
TACTAGGAATAGCATTAAGACTCCTAATCCGAGCTGAATTAGGAACACCGGGATCTCTAATTGGAGATGACCAAATTTATAATGTTATTGTTACAGCACATGCATTTATCATAATTTTCTTTATGGTTATGCCTATCATAATTGGAGGATTTGGTAACTGACTTGTTCCTCTTATACTCGGAGCTCCTGATATAGCCTTTCCTCGGATAAATAATATAAGATTCTGACTTTTACCCCCTTCACTATCTCTTCTTTTAATAAGAAGACTTGTGGAAAGAGGGGTAGGAACTGGATGAACAGTTTATCCTCCCTTATCTGCCAATATTGCTCATAGAGGATCATCCGTAGATTTAGCAATTTTCAGCCTTCATTTAGCTGGGATTTCTTCTATTCTTGGAGCAGTAAATTTTATTACAACTGTAATTAACATACGATCTCCGGGAATAACTTTCGACCGAATACCTTTATTTGTTTGATCAGTTGCAATTACTGCCCTTCTACTTCTTCTATCTCTACCAGTCTTAGCGGGAGCAATTACTATACTCTTAACAGACCGAAATCTTAATACTTCATTTTTCGACCCGGCAGGTGGAGGTGACCCTATTTTATACCAACATTTATTTTGATTTTTTGGTCACC
>ELMEU059-18|Limnius perrisi|MT358122
TACTAGGAATAGCATTAAGACTCCTAATCCGAGCTGAATTAGGAACACCGGGATCTCTAATTGGAGATGACCAAATTTATAATGTTATTGTTACAGCACATGCATTTATCATAATTTTCTTTATGGTTATGCCTATCATAATTGGAGGATTTGGTAACTGACTTGTTCCTCTTATACTCGGAGCTCCTGATATAGCCTTTCCTCGGATAAATAATATAAGATTCTGACTTTTACCCCCTTCACTATCTCTTCTTTTAATAAGAAGACTTGTGGAAAGAGGGGTAGGAACTGGATGAACAGTTTATCCTCCCTTATCTGCCAATATTGCTCATAGAGGATCATCCGTAGATTTAGCAATTTTCAGCCTTCATTTAGCTGGGGTTTCTTCTATTCTTGGAGCAGTAAATTTTATTACAACTGTAATTAACATACGATCTCCGGGAATAACTTTCGACCGAATACCTTTATTTGTTTGATCAGTTGCAATTACTGCCCTTCTACTTCTTCTATCTCTACCAGTCTTAGCGGGAGCAATTACTATACTCTTAACAGACCGAAATCTTAATACTTCATTTTTCGACCCGGCAGGTGGAGGTGACCCTATTTTATACCAACATTTATTTTGATTTTTTGGTCACC
>ELMEU058-18|Limnius perrisi|MT358160
TACTAGGAATAGCATTAAGACTCCTAATCCGAGCTGAATTAGGAACACCGGGATCTCTAATTGGAGATGACCAAATTTATAATGTTATTGTTACAGCACATGCATTTATCATAATTTTCTTTATGGTTATGCCTATCATAATTGGAGGATTTGGTAACTGACTTGTTCCTCTTATACTCGGAGCTCCTGATATAGCCTTTCCTCGGATAAATAATATAAGATTCTGACTTTTACCCCCTTCACTATCTCTTCTTTTAATAAGAAGACTTGTGGAAAGAGGGGTAGGAACTGGATGAACAGTTTATCCTCCCTTATCTGCCAATATTGCTCATAGAGGATCATCCGTAGATTTAGCAATTTTCAGCCTTCATTTAGCTGGGATTTCTTCTATTCTTGGAGCAGTAAATTTTATTACAACTGTAATTAACATACGATCTCCGGGAATAACTTTCGACCGAATACCTTTATTTGTTTGATCAGTTGCAATTACTGCCCTTCTACTTCTTCTATCTCTACCAGTCTTAGCGGGAGCAATTACTATACTCTTAACAGACCGAAATCTTAATACTTCATTTTTCGACCCGGCAGGTGGAGGTGACCCTATTTTATACCAACATTTATTTTGATTTTTTGGTCACC
>ELMEU057-18|Limnius perrisi|MT358008
TACTAGGAATAGCATTAAGACTCCTAATCCGAGCTGAATTAGGAACACCGGGATCTCTAATTGGAGATGACCAAATTTATAATGTTATTGTTACAGCACATGCATTTATCATAATTTTCTTTATGGTTATGCCTATCATAATTGGAGGATTTGGTAACTGACTTGTTCCTCTTATACTCGGAGCTCCTGATATAGCCTTTCCTCGGATAAATAATATAAGATTCTGACTTTTACCCCCTTCACTATCTCTTCTTTTAATAAGAAGACTTGTGGAAAGAGGGGTAGGAACTGGATGAACAGTTTATCCTCCCTTATCTGCCAATATTGCTCATAGAGGATCATCCGTAGATTTAGCAATTTTCAGCCTTCATTTAGCTGGGATTTCTTCTATTCTTGGAGCAGTAAATTTTATTACAACTGTAATTAACATACGATCTCCGGGAATAACTTTCGACCGAATACCTTTATTTGTTTGATCAGTTGCAATTACTGCCCTTCTACTTCTTCTATCTCTACCAGTCTTAGCGGGAGCAATTACTATACTCTTAACAGACCGAAATCTTAATACTTCATTTTTCGACCCGGCAGGTGGAGGTGACCCTATTTTATACCAACATTTATTTTGATTTTTTGGTCACC
>ELMEU056-18|Limnius perrisi|MT358145
TACTAGGAATAGCATTAAGACTCCTAATCCGAGCTGAATTAGGAACACCGGGATCTCTAATTGGAGATGACCAAATTTATAATGTTATTGTTACAGCACATGCATTTATCATAATTTTCTTTATGGTTATGCCTATCATAATTGGAGGATTTGGTAACTGACTTGTTCCTCTTATACTCGGAGCTCCTGATATAGCCTTTCCTCGGATAAATAATATAAGATTCTGACTTTTACCCCCTTCACTATCTCTTCTTTTAATAAGAAGACTTGTGGAAAGAGGGGTAGGAACTGGATGAACAGTTTATCCTCCCTTATCTGCCAATATTGCTCATAGAGGATCATCCGTAGATTTAGCAATTTTCAGCCTTCATTTAGCTGGGATTTCTTCTATTCTTGGAGCAGTAAATTTTATTACAACTGTAATTAACATACGATCTCCGGGAATAACTTTCGACCGAATACCTTTATTTGTTTGATCAGTTGCAATTACTGCCCTTCTACTTCTTCTATCTCTACCAGTCTTAGCGGGAGCAATTACTATACTCTTAACAGACCGAAATCTTAATACTTCATTTTTCGACCCGGCAGGTGGAGGTGACCCTATTTTATACCAACATTTATTTTGATTTTTTGGTCACC
>ELMEU055-18|Limnius perrisi|MT358023
TACTAGGAATAGCATTAAGACTCCTAATCCGAGCTGAATTAGGAACACCGGGATCTCTAATTGGAGATGACCAAATTTATAATGTTATTGTTACAGCACATGCATTTATCATAATTTTCTTTATGGTTATGCCTATCATAATTGGAGGATTTGGTAACTGACTTGTTCCTCTTATACTCGGAGCTCCTGATATAGCCTTTCCTCGGATAAATAATATAAGATTCTGACTTTTACCCCCTTCACTATCTCTTCTTTTAATAAGAAGACTTGTGGAAAGAGGGGTAGGAACTGGATGAACAGTTTATCCTCCCTTATCTGCCAATATTGCTCATAGAGGATCATCCGTAGATTTAGCAATTTTCAGCCTTCATTTAGCTGGGATTTCTTCTATTCTTGGAGCAGTAAATTTTATTACAACTGTAATTAACATACGATCTCCGGGAATAACTTTCGACCGAATACCTTTATTTGTTTGATCAGTTGCAATTACTGCCCTTCTACTTCTTCTATCTCTACCAGTCTTAGCGGGAGCAATTACTATACTCTTAACAGACCGAAATCTTAATACTTCATTTTTCGACCCGGCAGGTGGAGGTGACCCTATTTTATACCAACATTTATTTTGATTTTTTGGTCACC
>ELMEU054-18|Limnius perrisi|MT358089
TACTAGGAATAGCATTAAGACTCCTAATCCGAGCTGAATTAGGAACACCGGGATCTCTAATTGGAGATGACCAAATTTATAATGTTATTGTTACAGCACATGCATTTATCATAATTTTCTTTATGGTTATGCCTATCATAATTGGAGGATTTGGTAACTGACTTGTTCCTCTTATACTCGGAGCTCCTGATATAGCCTTTCCTCGGATAAATAATATAAGATTCTGACTTTTACCCCCTTCACTATCTCTTCTTTTAATAAGAAGACTTGTGGAAAGAGGGGTAGGAACTGGATGAACAGTTTATCCTCCCTTATCTGCCAATATTGCTCATAGAGGATCATCCGTAGATTTAGCAATTTTCAGCCTTCATTTAGCTGGGATTTCTTCTATTCTTGGAGCAGTAAATTTTATTACAACTGTAATTAACATACGATCTCCGGGAATAACTTTCGACCGAATACCTTTATTTGTTTGATCAGTTGCAATTACTGCCCTTCTACTTCTTCTATCTCTACCAGTCTTAGCGGGAGCAATTACTATACTCTTAACAGACCGAAATCTTAATACTTCATTTTTCGACCCGGCAGGTGGAGGTGACCCTATTTTATACCAACATTTATTTTGATTTTTTGGTCACC
>ELMEU053-18|Limnius perrisi|MT358227
TACTAGGAATAGCATTAAGACTCCTAATCCGAGCTGAATTAGGAACACCGGGATCTCTAATTGGAGATGACCAAATTTATAATGTTATTGTTACAGCACATGCATTTATCATAATTTTCTTTATGGTTATGCCTATCATAATTGGAGGATTTGGTAACTGACTTGTTCCTCTTATACTCGGAGCTCCTGATATAGCCTTTCCTCGGATAAATAATATAAGATTCTGACTTTTACCCCCTTCACTATCTCTTCTTTTAATAAGAAGACTTGTGGAAAGAGGGGTAGGAACTGGATGAACAGTTTATCCTCCCTTATCTGCCAATATTGCTCATAGAGGATCATCCGTAGATTTAGCAATTTTCAGCCTTCATTTAGCTGGGATTTCTTCTATTCTTGGAGCAGTAAATTTTATTACAACTGTAATTAACATACGATCTCCGGGAATAACTTTCGACCGAATACCTTTATTTGTTTGATCAGTTGCAATTACTGCCCTTCTACTTCTTCTATCTCTACCAGTCTTAGCGGGAGCAATTACTATACTCTTAACAGACCGAAATCTTAATACTTCATTTTTCGACCCGGCAGGTGGAGGTGACCCTATTTTATACCAACATTTATTTTGATTTTTTGGTCACC
>ELMEU052-18|Limnius perrisi|MT358252
GAATACTAGGAATAGCATTAAGACTCCTAATCCGAGCTGAATTAGGAACACCGGGATCTCTAATTGGAGATGACCAAATTTATAATGTTATTGTTACAGCACATGCATTTATCATAATTTTCTTTATGGTTATGCCTATCATAATTGGAGGATTTGGTAACTGACTTGTTCCTCTTATACTCGGAGCTCCTGATATAGCCTTTCCTCGGATAAATAATATAAGATTCTGACTTTTACCCCCTTCACTATCTCTTCTTTTAATAAGAAGACTTGTGGAAAGAGGGGTAGGAACTGGATGAACAGTTTATCCTCCCTTATCTGCCAATATTGCTCATAGAGGATCATCCGTAGATTTAGCAATTTTCAGCCTTCATTTAGCTGGGATTTCTTCTATTCTTGGAGCAGTAAATTTTATTACAACTGTAATTAACATACGATCTCCGGGAATAACTTTCGACCGAATACCTTTATTTGTTTGATCAGTTGCAATTACTGCCCTTCTACTTCTTCTATCTCTACCAGTCTTAGCGGGAGCAATTACTATACTCTTAACAGACCGAAATCTTAATACTTCATTTTTCGACCCGGCAGGTGGAGGTGACCCTATTTTATACCAACATTTATTTTGATTTTTTGGTCACC
>ELMEU051-18|Limnius perrisi|MT358079
GAATACTAGGAATAGCATTAAGACTCCTAATCCGAGCTGAATTAGGAACACCGGGATCTCTAATTGGAGATGACCAAATTTATAATGTTATTGTTACAGCACATGCATTTATCATAATTTTCTTTATGGTTATGCCTATCATAATTGGAGGATTTGGTAACTGACTTGTTCCTCTTATACTCGGAGCTCCTGATATAGCCTTTCCTCGGATAAATAATATAAGATTCTGACTTTTACCCCCTTCACTATCTCTTCTTTTAATAAGAAGACTTGTGGAAAGAGGGGTAGGAACTGGATGAACAGTTTATCCTCCCTTATCTGCCAATATTGCTCATAGAGGATCATCCGTAGATTTAGCAATTTTCAGCCTTCATTTAGCTGGGATTTCTTCTATTCTTGGAGCAGTAAATTTTATTACAACTGTAATTAACATACGATCTCCGGGAATAACTTTCGACCGAATACCTTTATTTGTTTGATCAGTTGCAATTACTGCCCTTCTACTTCTTCTATCTCTACCAGTCTTAGCGGGAGCAATTACTATACTCTTAACAGACCGAAATCTTAATACTTCATTTTTCGACCCGGCAGGTGGAGGTGACCCTATTTTATACCAACATTTATTTTGATTTTTTGGTCACC
>ELMEU050-18|Limnius perrisi|MT358250
GAATACTAGGAATAGCATTAAGACTCCTAATCCGAGCTGAATTAGGAACACCGGGATCTCTAATTGGAGATGACCAAATTTATAATGTTATTGTTACAGCACATGCATTTATCATAATTTTCTTTATGGTTATGCCTATCATAATTGGAGGATTTGGTAACTGACTTGTTCCTCTTATACTCGGAGCTCCTGATATAGCCTTTCCTCGGATAAATAATATAAGATTCTGACTTTTACCCCCTTCACTATCTCTTCTTTTAATAAGAAGACTTGTGGAAAGAGGGGTAGGAACTGGATGAACAGTTTATCCTCCCTTATCTGCCAATATTGCTCATAGAGGATCATCCGTAGATTTAGCAATTTTCAGCCTTCATTTAGCTGGGATTTCTTCTATTCTTGGAGCAGTAAATTTTATTACAACTGTAATTAACATACGATCTCCGGGAATAACTTTCGACCGAATACCTTTATTTGTTTGATCAGTTGCAATTACTGCCCTTCTACTTCTTCTATCTCTACCAGTCTTAGCGGGAGCAATTACTATACTCTTAACAGACCGAAATCTTAATACTTCATTTTTCGACCCGGCAGGTGGAGGTGACCCTATTTTATACCAACATTTATTTTGATTTTTTGGTCACC
>ELMEU049-18|Limnius perrisi|MT358161
GAATACTAGGAATAGCATTAAGACTCCTAATCCGAGCTGAATTAGGAACACCGGGATCTCTAATTGGAGATGACCAAATTTATAATGTTATTGTTACAGCACATGCATTTATCATAATTTTCTTTATGGTTATGCCTATCATAATTGGAGGATTTGGTAACTGACTTGTTCCTCTTATACTCGGAGCTCCTGATATAGCCTTTCCTCGGATAAATAATATAAGATTCTGACTTTTACCCCCTTCACTATCTCTTCTTTTAATAAGAAGACTTGTGGAAAGAGGGGTAGGAACTGGATGAACAGTTTATCCTCCCTTATCTGCCAATATTGCTCATAGAGGATCATCCGTAGATTTAGCAATTTTCAGCCTTCATTTAGCTGGGATTTCTTCTATTCTTGGAGCAGTAAATTTTATTACAACTGTAATTAACATACGATCTCCGGGAATAACTTTCGACCGAATACCTTTATTTGTTTGATCAGTTGCAATTACTGCCCTTCTACTTCTTCTATCTCTACCAGTCTTAGCGGGAGCAATTACTATACTCTTAACAGACCGAAATCTTAATACTTCATTTTTCGACCCGGCAGGTGGAGGTGACCCTATTTTATACCAACATTTATTTTGATTTTTTGGTCACC
>ELMEU048-18|Limnius perrisi|MT358015
GAATACTAGGAATAGCATTAAGACTCCTAATCCGAGCTGAATTAGGAACACCGGGATCTCTAATTGGAGATGACCAAATTTATAATGTTATTGTTACAGCACATGCATTTATCATAATTTTCTTTATGGTTATGCCTATCATAATTGGAGGATTTGGTAACTGACTTGTTCCTCTTATACTCGGAGCTCCTGATATAGCCTTTCCTCGGATAAATAATATAAGATTCTGACTTTTACCCCCTTCACTATCTCTTCTTTTAATAAGAAGACTTGTGGAAAGAGGGGTAGGAACTGGATGAACAGTTTATCCTCCCTTATCTGCCAATATTGCTCATAGAGGATCATCCGTAGATTTAGCAATTTTCAGCCTTCATTTAGCTGGGATTTCTTCTATTCTTGGAGCAGTAAATTTTATTACAACTGTAATTAACATACGATCTCCGGGAATAACTTTCGACCGAATACCTTTATTTGTTTGATCAGTTGCAATTACTGCCCTTCTACTTCTTCTATCTCTACCAGTCTTAGCGGGAGCAATTACTATACTCTTAACAGACCGAAATCTTAATACTTCATTTTTCGACCCGGCAGGTGGAGGTGACCCTATTTTATACCAACATTTATTTTGATTTTTTGGTCACC
>ELMEU047-18|Limnius perrisi|MT358035
GAATACTAGGAATAGCATTAAGACTCCTAATCCGAGCTGAATTAGGAACACCGGGATCTCTAATTGGAGATGACCAAATTTATAATGTTATTGTTACAGCACATGCATTTATCATAATTTTCTTTATGGTTATGCCTATCATAATTGGAGGATTTGGTAACTGACTTGTTCCTCTTATACTCGGAGCTCCTGATATAGCCTTTCCTCGGATAAATAATATAAGATTCTGACTTTTACCCCCTTCACTATCTCTTCTTTTAATAAGAAGACTTGTGGAAAGAGGGGTAGGAACTGGATGAACAGTTTATCCTCCCTTATCTGCCAATATTGCTCATAGAGGATCATCCGTAGATTTAGCAATTTTCAGCCTTCATTTAGCTGGGATTTCTTCTATTCTTGGAGCAGTAAATTTTATTACAACTGTAATTAACATACGATCTCCGGGAATAACTTTCGACCGAATACCTTTATTTGTTTGATCAGTTGCAATTACTGCCCTTCTACTTCTTCTATCTCTACCAGTCTTAGCGGGAGCAATTACTATACTCTTAACAGACCGAAATCTTAATACTTCATTTTTCGACCCGGCAGGTGGAGGTGACCCTATTTTATACCAACATTTATTTTGATTTTTTGGTCACC
>ELMEU046-18|Limnius perrisi|MT358208
GAATACTAGGAATAGCATTAAGACTCCTAATCCGAGCTGAATTAGGAACACCGGGATCTCTAATTGGAGATGACCAAATTTATAATGTTATTGTTACAGCACATGCATTTATCATAATTTTCTTTATGGTTATGCCTATCATAATTGGAGGATTTGGTAACTGACTTGTTCCTCTTATACTCGGAGCTCCTGATATAGCCTTTCCTCGGATAAATAATATAAGATTCTGACTTTTACCCCCTTCACTATCTCTTCTTTTAATAAGAAGACTTGTGGAAAGAGGGGTAGGAACTGGATGAACAGTTTATCCTCCCTTATCTGCCAATATTGCTCATAGAGGATCATCCGTAGATTTAGCAATTTTCAGCCTTCATTTAGCTGGGATTTCTTCTATTCTTGGAGCAGTAAATTTTATTACAACTGTAATTAACATACGATCTCCGGGAATAACTTTCGACCGAATACCTTTATTTGTTTGATCAGTTGCAATTACTGCCCTTCTACTTCTTCTATCTCTACCAGTCTTAGCGGGAGCAATTACTATACTCTTAACAGACCGAAATCTTAATACTTCATTTTTCGACCCGGCAGGTGGAGGTGACCCTATTTTATACCAACATTTATTTTGATTTTTTGGTCACC
>ELMEU045-18|Limnius perrisi|MT358011
GAATACTAGGAATAGCATTAAGACTCCTAATCCGAGCTGAATTAGGAACACCGGGATCTCTAATTGGAGATGACCAAATTTATAATGTTATTGTTACAGCACATGCATTTATCATAATTTTCTTTATGGTTATGCCTATCATAATTGGAGGATTTGGTAACTGACTTGTTCCTCTTATACTCGGAGCTCCTGATATAGCCTTTCCTCGGATAAATAATATAAGATTCTGACTTTTACCCCCTTCACTATCTCTTCTTTTAATAAGAAGACTTGTGGAAAGAGGGGTAGGAACTGGATGAACAGTTTATCCTCCCTTATCTGCCAATATTGCTCATAGAGGATCATCCGTAGATTTAGCAATTTTCAGCCTTCATTTAGCTGGGATTTCTTCTATTCTTGGAGCAGTAAATTTTATTACAACTGTAATTAACATACGATCTCCGGGAATAACTTTCGACCGAATACCTTTATTTGTTTGATCAGTTGCAATTACTGCCCTTCTACTTCTTCTATCTCTACCAGTCTTAGCGGGAGCAATTACTATACTCTTAACAGACCGAAATCTTAATACTTCATTTTTCGACCCGGCAGGTGGAGGTGACCCTATTTTATACCAACATTTATTTTGATTTTTTGGTCACC
>ELMEU044-18|Limnius perrisi|MT358174
GAATACTAGGAATAGCATTAAGACTCCTAATCCGAGCTGAATTAGGAACACCGGGATCTCTAATTGGAGATGACCAAATTTATAATGTTATTGTTACAGCACATGCATTTATCATAATTTTCTTTATGGTTATGCCTATCATAATTGGAGGATTTGGTAACTGACTTGTTCCTCTTATACTCGGAGCTCCTGATATAGCCTTTCCTCGGATAAATAATATAAGATTCTGACTTTTACCCCCTTCACTATCTCTTCTTTTAATAAGAAGACTTGTGGAAAGAGGGGTAGGAACTGGATGAACAGTTTATCCTCCCTTATCTGCCAATATTGCTCATAGAGGATCATCCGTAGATTTAGCAATTTTCAGCCTTCATTTAGCTGGGATTTCTTCTATTCTTGGAGCAGTAAATTTTATTACAACTGTAATTAACATACGATCTCCGGGAATAACTTTCGACCGAATACCTTTATTTGTTTGATCAGTTGCAATTACTGCCCTTCTACTTCTTCTATCTCTACCAGTCTTAGCGGGAGCAATTACTATACTCTTAACAGACCGAAATCTTAATACTTCATTTTTCGACCCGGCAGGTGGAGGTGACCCTATTTTATACCAACATTTATTTTGATTTTTTGGTCACC
>ELMEU043-18|Limnius perrisi|MT358196
GAATACTAGGAATAGCATTAAGACTCCTAATCCGAGCTGAATTAGGAACACCGGGATCTCTAATTGGAGATGACCAAATTTATAATGTTATTGTTACAGCACATGCATTTATCATAATTTTCTTTATGGTTATGCCTATCATAATTGGAGGATTTGGTAACTGACTTGTTCCTCTTATACTCGGAGCTCCTGATATAGCCTTTCCTCGGATAAATAATATAAGATTCTGACTTTTACCCCCTTCACTATCTCTTCTTTTAATAAGAAGACTTGTGGAAAGAGGGGTAGGAACTGGATGAACAGTTTATCCTCCCTTATCTGCCAATATTGCTCATAGAGGATCATCCGTAGATTTAGCAATTTTCAGCCTTCATTTAGCTGGGATTTCTTCTATTCTTGGAGCAGTAAATTTTATTACAACTGTAATTAACATACGATCTCCGGGAATAACTTTCGACCGAATACCTTTATTTGTTTGATCAGTTGCAATTACTGCCCTTCTACTTCTTCTATCTCTACCAGTCTTAGCGGGAGCAATTACTATACTCTTAACAGACCGAAATCTTAATACTTCATTTTTCGACCCGGCAGGTGGAGGTGACCCTATTTTATACCAACATTTATTTTGATTTTTTGGTCACC
>ELMEU042-18|Limnius perrisi|MT358136
GAATACTAGGAATAGCATTAAGACTCCTAATCCGAGCTGAATTAGGAACACCGGGATCTCTAATTGGAGATGACCAAATTTATAATGTTATTGTTACAGCACATGCATTTATCATAATTTTCTTTATGGTTATGCCTATCATAATTGGAGGATTTGGTAACTGACTTGTTCCTCTTATACTCGGAGCTCCTGATATAGCCTTTCCTCGGATAAATAATATAAGATTCTGACTTTTACCCCCTTCACTATCTCTTCTTTTAATAAGAAGACTTGTGGAAAGAGGGGTAGGAACTGGATGAACAGTTTATCCTCCCTTATCTGCCAATATTGCTCATAGAGGATCATCCGTAGATTTAGCAATTTTCAGCCTTCATTTAGCTGGGATTTCTTCTATTCTTGGAGCAGTAAATTTTATTACAACTGTAATTAACATACGATCTCCGGGAATAACTTTCGACCGAATACCTTTATTTGTTTGATCAGTTGCAATTACTGCCCTTCTACTTCTTCTATCTCTACCAGTCTTAGCGGGAGCAATTACTATACTCTTAACAGACCGAAATCTTAATACTTCATTTTTCGACCCGGCAGGTGGAGGTGACCCTATTTTATACCAACATTTATTTTGATTTTTTGGTCACC
>ELMEU041-18|Limnius perrisi|MT358156
GAATACTAGGAATAGCATTAAGACTCCTAATCCGAGCTGAATTAGGAACACCAGGATCTCTAATTGGAGATGACCAAATTTATAATGTTATTGTTACAGCACATGCATTTATCATAATTTTCTTTATGGTTATGCCTATCATAATTGGAGGATTTGGTAACTGACTTGTTCCTCTTATACTCGGAGCTCCTGATATAGCCTTTCCTCGGATAAATAATATAAGATTCTGACTTTTACCCCCTTCACTATCTCTTCTTTTAATAAGAAGACTTGTGGAAAGAGGGGTAGGAACTGGATGAACAGTTTATCCTCCCTTATCTGCCAATATTGCTCATAGAGGATCATCCGTAGATTTAGCAATTTTCAGCCTTCATTTAGCTGGGATTTCTTCTATTCTTGGAGCAGTAAATTTTATTACAACTGTAATTAACATACGATCTCCGGGAATAACTTTCGACCGAATACCTTTATTTGTTTGATCAGTTGCAATTACTGCCCTTCTACTTCTTCTATCTCTACCAGTCTTAGCGGGAGCAATTACTATACTCTTAACAGACCGAAATCTTAATACTTCATTTTTCGACCCGGCAGGTGGAGGTGACCCTATTTTATACCAACATTTATTTTGATTTTTTGGTCACC
>ELMEU040-18|Limnius perrisi|MT358184
GAATACTAGGAATAGCATTAAGACTCCTAATCCGAGCTGAATTAGGAACACCGGGATCTCTAATTGGAGATGACCAAATTTATAATGTTATTGTTACAGCACATGCATTTATCATAATTTTCTTTATGGTTATGCCTATCATAATTGGAGGATTTGGTAACTGACTTGTTCCTCTTATACTCGGAGCTCCTGATATAGCCTTTCCTCGGATAAATAATATAAGATTCTGACTTTTACCCCCTTCACTATCTCTTCTTTTAATAAGAAGACTTGTGGAAAGAGGGGTAGGAACTGGATGAACAGTTTATCCTCCCTTATCTGCCAATATTGCTCATAGAGGATCATCCGTAGATTTAGCAATTTTCAGCCTTCATTTAGCTGGGATTTCTTCTATTCTTGGAGCAGTAAATTTTATTACAACTGTAATTAACATACGATCTCCGGGAATAACTTTCGACCGAATACCTTTATTTGTTTGATCAGTTGCAATTACTGCCCTTCTACTTCTTCTATCTCTACCAGTCTTAGCGGGAGCAATTACTATACTCTTAACAGACCGAAATCTTAATACTTCATTTTTCGACCCGGCAGGTGGAGGTGACCCTATTTTATACCAACATTTATTTTGATTTTTTGGTCACC
>ELMEU039-18|Limnius perrisi|MT358233
GAATACTAGGAATAGCATTAAGACTCCTAATCCGAGCTGAATTAGGAACACCGGGATCTCTAATTGGAGATGACCAAATTTATAATGTTATTGTTACAGCACATGCATTTATCATAATTTTCTTTATGGTTATGCCTATCATAATTGGAGGATTTGGTAACTGACTTGTTCCTCTTATACTCGGAGCTCCTGATATAGCCTTTCCTCGGATAAATAATATAAGATTCTGACTTTTACCCCCTTCACTATCTCTTCTTTTAATAAGAAGACTTGTGGAAAGAGGGGTAGGAACTGGATGAACAGTTTATCCTCCCTTATCTGCCAATATTGCTCATAGAGGATCATCCGTAGATTTAGCAATTTTCAGCCTTCATTTAGCTGGGATTTCTTCTATTCTTGGAGCAGTAAATTTTATTACAACTGTAATTAACATACGATCTCCGGGAATAACTTTCGACCGAATACCTTTATTTGTTTGATCAGTTGCAATTACTGCCCTTCTACTTCTTCTATCTCTACCAGTCTTAGCGGGAGCAATTACTATACTCTTAACAGACCGAAATCTTAATACTTCATTTTTCGACCCGGCAGGTGGAGGTGACCCTATTTTATACCAACATTTATTTTGATTTTTTGGTCACC
>ELMEU038-18|Limnius perrisi|MT358228
GAATACTAGGAATAGCATTAAGACTCCTAATCCGAGCTGAATTAGGAACACCGGGATCTCTAATTGGAGATGACCAAATTTATAATGTTATTGTTACAGCACATGCATTTATCATAATTTTCTTTATGGTTATGCCTATCATAATTGGAGGATTTGGTAACTGACTTGTTCCTCTTATACTCGGAGCTCCTGATATAGCCTTTCCTCGGATAAATAATATAAGATTCTGACTTTTACCCCCTTCACTATCTCTTCTTTTAATAAGAAGACTTGTGGAAAGAGGGGTAGGAACTGGATGAACAGTTTATCCTCCCTTATCTGCCAATATTGCTCATAGAGGATCATCCGTAGATTTAGCAATTTTCAGCCTTCATTTAGCTGGGATTTCTTCTATTCTTGGAGCAGTAAATTTTATTACAACTGTAATTAACATACGATCTCCGGGAATAACTTTCGACCGAATACCTTTATTTGTTTGATCAGTTGCAATTACTGCCCTTCTACTTCTTCTATCTCTACCAGTCTTAGCGGGAGCAATTACTATACTCTTAACAGACCGAAATCTTAATACTTCATTTTTCGACCCGGCAGGTGGAGGTGACCCTATTTTATACCAACATTTATTTTGATTTTTTGGTCACC
>ELMEU037-18|Limnius perrisi|MT358044
GAATACTAGGAATAGCATTAAGACTCCTAATCCGAGCTGAATTAGGAACACCGGGATCTCTAATTGGAGATGACCAAATTTATAATGTTATTGTTACAGCACATGCATTTATCATAATTTTCTTTATGGTTATGCCTATCATAATTGGAGGATTTGGTAACTGACTTGTTCCTCTTATACTCGGAGCTCCTGATATAGCCTTTCCTCGGATAAATAATATAAGATTCTGACTTTTACCCCCTTCACTATCTCTTCTTTTAATAAGAAGACTTGTGGAAAGAGGGGTAGGAACTGGATGAACAGTTTATCCTCCCTTATCTGCCAATATTGCTCATAGAGGATCATCCGTAGATTTAGCAATTTTCAGCCTTCATTTAGCTGGGATTTCTTCTATTCTTGGAGCAGTAAATTTTATTACAACTGTAATTAACATACGATCTCCGGGAATAACTTTCGACCGAATACCTTTATTTGTTTGATCAGTTGCAATTACTGCCCTTCTACTTCTTCTATCTCTACCAGTCTTAGCGGGAGCAATTACTATACTCTTAACAGACCGAAATCTTAATACTTCATTTTTCGACCCGGCAGGTGGAGGTGACCCTATTTTATACCAACATTTATTTTGATTTTTTGGTCACC
>ELMEU036-18|Limnius perrisi|MT358058
GAATACTAGGAATAGCATTAAGACTCCTAATCCGAGCTGAATTAGGAACACCGGGATCTCTAATTGGAGATGACCAAATTTATAATGTTATTGTTACAGCACATGCATTTATCATAATTTTCTTTATGGTTATGCCTATCATAATTGGAGGATTTGGTAACTGACTTGTTCCTCTTATACTCGGAGCTCCTGATATAGCCTTTCCTCGGATAAATAATATAAGATTCTGACTTTTACCCCCTTCACTATCTCTTCTTTTAATAAGAAGACTTGTGGAAAGAGGGGTAGGAACTGGATGAACAGTTTATCCTCCCTTATCTGCCAATATTGCTCATAGAGGATCATCCGTAGATTTAGCAATTTTCAGCCTTCATTTAGCTGGGATTTCTTCTATTCTTGGAGCAGTAAATTTTATTACAACTGTAATTAACATACGATCTCCGGGAATAACTTTCGACCGAATACCTTTATTTGTTTGATCAGTTGCAATTACTGCCCTTCTACTTCTTCTATCTCTACCAGTCTTAGCGGGAGCAATTACTATACTCTTAACAGACCGAAATCTTAATACTTCATTTTTCGACCCGGCAGGTGGAGGTGACCCTATTTTATACCAACATTTATTTTGATTTTTTGGTCACC
>ELMEU035-18|Limnius perrisi|MT358059
GAATACTAGGAATAGCATTAAGACTCCTAATCCGAGCTGAATTAGGAACACCGGGATCTCTAATTGGAGATGACCAAATTTATAATGTTATTGTTACAGCACATGCATTTATCATAATTTTCTTTATGGTTATGCCTATCATAATTGGAGGATTTGGTAACTGACTTGTTCCTCTTATACTCGGAGCTCCTGATATAGCCTTTCCTCGGATAAATAATATAAGATTCTGACTTTTACCCCCTTCACTATCTCTTCTTTTAATAAGAAGACTTGTGGAAAGAGGGGTAGGAACTGGATGAACAGTTTATCCTCCCTTATCTGCCAATATTGCTCATAGAGGATCATCCGTAGATTTAGCAATTTTCAGCCTTCATTTAGCTGGGATTTCTTCTATTCTTGGAGCAGTAAATTTTATTACAACTGTAATTAACATACGATCTCCGGGAATAACTTTCGACCGAATACCTTTATTTGTTTGATCAGTTGCAATTACTGCCCTTCTACTTCTTCTATCTCTACCAGTCTTAGCGGGAGCAATTACTATACTCTTAACAGACCGAAATCTTAATACTTCATTTTTCGACCCGGCAGGTGGAGGTGACCCTATTTTATACCAACATTTATTTTGATTTTTTGGTCACC
>ELMEU034-18|Limnius perrisi|MT358224
GAATACTAGGAATAGCATTAAGACTCCTAATCCGAGCTGAATTAGGAACACCGGGATCTCTAATTGGAGATGACCAAATTTATAATGTTATTGTTACAGCACATGCATTTATCATAATTTTCTTTATGGTTATGCCTATCATAATTGGAGGATTTGGTAACTGACTTGTTCCTCTTATACTCGGAGCTCCTGATATAGCCTTTCCTCGGATAAATAATATAAGATTCTGACTTTTACCCCCTTCACTATCTCTTCTTTTAATAAGAAGACTTGTGGAAAGAGGGGTAGGAACTGGATGAACAGTTTATCCTCCCTTATCTGCCAATATTGCTCATAGAGGATCATCCGTAGATTTAGCAATTTTCAGCCTTCATTTAGCTGGGATTTCTTCTATTCTTGGAGCAGTAAATTTTATTACAACTGTAATTAACATACGATCTCCGGGAATAACTTTCGACCGAATACCTTTATTTGTTTGATCAGTTGCAATTACTGCCCTTCTACTTCTTCTATCTCTACCAGTCTTAGCGGGAGCAATTACTATACTCTTAACAGACCGAAATCTTAATACTTCATTTTTCGACCCGGCAGGTGGAGGTGACCCTATTTTATACCAACATTTATTTTGATTTTTTGGTCACC
>ELMEU033-18|Limnius perrisi|MT358138
GAATACTAGGAATAGCATTAAGACTCCTAATCCGAGCTGAATTAGGAACACCGGGATCTCTAATTGGAGATGACCAAATTTATAATGTTATTGTTACAGCACATGCATTTATCATAATTTTCTTTATGGTTATGCCTATCATAATTGGAGGATTTGGTAACTGACTTGTTCCTCTTATACTCGGAGCTCCTGATATAGCCTTTCCTCGGATAAATAATATAAGATTCTGACTTTTACCCCCTTCACTATCTCTTCTTTTAATAAGAAGACTTGTGGAAAGAGGGGTAGGAACTGGATGAACAGTTTATCCTCCCTTATCTGCCAATATTGCTCATAGAGGATCATCCGTAGATTTAGCAATTTTCAGCCTTCATTTAGCTGGGATTTCTTCTATTCTTGGAGCAGTAAATTTTATTACAACTGTAATTAACATACGATCTCCGGGAATAACTTTCGACCGAATACCTTTATTTGTTTGATCAGTTGCAATTACTGCCCTTCTACTTCTTCTATCTCTACCAGTCTTAGCGGGAGCAATTACTATACTCTTAACAGACCGAAATCTTAATACTTCATTTTTCGACCCGGCAGGTGGAGGTGACCCTATTTTATACCAACATTTATTTTGATTTTTTGGTCACC
>ELMEU032-18|Limnius perrisi|MT358211
GAATACTAGGAATAGCATTAAGACTCCTAATCCGAGCTGAATTAGGAACACCGGGATCTCTAATTGGAGATGACCAAATTTATAATGTTATTGTTACAGCACATGCATTTATCATAATTTTCTTTATGGTTATGCCTATCATAATTGGAGGATTTGGTAACTGACTTGTTCCTCTTATACTCGGAGCTCCTGATATAGCCTTTCCTCGGATAAATAATATAAGATTCTGACTTTTACCCCCTTCACTATCTCTTCTTTTAATAAGAAGACTTGTGGAAAGAGGGGTAGGAACTGGATGAACAGTTTATCCTCCCTTATCTGCCAATATTGCTCATAGAGGATCATCCGTAGATTTAGCAATTTTCAGCCTTCATTTAGCTGGGATTTCTTCTATTCTTGGAGCAGTAAATTTTATTACAACTGTAATTAACATACGATCTCCGGGAATAACTTTCGACCGAATACCTTTATTTGTTTGATCAGTTGCAATTACTGCCCTTCTACTTCTTCTATCTCTACCAGTCTTAGCGGGAGCAATTACTATACTCTTAACAGACCGAAATCTTAATACTTCATTTTTCGACCCGGCAGGTGGAGGTGACCCTATTTTATACCAACATTTATTTTGATTTTTTGGTCACC
>ELMEU031-18|Limnius perrisi|MT358033
GAATACTAGGAATAGCATTAAGACTCCTAATCCGAGCTGAATTAGGAACACCGGGATCTCTAATTGGAGATGACCAAATTTATAATGTTATTGTTACAGCACATGCATTTATCATAATTTTCTTTATGGTTATGCCTATCATAATTGGAGGATTTGGTAACTGACTTGTTCCTCTTATACTCGGAGCTCCTGATATAGCCTTTCCTCGGATAAATAATATAAGATTCTGACTTTTACCCCCTTCACTATCTCTTCTTTTAATAAGAAGACTTGTGGAAAGAGGGGTAGGAACTGGATGAACAGTTTATCCTCCCTTATCTGCCAATATTGCTCATAGAGGATCATCCGTAGATTTAGCAATTTTCAGCCTTCATTTAGCTGGGATTTCTTCTATTCTTGGAGCAGTAAATTTTATTACAACTGTAATTAACATACGATCTCCGGGAATAACTTTCGACCGAATACCTTTATTTGTTTGATCAGTTGCAATTACTGCCCTTCTACTTCTTCTATCTCTACCAGTCTTAGCGGGAGCAATTACTATACTCTTAACAGACCGAAATCTTAATACTTCATTTTTCGACCCGGCAGGTGGAGGTGACCCTATTTTATACCAACATTTATTTTGATTTTTTGGTCACC
>ELMEU030-18|Limnius perrisi|MT358173
GAATACTAGGAATAGCATTAAGACTCCTAATCCGAGCTGAATTAGGAACACCGGGATCTCTAATTGGAGATGACCAAATTTATAATGTTATTGTTACAGCACATGCATTTATCATAATTTTCTTTATGGTTATGCCTATCATAATTGGAGGATTTGGTAACTGACTTGTTCCTCTTATACTCGGAGCTCCTGATATAGCCTTTCCTCGGATAAATAATATAAGATTCTGACTTTTACCCCCTTCACTATCTCTTCTTTTAATAAGAAGACTTGTGGAAAGAGGGGTAGGAACTGGATGAACAGTTTATCCTCCCTTATCTGCCAATATTGCTCATAGAGGATCATCCGTAGATTTAGCAATTTTCAGCCTTCATTTAGCTGGGATTTCTTCTATTCTTGGAGCAGTAAATTTTATTACAACTGTAATTAACATGCGATCTCCGGGAATAACTTTCGACCGAATACCTTTATTTGTTTGATCAGTTGCAATTACTGCCCTTCTACTTCTTCTATCTCTACCAGTCTTAGCGGGAGCAATTACTATACTCTTAACAGACCGAAATCTTAATACTTCATTTTTCGACCCGGCAGGTGGAGGTGACCCTATTTTATACCAACATTTATTTTGATTTTTTGGTCACC
>ELMEU029-18|Limnius perrisi|MT358205
GAATACTAGGAATAGCATTAAGACTCCTAATCCGAGCTGAATTAGGAACACCGGGATCTCTAATTGGAGATGACCAAATTTATAATGTTATTGTTACAGCACATGCATTTATCATAATTTTCTTTATGGTTATGCCTATCATAATTGGAGGATTTGGTAACTGACTTGTTCCTCTTATACTCGGAGCTCCTGATATAGCCTTTCCTCGGATAAATAATATAAGATTCTGACTTTTACCCCCTTCACTATCTCTTCTTTTAATAAGAAGACTTGTGGAAAGAGGGGTAGGAACTGGATGAACAGTTTATCCTCCCTTATCTGCCAATATTGCTCATAGAGGATCATCCGTAGATTTAGCAATTTTCAGCCTTCATTTAGCTGGGATTTCTTCTATTCTTGGAGCAGTAAATTTTATTACAACTGTAATTAACATACGATCTCCGGGAATAACTTTCGACCGAATACCTTTATTTGTTTGATCAGTTGCAATTACTGCCCTTCTACTTCTTCTATCTCTACCAGTCTTAGCGGGAGCAATTACTATACTCTTAACAGACCGAAATCTTAATACTTCATTTTTCGACCCGGCAGGTGGAGGTGACCCTATTTTATACCAACATTTATTTTGATTTTTTGGTCACC
>ELMEU028-18|Limnius perrisi|MT358046
GAATACTAGGAATAGCATTAAGACTCCTAATCCGAGCTGAATTAGGAACACCGGGATCTCTAATTGGAGATGACCAAATTTATAATGTTATTGTTACAGCACATGCATTTATCATAATTTTCTTTATGGTTATGCCTATCATAATTGGAGGATTTGGTAACTGACTTGTTCCTCTTATACTCGGAGCTCCTGATATAGCCTTTCCTCGGATAAATAATATAAGATTCTGACTTTTACCCCCTTCACTATCTCTTCTTTTAATAAGAAGACTTGTGGAAAGAGGGGTAGGAACTGGATGAACAGTTTATCCTCCCTTATCTGCCAATATTGCTCATAGAGGATCATCCGTAGATTTAGCAATTTTCAGCCTTCATTTAGCTGGGATTTCTTCTATTCTTGGAGCAGTAAATTTTATTACAACTGTAATTAACATACGATCTCCGGGAATAACTTTCGACCGAATACCTTTATTTGTTTGATCAGTTGCAATTACTGCCCTTCTACTTCTTCTATCTCTACCAGTCTTAGCGGGAGCAATTACTATACTCTTAACAGACCGAAATCTTAATACTTCATTTTTCGACCCGGCAGGTGGAGGTGACCCTATTTTATACCAACATTTATTTTGATTTTTTGGTCACC
>ELMEU027-18|Limnius perrisi|MT358194
GAATACTAGGAATAGCATTAAGACTCCTAATCCGAGCTGAATTAGGAACACCGGGATCTCTAATTGGAGATGACCAAATTTATAATGTTATTGTTACAGCACATGCATTTATCATAATTTTCTTTATGGTTATGCCTATCATAATTGGAGGATTTGGTAACTGACTTGTTCCTCTTATACTCGGAGCTCCTGATATAGCCTTTCCTCGGATAAATAATATAAGATTCTGACTTTTACCCCCTTCACTATCTCTTCTTTTAATAAGAAGACTTGTGGAAAGAGGGGTAGGAACTGGATGAACAGTTTATCCTCCCTTATCTGCCAATATTGCTCATAGAGGATCATCCGTAGATTTAGCAATTTTCAGCCTTCATTTAGCTGGGATTTCTTCTATTCTTGGAGCAGTAAATTTTATTACAACTGTAATTAACATACGATCTCCGGGAATAACTTTCGACCGAATACCTTTATTTGTTTGATCAGTTGCAATTACTGCCCTTCTACTTCTTCTATCTCTACCAGTCTTAGCGGGAGCAATTACTATACTCTTAACAGACCGAAATCTTAATACTTCATTTTTCGACCCGGCAGGTGGAGGTGACCCTATTTTATACCAACATTTATTTTGATTTTTTGGTCACC
>ELMEU026-18|Limnius perrisi|MT358041
GAATACTAGGAATAGCATTAAGACTCCTAATCCGAGCTGAATTAGGAACACCGGGATCTCTAATTGGAGATGACCAAATTTATAATGTTATTGTTACAGCACATGCATTTATCATAATTTTCTTTATGGTTATGCCTATCATAATTGGAGGATTTGGTAACTGACTTGTTCCTCTTATACTCGGAGCTCCTGATATAGCCTTTCCTCGGATAAATAATATAAGATTCTGACTTTTACCCCCTTCACTATCTCTTCTTTTAATAAGAAGACTTGTGGAAAGAGGGGTAGGAACTGGATGAACAGTTTATCCTCCCTTATCTGCCAATATTGCTCATAGAGGATCATCCGTAGATTTAGCAATTTTCAGCCTTCATTTAGCTGGGATTTCTTCTATTCTTGGAGCAGTAAATTTTATTACAACTGTAATTAACATACGATCTCCGGGAATAACTTTCGACCGAATACCTTTATTTGTTTGATCAGTTGCAATTACTGCCCTTCTACTTCTTCTATCTCTACCAGTCTTAGCGGGAGCAATTACTATACTCTTAACAGACCGAAATCTTAATACTTCATTTTTCGACCCGGCAGGTGGAGGTGACCCTATTTTATACCAACATTTATTTTGATTTTTTGGTCACC
>ELMEU025-18|Limnius perrisi|MT358005
GAATACTAGGAATAGCATTAAGACTCCTAATCCGAGCTGAATTAGGAACACCGGGATCTCTAATTGGAGATGACCAAATTTATAATGTTATTGTTACAGCACATGCATTTATCATAATTTTCTTTATGGTTATGCCTATCATAATTGGAGGATTTGGTAACTGACTTGTTCCTCTTATACTCGGAGCTCCTGATATAGCCTTTCCTCGGATAAATAATATAAGATTCTGACTTTTACCCCCTTCACTATCTCTTCTTTTAATAAGAAGACTTGTGGAAAGAGGGGTAGGAACTGGATGAACAGTTTATCCTCCCTTATCTGCCAATATTGCTCATAGAGGATCATCCGTAGATTTAGCAATTTTCAGCCTTCATTTAGCTGGGATTTCTTCTATTCTTGGAGCAGTAAATTTTATTACAACTGTAATTAACATACGATCTCCGGGAATAACTTTCGACCGAATACCTTTATTTGTTTGATCAGTTGCAATTACTGCCCTTCTACTTCTTCTATCTCTACCAGTCTTAGCGGGAGCAATTACTATACTCTTAACAGACCGAAATCTTAATACTTCATTTTTCGACCCGGCAGGTGGAGGTGACCCTATTTTATACCAACATTTATTTTGATTTTTTGGTCACC
>ELMEU024-18|Limnius perrisi|MT358026
GAATACTAGGAATAGCATTAAGACTCCTAATCCGAGCTGAATTAGGAACACCGGGATCTCTAATTGGAGATGACCAAATTTATAATGTTATTGTTACAGCACATGCATTTATCATAATTTTCTTTATGGTTATGCCTATCATAATTGGAGGATTTGGTAACTGACTTGTTCCTCTTATACTCGGAGCTCCTGATATAGCCTTTCCTCGGATAAATAATATAAGATTCTGACTTTTACCCCCTTCACTATCTCTTCTTTTAATAAGAAGACTTGTGGAAAGAGGGGTAGGAACTGGATGAACAGTTTATCCTCCCTTATCTGCCAATATTGCTCATAGAGGATCATCCGTAGATTTAGCAATTTTCAGCCTTCATTTAGCTGGGATTTCTTCTATTCTTGGAGCAGTAAATTTTATTACAACTGTAATTAACATACGATCTCCGGGAATAACTTTCGACCGAATACCTTTATTTGTTTGATCAGTTGCAATTACTGCCCTTCTACTTCTTCTATCTCTACCAGTCTTAGCGGGAGCAATTACTATACTCTTAACAGACCGAAATCTTAATACTTCATTTTTCGACCCGGCAGGTGGAGGTGACCCTATTTTATACCAACATTTATTTTGATTTTTTGGTCACC
>ELMEU023-18|Limnius perrisi|MT358238
GAATACTAGGAATAGCATTAAGACTCCTAATCCGAGCTGAATTAGGAACACCGGGATCTCTAATTGGAGATGACCAAATTTATAATGTTATTGTTACAGCACATGCATTTATCATAATTTTCTTTATGGTTATGCCTATCATAATTGGAGGATTTGGTAACTGACTTGTTCCTCTTATACTCGGAGCTCCTGATATAGCCTTTCCTCGGATAAATAATATAAGATTCTGACTTTTACCCCCTTCACTATCTCTTCTTTTAATAAGAAGACTTGTGGAAAGAGGGGTAGGAACTGGATGAACAGTTTATCCTCCCTTATCTGCCAATATTGCTCATAGAGGATCATCCGTAGATTTAGCAATTTTCAGCCTTCATTTAGCTGGGATTTCTTCTATTCTTGGAGCAGTAAATTTTATTACAACTGTAATTAACATACGATCTCCGGGAATAACTTTCGACCGAATACCTTTATTTGTTTGATCAGTTGCAATTACTGCCCTTCTACTTCTTCTATCTCTACCAGTCTTAGCGGGAGCAATTACTATACTCTTAACAGACCGAAATCTTAATACTTCATTTTTCGACCCGGCAGGTGGAGGTGACCCTATTTTATACCAACATTTATTTTGATTTTTTGGTCACC
>ELMEU022-18|Limnius perrisi|MT358239
GAATACTAGGAATAGCATTAAGACTCCTAATCCGAGCTGAATTAGGAACACCGGGATCTCTAATTGGAGATGACCAAATTTATAATGTTATTGTTACAGCACATGCATTTATCATAATTTTCTTTATGGTTATGCCTATCATAATTGGAGGATTTGGTAACTGACTTGTTCCTCTTATACTCGGAGCTCCTGATATAGCCTTTCCTCGGATAAATAATATAAGATTCTGACTTTTACCCCCTTCACTATCTCTTCTTTTAATAAGAAGACTTGTGGAAAGAGGGGTAGGAACTGGATGAACAGTTTATCCTCCCTTATCTGCCAATATTGCTCATAGAGGATCATCCGTAGATTTAGCAATTTTCAGCCTTCATTTAGCTGGGATTTCTTCTATTCTTGGAGCAGTAAATTTTATTACAACTGTAATTAACATACGATCTCCGGGAATAACTTTCGACCGAATACCTTTATTTGTTTGATCAGTTGCAATTACTGCCCTTCTACTTCTTCTATCTCTACCAGTCTTAGCGGGAGCAATTACTATACTCTTAACAGACCGAAATCTTAATACTTCATTTTTCGACCCGGCAGGTGGAGGTGACCCTATTTTATACCAACATTTATTTTGATTTTTTGGTCACC
>ELMEU021-18|Limnius perrisi|MT358157
GAATACTAGGAATAGCATTAAGACTCCTAATCCGAGCTGAATTAGGAACACCGGGATCTCTAATTGGAGATGACCAAATTTATAATGTTATTGTTACAGCACATGCATTTATCATAATTTTCTTTATGGTTATGCCTATCATAATTGGAGGATTTGGTAACTGACTTGTTCCTCTTATACTCGGAGCTCCTGATATAGCCTTTCCTCGGATAAATAATATAAGATTCTGACTTTTACCCCCTTCACTATCTCTTCTTTTAATAAGAAGACTTGTGGAAAGAGGGGTAGGAACTGGATGAACAGTTTATCCTCCCTTATCTGCCAATATTGCTCATAGAGGATCATCCGTAGATTTAGCAATTTTCAGCCTTCATTTAGCTGGGATTTCTTCTATTCTTGGAGCAGTAAATTTTATTACAACTGTAATTAACATACGATCTCCGGGAATAACTTTCGACCGAATACCTTTATTTGTTTGATCAGTTGCAATTACTGCCCTTCTACTTCTTCTATCTCTACCAGTCTTAGCGGGAGCAATTACTATACTCTTAACAGACCGAAATCTTAATACTTCATTTTTCGACCCGGCAGGTGGAGGTGACCCTATTTTATACCAACATTTATTTTGATTTTTTGGTCACC
>ELMEU020-18|Limnius perrisi|MT358260
GAATACTAGGAATAGCATTAAGACTCCTAATCCGAGCTGAATTAGGAACACCGGGATCTCTAATTGGAGATGACCAAATTTATAATGTTATTGTTACAGCACATGCATTTATCATAATTTTCTTTATGGTTATGCCTATCATAATTGGAGGATTTGGTAACTGACTTGTTCCTCTTATACTCGGAGCTCCTGATATAGCCTTTCCTCGGATAAATAATATAAGATTCTGACTTTTACCCCCTTCACTATCTCTTCTTTTAATAAGAAGACTTGTGGAAAGAGGGGTAGGAACTGGATGAACAGTTTATCCTCCCTTATCTGCCAATATTGCTCATAGAGGATCATCCGTAGATTTAGCAATTTTCAGCCTTCATTTAGCTGGGATTTCTTCTATTCTTGGAGCAGTAAATTTTATTACAACTGTAATTAACATACGATCTCCGGGAATAACTTTCGACCGAATACCTTTATTTGTTTGATCAGTTGCAATTACTGCCCTTCTACTTCTTCTATCTCTACCAGTCTTAGCGGGAGCAATTACTATACTCTTAACAGACCGAAATCTTAATACTTCATTTTTCGACCCGGCAGGTGGAGGTGACCCTATTTTATACCAACATTTATTTTGATTTTTTGGTCACC
>ELMEU019-18|Limnius perrisi|MT358214
GAATACTAGGAATAGCATTAAGACTCCTAATCCGAGCTGAATTAGGAACACCGGGATCTCTAATTGGAGATGACCAAATTTATAATGTTATTGTTACAGCACATGCATTTATCATAATTTTCTTTATGGTTATGCCTATCATAATTGGAGGATTTGGTAACTGACTTGTTCCTCTTATACTCGGAGCTCCTGATATAGCCTTTCCTCGGATAAATAATATAAGATTCTGACTTTTACCCCCTTCACTATCTCTTCTTTTAATAAGAAGACTTGTGGAAAGAGGGGTAGGAACTGGATGAACAGTTTATCCTCCCTTATCTGCCAATATTGCTCATAGAGGATCATCCGTAGATTTAGCAATTTTCAGCCTTCATTTAGCTGGGATTTCTTCTATTCTTGGAGCAGTAAATTTTATTACAACTGTAATTAACATACGATCTCCGGGAATAACTTTCGACCGAATACCTTTATTTGTTTGATCAGTTGCAATTACTGCCCTTCTACTTCTTCTATCTCTACCAGTCTTAGCGGGAGCAATTACTATACTCTTAACAGACCGAAATCTTAATACTTCATTTTTCGACCCGGCAGGTGGAGGTGACCCTATTTTATACCAACATTTATTTTGATTTTTTGGTCACC
>ELMEU018-18|Limnius perrisi|MT358231
GAATACTAGGAATAGCATTAAGACTCCTAATCCGAGCTGAATTAGGAACACCGGGATCTCTAATTGGAGATGACCAAATTTATAATGTTATTGTTACAGCACATGCATTTATCATAATTTTCTTTATGGTTATGCCTATCATAATTGGAGGATTTGGTAACTGACTTGTTCCTCTTATACTCGGAGCTCCTGATATAGCCTTTCCTCGGATAAATAATATAAGATTCTGACTTTTACCCCCTTCACTATCTCTTCTTTTAATAAGAAGACTTGTGGAAAGAGGGGTAGGAACTGGATGAACAGTTTATCCTCCCTTATCTGCCAATATTGCTCATAGAGGATCATCCGTAGATTTAGCAATTTTCAGCCTTCATTTAGCTGGGATTTCTTCTATTCTTGGAGCAGTAAATTTTATTACAACTGTAATTAACATACGATCTCCGGGAATAACTTTCGACCGAATACCTTTATTTGTTTGATCAGTTGCAATTACTGCCCTTCTACTTCTTCTATCTCTACCAGTCTTAGCGGGAGCAATTACTATACTCTTAACAGACCGAAATCTTAATACTTCATTTTTCGACCCGGCAGGTGGAGGTGACCCTATTTTATACCAACATTTATTTTGATTTTTTGGTCAC
>ELMEU017-18|Limnius perrisi|MT358253
GAATACTAGGAATAGCATTAAGACTCCTAATCCGAGCTGAATTAGGAACACCGGGATCTCTAATTGGAGATGACCAAATTTATAATGTTATTGTTACAGCACATGCATTTATCATAATTTTCTTTATGGTTATGCCTATCATAATTGGAGGATTTGGTAACTGACTTGTTCCTCTTATACTCGGAGCTCCTGATATAGCCTTTCCTCGGATAAATAATATAAGATTCTGACTTTTACCCCCTTCACTATCTCTTCTTTTAATAAGAAGACTTGTGGAAAGAGGGGTAGGAACTGGATGAACAGTTTATCCTCCCTTATCTGCCAATATTGCTCATAGAGGATCATCCGTAGATTTAGCAATTTTCAGCCTTCATTTAGCTGGGATTTCTTCTATTCTTGGAGCAGTAAATTTTATTACAACTGTAATTAACATACGATCTCCGGGAATAACTTTCGACCGAATACCTTTATTTGTTTGATCAGTTGCAATTACTGCCCTTCTACTTCTTCTATCTCTACCAGTCTTAGCGGGAGCAATTACTATACTCTTAACAGACCGAAATCTTAATACTTCATTTTTCGACCCGGCAGGTGGAGGTGACCCTATTTTATACCAACATTTATTTTGATTTTTTGGTCACC
>ELMEU016-18|Limnius perrisi|MT358027
GAATACTAGGAATAGCATTAAGACTCCTAATCCGAGCTGAATTAGGAACACCGGGATCTCTAATTGGAGATGACCAAATTTATAATGTTATTGTTACAGCACATGCATTTATCATAATTTTCTTTATGGTTATGCCTATCATAATTGGAGGATTTGGTAACTGACTTGTTCCTCTTATACTCGGAGCTCCTGATATAGCCTTTCCTCGGATAAATAATATAAGATTCTGACTTTTACCCCCTTCACTATCTCTTCTTTTAATAAGAAGACTTGTGGAAAGAGGGGTAGGAACTGGATGAACAGTTTATCCTCCCTTATCTGCCAATATTGCTCATAGAGGATCATCCGTAGATTTAGCAATTTTCAGCCTTCATTTAGCTGGGATTTCTTCTATTCTTGGAGCAGTAAATTTTATTACAACTGTAATTAACATACGATCTCCGGGAATAACTTTCGACCGAATACCTTTATTTGTTTGATCAGTTGCAATTACTGCCCTTCTACTTCTTCTATCTCTACCAGTCTTAGCGGGAGCAATTACTATACTCTTAACAGACCGAAATCTTAATACTTCATTTTTCGACCCGGCAGGTGGAGGTGACCCTATTTTATACCAACATTTATTTTGATTTTTTGGTCACC
>ELMEU015-18|Limnius perrisi|MT358232
GAATACTAGGAATAGCATTAAGACTCCTAATCCGAGCTGAATTAGGAACACCGGGATCTCTAATTGGAGATGACCAAATTTATAATGTTATTGTTACAGCACATGCATTTATCATAATTTTCTTTATGGTTATGCCTATCATAATTGGAGGATTTGGTAACTGACTTGTTCCTCTTATACTCGGAGCTCCTGATATAGCCTTTCCTCGGATAAATAATATAAGATTCTGACTTTTACCCCCTTCACTATCTCTTCTTTTAATAAGAAGACTTGTGGAAAGAGGGGTAGGAACTGGATGAACAGTTTATCCTCCCTTATCTGCCAATATTGCTCATAGAGGATCATCCGTAGATTTAGCAATTTTCAGCCTTCATTTAGCTGGGATTTCTTCTATTCTTGGAGCAGTAAATTTTATTACAACTGTAATTAACATACGATCTCCGGGAATAACTTTCGACCGAATACCTTTATTTGTTTGATCAGTTGCAATTACTGCCCTTCTACTTCTTCTATCTCTACCAGTCTTAGCGGGAGCAATTACTATACTCTTAACAGACCGAAATCTTAATACTTCATTTTTCGACCCGGCAGGTGGAGGTGACCCTATTTTATACCAACATTTATTTTGATTTTTTGGTCAC
>ELMEU014-18|Limnius perrisi|MT358186
GAATACTAGGAATAGCATTAAGACTCCTAATCCGAGCTGAATTAGGAACACCGGGATCTCTAATTGGAGATGACCAAATTTATAATGTTATTGTTACAGCACATGCATTTATCATAATTTTCTTTATGGTTATGCCTATCATAATTGGAGGATTTGGTAACTGACTTGTTCCTCTTATACTCGGAGCTCCTGATATAGCCTTTCCTCGGATAAATAATATAAGATTCTGACTTTTACCCCCTTCACTATCTCTTCTTTTAATAAGAAGACTTGTGGAAAGAGGGGTAGGAACTGGATGAACAGTTTATCCTCCCTTATCTGCCAATATTGCTCATAGAGGATCATCCGTAGATTTAGCAATTTTCAGCCTTCATTTAGCTGGGATTTCTTCTATTCTTGGAGCAGTAAATTTTATTACAACTGTAATTAACATACGATCTCCGGGAATAACTTTCGACCGAATACCTTTATTTGTTTGATCAGTTGCAATTACTGCCCTTCTACTTCTTCTATCTCTACCAGTCTTAGCGGGAGCAATTACTATACTCTTAACAGACCGAAATCTTAATACTTCATTTTTCGACCCGGCAGGTGGAGGTGACCCTATTTTATACCAACATTTATTTTGATTTTTTGGTCACC
>ELMEU013-18|Limnius perrisi|MT358257
GAATACTAGGAATAGCATTAAGACTCCTAATCCGAGCTGAATTAGGAACACCGGGATCTCTAATTGGAGATGACCAAATTTATAATGTTATTGTTACAGCACATGCATTTATCATAATTTTCTTTATGGTTATGCCTATCATAATTGGAGGATTTGGTAACTGACTTGTTCCTCTTATACTCGGAGCTCCTGATATAGCCTTTCCTCGGATAAATAATATAAGATTCTGACTTTTACCCCCTTCACTATCTCTTCTTTTAATAAGAAGACTTGTGGAAAGAGGGGTAGGAACTGGATGAACAGTTTATCCTCCCTTATCTGCCAATATTGCTCATAGAGGATCATCCGTAGATTTAGCAATTTTCAGCCTTCATTTAGCTGGGATTTCTTCTATTCTTGGAGCAGTAAATTTTATTACAACTGTAATTAACATACGATCTCCGGGAATAACTTTCGACCGAATACCTTTATTTGTTTGATCAGTTGCAATTACTGCCCTTCTACTTCTTCTATCTCTACCAGTCTTAGCGGGAGCAATTACTATACTCTTAACAGACCGAAATCTTAATACTTCATTTTTCGACCCGGCAGGTGGAGGTGACCCTATTTTATACCAACATTTATTTTGATTTTTTGGTCACC
>ELMEU012-18|Limnius perrisi|MT358201
GAATACTAGGAATAGCATTAAGACTCCTAATCCGAGCTGAATTAGGAACACCGGGATCTCTAATTGGAGATGACCAAATTTATAATGTTATTGTTACAGCACATGCATTTATCATAATTTTCTTTATGGTTATGCCTATCATAATTGGAGGATTTGGTAACTGACTTGTTCCTCTTATACTCGGAGCTCCTGATATAGCCTTTCCTCGGATAAATAATATAAGATTCTGACTTTTACCCCCTTCACTATCTCTTCTTTTAATAAGAAGACTTGTGGAAAGAGGGGTAGGAACTGGATGAACAGTTTATCCTCCCTTATCTGCCAATATTGCTCATAGAGGATCATCCGTAGATTTAGCAATTTTCAGCCTTCATTTAGCTGGGATTTCTTCTATTCTTGGAGCAGTAAATTTTATTACAACTGTAATTAACATACGATCTCCGGGAATAACTTTCGACCGAATACCTTTATTTGTTTGATCAGTTGCAATTACTGCCCTTCTACTTCTTCTATCTCTACCAGTCTTAGCGGGAGCAATTACTATACTCTTAACAGACCGAAATCTTAATACTTCATTTTTCGACCCGGCAGGTGGAGGTGACCCTATTTTATACCAACATTTATTTTGATTTTTTGGTCAC
>ELMEU011-18|Limnius perrisi|MT358080
GAATACTAGGAATAGCATTAAGACTCCTAATCCGAGCTGAATTAGGAACACCGGGATCTCTAATTGGAGATGACCAAATTTATAATGTTATTGTTACAGCACATGCATTTATCATAATTTTCTTTATGGTTATGCCTATCATAATTGGAGGATTTGGTAACTGACTTGTTCCTCTTATACTCGGAGCTCCTGATATAGCCTTTCCTCGGATAAATAATATAAGATTCTGACTTTTACCCCCTTCACTATCTCTTCTTTTAATAAGAAGACTTGTGGAAAGAGGGGTAGGAACTGGATGAACAGTTTATCCTCCCTTATCTGCCAATATTGCTCATAGAGGATCATCCGTAGATTTAGCAATTTTCAGCCTTCATTTAGCTGGGATTTCTTCTATTCTTGGAGCAGTAAATTTTATTACAACTGTAATTAACATACGATCTCCGGGAATAACTTTCGACCGAATACCTTTATTTGTTTGATCAGTTGCAATTACTGCCCTTCTACTTCTTCTATCTCTACCAGTCTTAGCGGGAGCAATTACTATACTCTTAACAGACCGAAATCTTAATACTTCATTTTTCGACCCGGCAGGTGGAGGTGACCCTATTTTATACCAACATTTATTTTGATTTTTTGGTCAC
>ELMEU010-18|Limnius perrisi|MT358181
GAATACTAGGAATAGCATTAAGACTCCTAATCCGAGCTGAATTAGGAACACCGGGATCTCTAATTGGAGATGACCAAATTTATAATGTTATTGTTACAGCACATGCATTTATCATAATTTTCTTTATGGTTATGCCTATCATAATTGGAGGATTTGGTAACTGACTTGTTCCTCTTATACTCGGAGCTCCTGATATAGCCTTTCCTCGGATAAATAATATAAGATTCTGACTTTTACCCCCTTCACTATCTCTTCTTTTAATAAGAAGACTTGTGGAAAGAGGGGTAGGAACTGGATGAACAGTTTATCCTCCCTTATCTGCCAATATTGCTCATAGAGGATCATCCGTAGATTTAGCAATTTTCAGCCTTCATTTAGCTGGGATTTCTTCTATTCTTGGAGCAGTAAATTTTATTACAACTGTAATTAACATACGATCTCCGGGAATAACTTTCGACCGAATACCTTTATTTGTTTGATCAGTTGCAATTACTGCCCTTCTACTTCTTCTATCTCTACCAGTCTTAGCGGGAGCAATTACTATACTCTTAACAGACCGAAATCTTAATACTTCATTTTTCGACCCGGCAGGTGGAGGTGACCCTATTTTATACCAACATTTATTTTGATTTTTTGGTCAC
>SKELM044-18|Limnius perrisi|MT358191
TACTAGGAATAGCATTAAGACTCCTAATCCGAGCTGAATTAGGAACACCGGGATCTCTAATTGGAGATGACCAAATTTATAATGTTATTGTTACAGCACATGCATTTATCATAATTTTCTTTATGGTTATGCCTATCATAATTGGAGGATTTGGTAACTGACTTGTTCCTCTTATACTCGGAGCTCCTGATATAGCCTTTCCTCGGATAAATAATATAAGATTCTGACTTTTACCCCCTTCACTATCTCTTCTTTTAATAAGAAGACTTGTGGAAAGAGGGGTAGGAACTGGATGAACAGTTTATCCTCCCTTATCTGCCAATATTGCTCATAGAGGATCATCCGTAGATTTAGCAATTTTCAGCCTTCATTTAGCTGGGATTTCTTCTATTCTTGGAGCAGTAAATTTTATTACAACTGTAATTAACATACGATCTCCGGGAATAACTTTCGACCGAATACCTTTATTTGTTTGATCAGTTGCAATTACTGCCCTTCTACTTCTTCTATCTCTACCAGTCTTAGCGGGAGCAATTACTATACTCTTAACAGACCGAAATCTTAATACTTCATTTTTCGACCCGGCAGGTGGAGGTGACCCTATTTTATACCAACATTTATTTTGATTTTTTGGTCAC
>SKELM183-18|Limnius perrisi|MT358200
TACTAGGAATAGCATTAAGACTCCTAATCCGAGCTGAATTAGGAACACCGGGATCTCTAATTGGAGATGACCAAATTTATAATGTTATTGTTACAGCACATGCATTTATCATAATTTTCTTTATGGTTATGCCTATCATAATTGGAGGATTTGGTAACTGACTTGTTCCTCTTATACTCGGAGCTCCTGATATAGCCTTTCCTCGGATAAATAATATAAGATTCTGACTTTTACCCCCTTCACTATCTCTTCTTTTAATAAGAAGACTTGTGGAAAGAGGGGTAGGAACTGGATGAACAGTTTATCCTCCCTTATCTGCCAATATTGCTCATAGAGGATCATCCGTAGATTTAGCAATTTTCAGCCTTCATTTAGCTGGGATTTCTTCTATTCTTGGAGCAGTAAATTTTATTACAACTGTAATTAACATACGATCTCCGGGAATAACTTTCGACCGAATACCTTTATTTGTTTGATCAGTTGCAATTACTGCCCTTCTACTTCTTCTATCTCTACCAGTCTTAGCGGGAGCAATTACTATACTCTTAACAGACCGAAATCTTAATACTTCATTTTTCGACCCGGCAGGTGGAGGTGACCCTATTTTATACCAACATTTATTTTGATTTTTTGGTCACC
>SKELM182-18|Limnius perrisi|MT358143
TACTAGGAATAGCATTAAGACTCCTAATCCGAGCTGAATTAGGAACACCGGGATCTCTAATTGGAGATGACCAAATTTATAATGTTATTGTTACAGCACATGCATTTATCATAATTTTCTTTATGGTTATGCCTATCATAATTGGAGGATTTGGTAACTGACTTGTTCCTCTTATACTCGGAGCTCCTGATATAGCCTTTCCTCGGATAAATAATATAAGATTCTGACTTTTACCCCCTTCACTATCTCTTCTTTTAATAAGAAGACTTGTGGAAAGAGGGGTAGGAACTGGATGAACAGTTTATCCTCCCTTATCTGCCAATATTGCTCATAGAGGATCATCCGTAGATTTAGCAATTTTCAGCCTTCATTTAGCTGGGATTTCTTCTATTCTTGGAGCAGTAAATTTTATTACAACTGTAATTAACATACGATCTCCGGGAATAACTTTCGACCGAATACCTTTATTTGTTTGATCAGTTGCAATTACTGCCCTTCTACTTCTTCTATCTCTACCAGTCTTAGCGGGAGCAATTACTATACTCTTAACAGACCGAAATCTTAATACTTCATTTTTCGACCCGGCAGGTGGAGGTGACCCTATTTTATACCAACATTTATTTTGATTTTTTGGTCACC
>SKELM180-18|Limnius perrisi|MT358197
TACTAGGAATAGCATTAAGACTCCTAATCCGAGCTGAATTAGGAACACCGGGATCTCTAATTGGAGATGACCAAATTTATAATGTTATTGTTACAGCACATGCATTTATCATAATTTTCTTTATGGTTATGCCTATCATAATTGGAGGATTTGGTAACTGACTTGTTCCTCTTATACTCGGAGCTCCTGATATAGCCTTTCCTCGGATAAATAATATAAGATTCTGACTTTTACCCCCTTCACTATCTCTTCTTTTAATAAGAAGACTTGTGGAAAGAGGGGTAGGAACTGGATGAACAGTTTATCCTCCCTTATCTGCCAATATTGCTCATAGAGGATCATCCGTAGATTTAGCAATTTTCAGCCTTCATTTAGCTGGGATTTCTTCTATTCTTGGAGCAGTAAATTTTATTACAACTGTAATTAACATACGATCTCCGGGAATAACTTTCGACCGAATACCTTTATTTGTTTGATCAGTTGCAATTACTGCCCTTCTACTTCTTCTATCTCTACCAGTCTTAGCGGGAGCAATTACTATACTCTTAACAGACCGAAATCTTAATACTTCATTTTTCGACCCGGCAGGTGGAGGTGACCCTATTTTATACCAACATTTATTTTGATTTTTTGGTCACC
>SKELM244-18|Limnius perrisi|MT358064
AGGAATACTAGGAATAGCATTAAGACTCCTAATCCGAGCTGAATTAGGAACACCGGGATCTCTAATTGGAGATGACCAAATTTATAATGTTATTGTTACAGCACATGCATTTATCATAATTTTCTTTATGGTTATGCCTATCATAATTGGAGGATTTGGTAACTGACTTGTTCCTCTTATACTCGGAGCTCCTGATATAGCCTTTCCTCGGATAAATAATATAAGATTCTGACTTTTACCCCCTTCACTATCTCTTCTTTTAATAAGAAGACTTGTGGAAAGAGGGGTAGGAACTGGATGAACAGTTTATCCTCCCTTATCTGCCAATATTGCTCATAGAGGATCATCCGTAGATTTAGCAATTTTCAGCCTTCATTTAGCTGGGATTTCTTCTATTCTTGGAGCAGTAAATTTTATTACAACTGTAATTAACATACGATCTCCGGGAATAACTTTCGACCGAATACCTTTATTTGTTTGATCAGTTGCAATTACTGCCCTTCTACTTCTTCTATCTCTACCAGTCTTAGCGGGAGCAATTACTATACTCTTAACAGACCGAAATCTTAATACTTCATTTTTCGACCCGGCAGGTGGAGGTGACCCTATTTTATACCAACATTTATTTTGATTTTTTGGTCACC
>SKELM243-18|Limnius perrisi|MT358128
AGGAATACTAGGAATAGCATTAAGACTCCTAATCCGAGCTGAATTAGGAACACCGGGATCTCTAATTGGAGATGACCAAATTTATAATGTTATTGTTACAGCACATGCATTTATCATAATTTTCTTTATGGTTATGCCTATCATAATTGGAGGATTTGGTAACTGACTTGTTCCTCTTATACTCGGAGCTCCTGATATAGCCTTTCCTCGGATAAATAATATAAGATTCTGACTTTTACCCCCTTCACTATCTCTTCTTTTAATAAGAAGACTTGTGGAAAGAGGGGTAGGAACTGGATGAACAGTTTATCCTCCCTTATCTGCCAATATTGCTCATAGAGGATCATCCGTAGATTTAGCAATTTTCAGCCTTCATTTAGCTGGGATTTCTTCTATTCTTGGAGCAGTAAATTTTATTACAACTGTAATTAACATACGATCTCCGGGAATAACTTTCGACCGAATACCTTTATTTGTTTGATCAGTTGCAATTACTGCCCTTCTACTTCTTCTATCTCTACCAGTCTTAGCGGGAGCAATTACTATACTCTTAACAGACCGAAATCTTAATACTTCATTTTTCGACCCGGCAGGTGGAGGTGACCCTATTTTATACCAACATTTATTTTGATTTTTTGGTCACC
>SKELM242-18|Limnius perrisi|MT358126
AGGAATACTAGGAATAGCATTAAGACTCCTAATCCGAGCTGAATTAGGAACACCGGGATCTCTAATTGGAGATGACCAAATTTATAATGTTATTGTTACAGCACATGCATTTATCATAATTTTCTTTATGGTTATGCCTATCATAATTGGAGGATTTGGTAACTGACTTGTTCCTCTTATACTCGGAGCTCCTGATATAGCCTTTCCTCGGATAAATAATATAAGATTCTGACTTTTACCCCCTTCACTATCTCTTCTTTTAATAAGAAGACTTGTGGAAAGAGGGGTAGGAACTGGATGAACAGTTTATCCTCCCTTATCTGCCAATATTGCTCATAGAGGATCATCCGTAGATTTAGCAATTTTCAGCCTTCATTTAGCTGGGATTTCTTCTATTCTTGGAGCAGTAAATTTTATTACAACTGTAATTAACATACGATCTCCGGGAATAACTTTCGACCGAATACCTTTATTTGTTTGATCAGTTGCAATTACTGCCCTTCTACTTCTTCTATCTCTACCAGTCTTAGCGGGAGCAATTACTATACTCTTAACAGACCGAAATCTTAATACTTCATTTTTCGACCCGGCAGGTGGAGGTGACCCTATTTTATACCAACATTTATTTTGATTTTTTGGTCACC
>SKELM241-18|Limnius perrisi|MT358165
AGGAATACTAGGAATAGCATTAAGACTCCTAATCCGAGCTGAATTAGGAACACCGGGATCTCTAATTGGAGATGACCAAATTTATAATGTTATTGTTACAGCACATGCATTTATCATAATTTTCTTTATGGTTATGCCTATCATAATTGGAGGATTTGGTAACTGACTTGTTCCTCTTATACTCGGAGCTCCTGATATAGCCTTTCCTCGGATAAATAATATAAGATTCTGACTTTTACCCCCTTCACTATCTCTTCTTTTAATAAGAAGACTTGTGGAAAGAGGGGTAGGAACTGGATGAACAGTTTATCCTCCCTTATCTGCCAATATTGCTCATAGAGGATCATCCGTAGATTTAGCAATTTTCAGCCTTCATTTAGCTGGGATTTCTTCTATTCTTGGAGCAGTAAATTTTATTACAACTGTAATTAACATACGATCTCCGGGAATAACTTTCGACCGAATACCTTTATTTGTTTGATCAGTTGCAATTACTGCCCTTCTACTTCTTCTATCTCTACCAGTCTTAGCGGGAGCAATTACTATACTCTTAACAGACCGAAATCTTAATACTTCATTTTTCGACCCGGCAGGTGGAGGTGACCCTATTTTATACCAACATTTATTTTGATTTTTTGGTCACC
>SKELM240-18|Limnius perrisi|MT358038
AGGAATACTAGGAATAGCATTAAGACTCCTAATCCGAGCTGAATTAGGAACACCGGGATCTCTAATTGGAGATGACCAAATTTATAATGTTATTGTTACAGCACATGCATTTATCATAATTTTCTTTATGGTTATGCCTATCATAATTGGAGGATTTGGTAACTGACTTGTTCCTCTTATACTCGGAGCTCCTGATATAGCCTTTCCTCGGATAAATAATATAAGATTCTGACTTTTACCCCCTTCACTATCTCTTCTTTTAATAAGAAGACTTGTGGAAAGAGGGGTAGGAACTGGATGAACAGTTTATCCTCCCTTATCTGCCAATATTGCTCATAGAGGATCATCCGTAGATTTAGCAATTTTCAGCCTTCATTTAGCTGGGATTTCTTCTATTCTTGGAGCAGTAAATTTTATTACAACTGTAATTAACATACGATCTCCGGGAATAACTTTCGACCGAATACCTTTATTTGTTTGATCAGTTGCAATTACTGCCCTTCTACTTCTTCTATCTCTACCAGTCTTAGCGGGAGCAATTACTATACTCTTAACAGACCGAAATCTTAATACTTCATTTTTCGACCCGGCAGGTGGAGGTGACCCTATTTTATACCAACATTTATTTTGATTTTTTGGTCACC
>SKELM236-18|Limnius perrisi|MT358129
AGGAATACTAGGAATAGCATTAAGACTCCTAATCCGAGCTGAATTAGGAACACCGGGATCTCTAATTGGAGATGACCAAATTTATAATGTTATTGTTACAGCACATGCATTTATCATAATTTTCTTTATGGTTATGCCTATCATAATTGGAGGATTTGGTAACTGACTTGTTCCTCTTATACTCGGAGCTCCTGATATAGCCTTTCCTCGGATAAATAATATAAGATTCTGACTTTTACCCCCTTCACTATCTCTTCTTTTAATAAGAAGACTTGTGGAAAGAGGGGTAGGAACTGGATGAACAGTTTATCCTCCCTTATCTGCCAATATTGCTCATAGAGGATCATCCGTAGATTTAGCAATTTTCAGCCTTCATTTAGCTGGGATTTCTTCTATTCTTGGAGCAGTAAATTTTATTACAACTGTAATTAACATACGATCTCCGGGAATAACTTTCGACCGAATACCTTTATTTGTTTGATCAGTTGCAATTACTGCCCTTCTACTTCTTCTATCTCTACCAGTCTTAGCGGGAGCAATTACTATACTCTTAACAGACCGAAATCTTAATACTTCATTTTTCGACCCGGCAGGTGGAGGTGACCCTATTTTATACCAACATTTATTTTGATTTTTTGGTCACC
>SKELM235-18|Limnius perrisi|MT358236
AGGAATACTAGGAATAGCATTAAGACTCCTAATCCGAGCTGAATTAGGAACACCGGGATCTCTAATTGGAGATGACCAAATTTATAATGTTATTGTTACAGCACATGCATTTATCATAATTTTCTTTATGGTTATGCCTATCATAATTGGAGGATTTGGTAACTGACTTGTTCCTCTTATACTCGGAGCTCCTGATATAGCCTTTCCTCGGATAAATAATATAAGATTCTGACTTTTACCCCCTTCACTATCTCTTCTTTTAATAAGAAGACTTGTGGAAAGAGGGGTAGGAACTGGATGAACAGTTTATCCTCCCTTATCTGCCAATATTGCTCATAGAGGATCATCCGTAGATTTAGCAATTTTCAGCCTTCATTTAGCTGGGATTTCTTCTATTCTTGGAGCAGTAAATTTTATTACAACTGTAATTAACATACGATCTCCGGGAATAACTTTCGACCGAATACCTTTATTTGTTTGATCAGTTGCAATTACTGCCCTTCTACTTCTTCTATCTCTACCAGTCTTAGCGGGAGCAATTACTATACTCTTAACAGACCGAAATCTTAATACTTCATTTTTCGACCCGGCAGGTGGAGGTGACCCTATTTTATACCAACATTTATTTTGATTTTTTGGTCACC
>SKELM234-18|Limnius perrisi|MT358062
AGGAATACTAGGAATAGCATTAAGACTCCTAATCCGAGCTGAATTAGGAACACCGGGATCTCTAATTGGAGATGACCAAATTTATAATGTTATTGTTACAGCACATGCATTTATCATAATTTTCTTTATGGTTATGCCTATCATAATTGGAGGATTTGGTAACTGACTTGTTCCTCTTATACTCGGAGCTCCTGATATAGCCTTTCCTCGGATAAATAATATAAGATTCTGACTTTTACCCCCTTCACTATCTCTTCTTTTAATAAGAAGACTTGTGGAAAGAGGGGTAGGAACTGGATGAACAGTTTATCCTCCCTTATCTGCCAATATTGCTCATAGAGGATCATCCGTAGATTTAGCAATTTTCAGCCTTCATTTAGCTGGGATTTCTTCTATTCTTGGAGCAGTAAATTTTATTACAACTGTAATTAACATACGATCTCCGGGAATAACTTTCGACCGAATACCTTTATTTGTTTGATCAGTTGCAATTACTGCCCTTCTACTTCTTCTATCTCTACCAGTCTTAGCGGGAGCAATTACTATACTCTTAACAGACCGAAATCTTAATACTTCATTTTTCGACCCGGCAGGTGGAGGTGACCCTATTTTATACCAACATTTATTTTGATTTTTTGGTCACC
>SKELM233-18|Limnius perrisi|MT358021
AGGAATACTAGGAATAGCATTAAGACTCCTAATCCGAGCTGAATTAGGAACACCGGGATCTCTAATTGGAGATGACCAAATTTATAATGTTATTGTTACAGCACATGCATTTATCATAATTTTCTTTATGGTTATGCCTATCATAATTGGAGGATTTGGTAACTGACTTGTTCCTCTTATACTCGGAGCTCCTGATATAGCCTTTCCTCGGATAAATAATATAAGATTCTGACTTTTACCCCCTTCACTATCTCTTCTTTTAATAAGAAGACTTGTGGAAAGAGGGGTAGGAACTGGATGAACAGTTTATCCTCCCTTATCTGCCAATATTGCTCATAGAGGATCATCCGTAGATTTAGCAATTTTCAGCCTTCATTTAGCTGGGATTTCTTCTATTCTTGGAGCAGTAAATTTTATTACAACTGTAATTAACATACGATCTCCGGGAATAACTTTCGACCGAATACCTTTATTTGTTTGATCAGTTGCAATTACTGCCCTTCTACTTCTTCTATCTCTACCAGTCTTAGCGGGAGCAATTACTATACTCTTAACAGACCGAAATCTTAATACTTCATTTTTCGACCCGGCAGGTGGAGGTGACCCTATTTTATACCAACATTTATTTTGATTTTTTGGTCACC
>SKELM231-18|Limnius perrisi|MT358039
AGGAATACTAGGAATAGCATTAAGACTCCTAATCCGAGCTGAATTAGGAACACCGGGATCTCTAATTGGGGATGACCAAATTTATAATGTTATTGTTACAGCACATGCATTTATCATAATTTTCTTTATGGTTATGCCTATCATAATTGGAGGATTTGGTAACTGACTTGTTCCTCTTATACTCGGAGCTCCTGATATAGCCTTTCCTCGGATAAATAATATAAGATTCTGACTTTTACCCCCTTCACTATCTCTTCTTTTAATAAGAAGACTTGTGGAAAGAGGGGTAGGAACTGGATGAACAGTTTATCCTCCCTTATCTGCCAATATTGCTCATAGAGGATCATCCGTAGATTTAGCAATTTTCAGCCTTCATTTAGCTGGGATTTCTTCTATTCTTGGAGCAGTAAATTTTATTACAACTGTAATTAACATACGATCTCCGGGAATAACTTTCGACCGAATACCTTTATTTGTTTGATCAGTTGCAATTACTGCCCTTCTACTTCTTCTATCTCTACCAGTCTTAGCGGGAGCAATTACTATGCTCTTAACAGACCGAAATCTTAATACTTCATTTTTCGACCCGGCAGGTGGAGGTGACCCTATTTTATACCAACATTTATTTTGATTTTTTGGTCACC
>SKELM225-18|Limnius perrisi|MT358240
AGGAATACTAGGAATAGCATTAAGACTCCTAATCCGAGCTGAATTAGGAACACCGGGATCTCTAATTGGAGATGACCAAATTTATAATGTTATTGTTACAGCACATGCATTTATCATAATTTTCTTTATGGTTATGCCTATCATAATTGGAGGATTTGGTAACTGACTTGTTCCTCTTATACTCGGAGCTCCTGATATAGCCTTTCCTCGGATAAATAATATAAGATTCTGACTTTTACCCCCTTCACTATCTCTTCTTTTAATAAGAAGACTTGTGGAAAGAGGGGTAGGAACTGGATGAACAGTTTATCCTCCCTTATCTGCCAATATTGCTCATAGAGGATCATCCGTAGATTTAGCAATTTTCAGCCTTCATTTAGCTGGGATTTCTTCTATTCTTGGGGCAGTAAATTTTATTACAACTGTAATTAACATACGATCTCCGGGAATAACTTTCGACCGAATACCTTTATTTGTTTGATCAGTTGCAATTACTGCCCTTCTACTTCTTCTATCTCTACCAGTCTTAGCGGGAGCAATTACTATACTCTTAACAGACCGAAATCTTAATACTTCATTTTTCGACCCGGCAGGTGGAGGTGACCCTATTTTATACCAACATTTATTTTGATTTTTTGGTCACC
>SKELM224-18|Limnius perrisi|MT358179
TAAAGATATTGGAACACTATATTTTATTCTTGGCTCATGATCAGGAATACTAGGAATAGCATTAAGACTCCTAATCCGAGCTGAATTAGGAACACCGGGATCTCTAATTGGAGATGACCAAATTTATAATGTTATTGTTACAGCACATGCATTTATCATAATTTTCTTTATGGTTATGCCTATCATAATTGGAGGATTTGGTAACTGACTTGTTCCTCTTATACTCGGAGCTCCTGATATAGCCTTTCCTCGGATAAATAATATAAGATTCTGACTTTTACCCCCTTCACTATCTCTTCTTTTAATAAGAAGACTTGTGGAAAGAGGGGTAGGAACTGGATGAACAGTTTATCCTCCCTTATCTGCCAATATTGCTCATAGAGGATCATCCGTAGATTTAGCAATTTTCAGCCTTCATTTAGCTGGGATTTCTTCTATTCTTGGAGCAGTAAATTTTATTACAACTGTAATTAACATACGATCTCCGGGAATAACTTTCGACCGAATACCTTTATTTGTTTGATCAGTTGCAATTACTGCCCTTCTACTTCTTCTATCTCTACCAGTCTTAGCGGGAGCAATTACTATACTCTTAACAGACCGAAATCTTAATACTTCATTTTTCGACCCGGCAGGTGGAGGTGACCCTATTTTATACCAACATTTATTTTGATTTTTTGGTCACC
>SKELM223-18|Limnius perrisi|MT358092
AGGAATACTAGGAATAGCATTAAGACTCCTAATCCGAGCTGAATTAGGAACACCGGGATCTCTAATTGGAGATGACCAAATTTATAATGTTATTGTTACAGCACATGCATTTATCATAATTTTCTTTATGGTTATGCCTATCATAATTGGAGGATTTGGTAACTGACTTGTTCCTCTTATACTCGGAGCTCCTGATATAGCCTTTCCTCGGATAAATAATATAAGATTCTGACTTTTACCCCCTTCACTATCTCTTCTTTTAATAAGAAGACTTGTGGAAAGAGGGGTAGGAACTGGATGAACAGTTTATCCTCCCTTATCTGCCAATATTGCTCATAGAGGATCATCCGTAGATTTAGCAATTTTCAGCCTTCATTTAGCTGGGATTTCTTCTATTCTTGGAGCAGTAAATTTTATTACAACTGTAATTAACATACGATCTCCGGGAATAACTTTCGACCGAATACCTTTATTTGTTTGATCAGTTGCAATTACTGCCCTTCTACTTCTTCTATCTCTACCAGTCTTAGCGGGAGCAATTACTATACTCTTAACAGACCGAAATCTTAATACTTCATTTTTCGACCCGGCAGGTGGAGGTGACCCTATTTTATACCAACATTTATTTTGATTTTTTGGTCACC
>SKELM222-18|Limnius perrisi|MT358054
AGGAATACTAGGAATAGCATTAAGACTCCTAATCCGAGCTGAATTAGGAACACCGGGATCTCTAATTGGAGATGACCAAATTTATAATGTTATTGTTACAGCACATGCATTTATCATAATTTTCTTTATGGTTATGCCTATCATAATTGGAGGATTTGGTAACTGACTTGTTCCTCTTATACTCGGAGCTCCTGATATAGCCTTTCCTCGGATAAATAATATAAGATTCTGACTTTTACCCCCTTCACTATCTCTTCTTTTAATAAGAAGACTTGTGGAAAGAGGGGTAGGAACTGGATGAACAGTTTATCCTCCCTTATCTGCCAATATTGCTCATAGAGGATCATCCGTAGATTTAGCAATTTTCAGCCTTCATTTAGCTGGGATTTCTTCTATTCTTGGAGCAGTAAATTTTATTACAACTGTAATTAACATACGATCTCCGGGAATAACTTTCGACCGAATACCTTTATTTGTTTGATCAGTTGCAATTACTGCCCTTCTACTTCTTCTATCTCTACCAGTCTTAGCGGGAGCAATTACTATACTCTTAACAGACCGAAATCTTAATACTTCATTTTTCGACCCGGCAGGTGGAGGTGACCCTATTTTATACCAACATTTATTTTGATTTTTTGGTCACC
>SKELM221-18|Limnius perrisi|MT358017
AGGAATACTAGGAATAGCATTAAGACTCCTAATCCGAGCTGAATTAGGAACACCGGGATCTCTAATTGGAGATGACCAAATTTATAATGTTATTGTTACAGCACATGCATTTATCATAATTTTCTTTATGGTTATGCCTATCATAATTGGAGGATTTGGTAACTGACTTGTTCCTCTTATACTCGGAGCTCCTGATATAGCCTTTCCTCGGATAAATAATATAAGATTCTGACTTTTACCCCCTTCACTATCTCTTCTTTTAATAAGAAGACTTGTGGAAAGAGGGGTAGGAACTGGATGAACAGTTTATCCTCCCTTATCTGCCAATATTGCTCATAGAGGATCATCCGTAGATTTAGCAATTTTCAGCCTTCATTTAGCTGGGATTTCTTCTATTCTTGGAGCAGTAAATTTTATTACAACTGTAATTAACATACGATCTCCGGGAATAACTTTCGACCGAATACCTTTATTTGTTTGATCAGTTGCAATTACTGCCCTTCTACTTCTTCTATCTCTACCAGTCTTAGCGGGAGCAATTACTATACTCTTAACAGACCGAAATCTTAATACTTCATTTTTCGACCCGGCAGGTGGAGGTGACCCTATTTTATACCAACATTTATTTTGATTTTTTGGTCACC
>SKELM220-18|Limnius perrisi|MT358192
AGGAATACTAGGAATAGCATTAAGACTCCTAATCCGAGCTGAATTAGGAACACCGGGATCTCTAATTGGAGATGACCAAATTTATAATGTTATTGTTACAGCACATGCATTTATCATAATTTTCTTTATGGTTATGCCTATCATAATTGGAGGATTTGGTAACTGACTTGTTCCTCTTATACTCGGAGCTCCTGATATAGCCTTTCCTCGGATAAATAATATAAGATTCTGACTTTTACCCCCTTCACTATCTCTTCTTTTAATAAGAAGACTTGTGGAAAGAGGGGTAGGAACTGGATGAACAGTTTATCCTCCCTTATCTGCCAATATTGCTCATAGAGGATCATCCGTAGATTTAGCAATTTTCAGCCTTCATTTAGCTGGGATTTCTTCTATTCTTGGAGCAGTAAATTTTATTACAACTGTAATTAACATACGATCTCCGGGAATAACTTTCGACCGAATACCTTTATTTGTTTGATCAGTTGCAATTACTGCCCTTCTACTTCTTCTATCTCTACCAGTCTTAGCGGGAGCAATTACTATACTCTTAACAGACCGAAATCTTAATACTTCATTTTTCGACCCGGCAGGTGGAGGTGACCCTATTTTATACCAACATTTATTTTGATTTTTTGGTCACC
>SKELM219-18|Limnius perrisi|MT358111
AGGAATACTAGGAATAGCATTAAGACTCCTAATCCGAGCTGAATTAGGAACACCGGGATCTCTAATTGGAGATGACCAAATTTATAATGTTATTGTTACAGCACATGCATTTATCATAATTTTCTTTATGGTTATGCCTATCATAATTGGAGGATTTGGTAACTGACTTGTTCCTCTTATACTCGGAGCTCCTGATATAGCCTTTCCTCGGATAAATAATATAAGATTCTGACTTTTACCCCCTTCACTATCTCTTCTTTTAATAAGAAGACTTGTGGAAAGAGGGGTAGGAACTGGATGAACAGTTTATCCTCCCTTATCTGCCAATATTGCTCATAGAGGATCATCCGTAGATTTAGCAATTTTCAGCCTTCATTTAGCTGGGATTTCTTCTATTCTTGGAGCAGTAAATTTTATTACAACTGTAATTAACATACGATCTCCGGGAATAACTTTCGACCGAATACCTTTATTTGTTTGATCAGTTGCAATTACTGCCCTTCTACTTCTTCTATCTCTACCAGTCTTAGCGGGAGCAATTACTATACTCTTAACAGACCGAAATCTTAATACTTCATTTTTCGACCCGGCAGGTGGAGGTGACCCTATTTTATACCAACATTTATTTTGATTTTTTGGTCACC
>SKELM214-18|Limnius perrisi|MT358093
ATCATAAAGATATTGGAACACTATATTTTATTCTTGGCTCATGATCAGGAATACTAGGAATAGCATTAAGACTCCTAATCCGAGCTGAATTAGGAACACCGGGATCTCTAATTGGAGATGACCAAATTTATAATGTTATTGTTACAGCACATGCATTTATCATAATTTTCTTTATGGTTATGCCTATCATAATTGGAGGATTTGGTAACTGACTTGTTCCTCTTATACTCGGAGCTCCTGATATAGCCTTTCCTCGGATAAATAATATAAGATTCTGACTTTTACCCCCTTCACTATCTCTTCTTTTAATAAGAAGACTTGTGGAAAGAGGGGTAGGAACTGGATGAACAGTTTATCCTCCCTTATCTGCCAATATTGCTCATAGAGGATCATCCGTAGATTTAGCAATTTTCAGCCTTCATTTAGCTGGGATTTCTTCTATTCTTGGAGCAGTAAATTTTATTACAACTGTAATTAACATACGATCTCCGGGAATAACTTTCGACCGAATACCTTTATTTGTTTGATCAGTTGCAATTACTGCCCTTCTACTTCTTCTATCTCTACCAGTCTTAGCGGGAGCAATTACTATACTCTTAACAGACCGAAATCTTAATACTTCATTTTTCGACCCGGCAGGTGGAGGTGACCCTATTTTATACCAACATTTATTTTGATTTTTTGGTCACC
>SKELM213-18|Limnius perrisi|MT358063
AGGAATACTAGGAATAGCATTAAGACTCCTAATCCGAGCTGAATTAGGAACACCGGGATCTCTAATTGGAGATGACCAAATTTATAATGTTATTGTTACAGCACATGCATTTATCATAATTTTCTTTATGGTTATGCCTATCATAATTGGAGGATTTGGTAACTGACTTGTTCCTCTTATACTCGGAGCTCCTGATATAGCCTTTCCTCGGATAAATAATATAAGATTCTGACTTTTACCCCCTTCACTATCTCTTCTTTTAATAAGAAGACTTGTGGAAAGAGGGGTAGGAACTGGATGAACAGTTTATCCTCCCTTATCTGCCAATATTGCTCATAGAGGATCATCCGTAGATTTAGCAATTTTCAGCCTTCATTTAGCTGGGATTTCTTCTATTCTTGGAGCAGTAAATTTTATTACAACTGTAATTAACATACGATCTCCGGGAATAACTTTCGACCGAATACCTTTATTTGTTTGATCAGTTGCAATTACTGCCCTTCTACTTCTTCTATCTCTACCAGTCTTAGCGGGAGCAATTACTATACTCTTAACAGACCGAAATCTTAATACTTCATTTTTCGACCCGGCAGGTGGAGGTGACCCTATTTTATACCAACATTTATTTTGATTTTTTGGTCACC
>SKELM211-18|Limnius perrisi|MT358139
AGGAATACTAGGAATAGCATTAAGACTCCTAATCCGAGCTGAATTAGGAACACCGGGATCTCTAATTGGAGATGACCAAATTTATAATGTTATTGTTACAGCACATGCATTTATCATAATTTTCTTTATGGTTATGCCTATCATAATTGGAGGATTTGGTAACTGACTTGTTCCTCTTATACTCGGAGCTCCTGATATAGCCTTTCCTCGGATAAATAATATAAGATTCTGACTTTTACCCCCTTCACTATCTCTTCTTTTAATAAGAAGACTTGTGGAAAGAGGGGTAGGAACTGGATGAACAGTTTATCCTCCCTTATCTGCCAATATTGCTCATAGAGGATCATCCGTAGATTTAGCAATTTTCAGCCTTCATTTAGCTGGGATTTCTTCTATTCTTGGAGCAGTAAATTTTATTACAACTGTAATTAACATACGATCTCCGGGAATAACTTTCGACCGAATACCTTTATTTGTTTGATCAGTTGCAATTACTGCCCTTCTACTTCTTCTATCTCTACCAGTCTTAGCGGGAGCAATTACTATACTCTTAACAGACCGAAATCTTAATACTTCATTTTTCGACCCGGCAGGTGGAGGTGACCCTATTTTATACCAACATTTATTTTGATTTTTTGGTCACC
>SKELM210-18|Limnius perrisi|MT358109
AGGAATACTAGGAATAGCATTAAGACTCCTAATCCGAGCTGAATTAGGAACACCGGGATCTCTAATTGGAGATGACCAAATTTATAATGTTATTGTTACAGCACATGCATTTATCATAATTTTCTTTATGGTTATGCCTATCATAATTGGAGGATTTGGTAACTGACTTGTTCCTCTTATACTCGGAGCTCCTGATATAGCCTTTCCTCGGATAAATAATATAAGATTCTGACTTTTACCCCCTTCACTATCTCTTCTTTTAATAAGAAGACTTGTGGAAAGAGGGGTAGGAACTGGATGAACAGTTTATCCTCCCTTATCTGCCAATATTGCTCATAGAGGATCATCCGTAGATTTAGCAATTTTCAGCCTTCATTTAGCTGGGATTTCTTCTATTCTTGGAGCAGTAAATTTTATTACAACTGTAATTAACATACGATCTCCGGGAATAACTTTCGACCGAATACCTTTATTTGTTTGATCAGTTGCAATTACTGCCCTTCTACTTCTTCTATCTCTACCAGTCTTAGCGGGAGCAATTACTATACTCTTAACAGACCGAAATCTTAATACTTCATTTTTCGACCCGGCAGGTGGAGGTGACCCTATTTTATACCAACATTTATTTTGATTTTTTGGTCACC
>SKELM043-18|Limnius perrisi|MT358146
TACTAGGAATAGCATTAAGACTCCTAATCCGAGCTGAATTAGGAACACCGGGATCTCTAATTGGAGATGACCAAATTTATAATGTTATTGTTACAGCACATGCATTTATCATAATTTTCTTTATGGTTATGCCTATCATAATTGGAGGATTTGGTAACTGACTTGTTCCTCTTATACTCGGAGCTCCTGATATAGCCTTTCCTCGGATAAATAATATAAGATTCTGACTTTTACCCCCTTCACTATCTCTTCTTTTAATAAGAAGACTTGTGGAAAGAGGGGTAGGAACTGGATGAACAGTTTATCCTCCCTTATCTGCCAATATTGCTCATAGAGGATCATCCGTAGATTTAGCAATTTTCAGCCTTCATTTAGCTGGGATTTCTTCTATTCTTGGAGCAGTAAATTTTATTACAACTGTAATTAACATACGATCTCCGGGAATAACTTTCGACCGAATACCTTTATTTGTTTGATCAGTTGCAATTACTGCCCTTCTACTTCTTCTATCTCTACCAGTCTTAGCGGGAGCAATTACTATACTCTTAACAGACCGAAATCTTAATACTTCATTTTTCGACCCGGCAGGTGGAGGTGACCCTATTTTATACCAACATTTATTTTGATTTTTTGGTCAC
>SKELM205-18|Limnius perrisi|MT358116
AGGAATACTAGGAATAGCATTAAGACTCCTAATCCGAGCTGAATTAGGAACACCGGGATCTCTAATTGGAGATGACCAAATTTATAATGTTATTGTTACAGCACATGCATTTATCATAATTTTCTTTATGGTTATGCCTATCATAATTGGAGGATTTGGTAACTGACTTGTTCCTCTTATACTCGGAGCTCCTGATATAGCCTTTCCTCGGATAAATAATATAAGATTCTGACTTTTACCCCCTTCACTATCTCTTCTTTTAATAAGAAGACTTGTGGAAAGAGGGGTAGGAACTGGATGAACAGTTTATCCTCCCTTATCTGCCAATATTGCTCATAGAGGATCATCCGTAGATTTAGCAATTTTCAGCCTTCATTTAGCTGGGATTTCTTCTATTCTTGGAGCAGTAAATTTTATTACAACTGTAATTAACATACGATCTCCGGGAATAACTTTCGACCGAATACCTTTATTTGTTTGATCAGTTGCAATTACTGCCCTTCTACTTCTTCTATCTCTACCAGTCTTAGCGGGAGCAATTACTATACTCTTAACAGACCGAAATCTTAATACTTCATTTTTCGACCCGGCAGGTGGAGGTGACCCTATTTTATACCAACATTTATTTTGATTTTTTGGTCACC
>SKELM204-18|Limnius perrisi|MT358152
AGGAATACTAGGAATAGCATTAAGACTCCTAATCCGAGCTGAATTAGGAACACCGGGATCTCTAATTGGAGATGACCAAATTTATAATGTTATTGTTACAGCACATGCATTTATCATAATTTTCTTTATGGTTATGCCTATCATAATTGGAGGATTTGGTAACTGACTTGTTCCTCTTATACTCGGAGCTCCTGATATAGCCTTTCCTCGGATAAATAATATAAGATTCTGACTTTTACCCCCTTCACTATCTCTTCTTTTAATAAGAAGACTTGTGGAAAGAGGGGTAGGAACTGGATGAACAGTTTATCCTCCCTTATCTGCCAATATTGCTCATAGAGGATCATCCGTAGATTTAGCAATTTTCAGCCTTCATTTAGCTGGGATTTCTTCTATTCTTGGAGCAGTAAATTTTATTACAACTGTAATTAACATACGATCTCCGGGAATAACTTTCGACCGAATACCTTTATTTGTTTGATCAGTTGCAATTACTGCCCTTCTACTTCTTCTATCTCTACCAGTCTTAGCGGGAGCAATTACTATACTCTTAACAGACCGAAATCTTAATACTTCATTTTTCGACCCGGCAGGTGGAGGTGACCCTATTTTATACCAACATTTATTTTGATTTTTTGGTCACC
>SKELM203-18|Limnius perrisi|MT357997
AGGAATACTAGGAATAGCATTAAGACTCCTAATCCGAGCTGAATTAGGAACACCGGGATCTCTAATTGGAGATGACCAAATTTATAATGTTATTGTTACAGCACATGCATTTATCATAATTTTCTTTATGGTTATGCCTATCATAATTGGAGGATTTGGTAACTGACTTGTTCCTCTTATACTCGGAGCTCCTGATATAGCCTTTCCTCGGATAAATAATATAAGATTCTGACTTTTACCCCCTTCACTATCTCTTCTTTTAATAAGAAGACTTGTGGAAAGAGGGGTAGGAACTGGATGAACAGTTTATCCTCCCTTATCTGCCAATATTGCTCATAGAGGATCATCCGTAGATTTAGCAATTTTCAGCCTTCATTTAGCTGGGATTTCTTCTATTCTTGGAGCAGTAAATTTTATTACAACTGTAATTAACATACGATCTCCGGGAATAACTTTCGACCGAATACCTTTATTTGTTTGATCAGTTGCAATTACTGCCCTTCTACTTCTTCTATCTCTACCAGTCTTAGCGGGAGCAATTACTATACTCTTAACAGACCGAAATCTTAATACTTCATTTTTCGACCCGGCAGGTGGAGGTGACCCTATTTTATACCAACATTTATTTTGATTTTTTGGTCACC
>SKELM202-18|Limnius perrisi|MT358100
AGGAATACTAGGAATAGCATTAAGACTCCTAATCCGAGCTGAATTAGGAACACCGGGATCTCTAATTGGAGATGACCAAATTTATAATGTTATTGTTACAGCACATGCATTTATCATAATTTTCTTTATGGTTATGCCTATCATAATTGGAGGATTTGGTAACTGACTTGTTCCTCTTATACTCGGAGCTCCTGATATAGCCTTTCCTCGGATAAATAATATAAGATTCTGACTTTTACCCCCTTCACTATCTCTTCTTTTAATAAGAAGACTTGTGGAAAGAGGGGTAGGAACTGGATGAACAGTTTATCCTCCCTTATCTGCCAATATTGCTCATAGAGGATCATCCGTAGATTTAGCAATTTTCAGCCTTCATTTAGCTGGGATTTCTTCTATTCTTGGAGCAGTAAATTTTATTACAACTGTAATTAACATACGATCTCCGGGAATAACTTTCGACCGAATACCTTTATTTGTTTGATCAGTTGCAATTACTGCCCTTCTACTTCTTCTATCTCTGCCAGTCTTAGCGGGAGCAATTACTATACTCTTAACAGACCGAAATCTTAATACTTCATTTTTCGACCCGGCAGGTGGAGGTGACCCTATTTTATACCAACATTTATTTTGATTTTTTGGTCACC
>SKELM201-18|Limnius perrisi|MT358095
AGGAATACTAGGAATAGCATTAAGACTCCTAATCCGAGCTGAATTAGGAACACCGGGATCTCTAATTGGAGATGACCAAATTTATAATGTTATTGTTACAGCACATGCATTTATCATAATTTTCTTTATGGTTATGCCTATCATAATTGGAGGATTTGGTAACTGACTTGTTCCTCTTATACTCGGAGCTCCTGATATAGCCTTTCCTCGGATAAATAATATAAGATTCTGACTTTTACCCCCTTCACTATCTCTTCTTTTAATAAGAAGACTTGTGGAAAGAGGGGTAGGAACTGGATGAACAGTTTATCCTCCCTTATCTGCCAATATTGCTCATAGAGGATCATCCGTAGATTTAGCAATTTTCAGCCTTCATTTAGCTGGGATTTCTTCTATTCTTGGAGCAGTAAATTTTATTACAACTGTAATTAACATACGATCTCCGGGAATAACTTTCGACCGAATACCTTTATTTGTTTGATCAGTTGCAATTACTGCCCTTCTACTTCTTCTATCTCTACCAGTCTTAGCGGGAGCAATTACTATACTCTTAACAGACCGAAATCTTAATACTTCATTTTTCGACCCGGCAGGTGGAGGTGACCCTATTTTATACCAACATTTATTTTGATTTTTTGGTCACC
>SKELM200-18|Limnius perrisi|MT358049
AGGAATACTAGGAATAGCATTAAGACTCCTAATCCGAGCTGAATTAGGAACACCGGGATCTCTAATTGGAGATGACCAAATTTATAATGTTATTGTTACAGCACATGCATTTATCATAATTTTCTTTATGGTTATGCCTATCATAATTGGAGGATTTGGTAACTGACTTGTTCCTCTTATACTCGGAGCTCCTGATATAGCCTTTCCTCGGATAAATAATATAAGATTCTGACTTTTACCCCCTTCACTATCTCTTCTTTTAATAAGAAGACTTGTGGAAAGAGGGGTAGGAACTGGATGAACAGTTTATCCTCCCTTATCTGCCAATATTGCTCATAGAGGATCATCCGTAGATTTAGCAATTTTCAGCCTTCATTTAGCTGGGATTTCTTCTATTCTTGGAGCAGTAAATTTTATTACAACTGTAATTAACATACGATCTCCGGGAATAACTTTCGACCGAATACCTTTATTTGTTTGATCAGTTGCAATTACTGCCCTTCTACTTCTTCTATCTCTACCAGTCTTAGCGGGAGCAATTACTATACTCTTAACAGACCGAAATCTTAATACTTCATTTTTCGACCCGGCAGGTGGAGGTGACCCTATTTTATACCAACATTTATTTTGATTTTTTGGTCACC
>SKELM199-18|Limnius perrisi|MT358006
AGGAATACTAGGAATAGCATTAAGACTCCTAATCCGAGCTGAATTAGGAACACCGGGATCTCTAATTGGAGATGACCAAATTTATAATGTTATTGTTACAGCACATGCATTTATCATAATTTTCTTTATGGTTATGCCTATCATAATTGGAGGATTTGGTAACTGACTTGTTCCTCTTATACTCGGAGCTCCTGATATAGCCTTTCCTCGGATAAATAATATAAGATTCTGACTTTTACCCCCTTCACTATCTCTTCTTTTAATAAGAAGACTTGTGGAAAGAGGGGTAGGAACTGGATGAACAGTTTATCCTCCCTTATCTGCCAATATTGCTCATAGAGGATCATCCGTAGATTTAGCAATTTTCAGCCTTCATTTAGCTGGGATTTCTTCTATTCTTGGAGCAGTAAATTTTATTACAACTGTAATTAACATACGATCTCCGGGAATAACTTTCGACCGAATACCTTTATTTGTTTGATCAGTTGCAATTACTGCCCTTCTACTTCTTCTATCTCTACCAGTCTTAGCGGGAGCAATTACTATACTCTTAACAGACCGAAATCTTAATACTTCATTTTTCGACCCGGCAGGTGGAGGTGACCCTATTTTATACCAACATTTATTTTGATTTTTTGGTCACC
>SKELM198-18|Limnius perrisi|MT358078
AGGAATACTAGGAATAGCATTAAGACTCCTAATCCGAGCTGAATTAGGAACACCGGGATCTCTAATTGGAGATGACCAAATTTATAATGTTATTGTTACAGCACATGCATTTATCATAATTTTCTTTATGGTTATGCCTATCATAATTGGAGGATTTGGTAACTGACTTGTTCCTCTTATACTCGGAGCTCCTGATATAGCCTTTCCTCGGATAAATAATATAAGATTCTGACTTTTACCCCCTTCACTATCTCTTCTTTTAATAAGAAGACTTGTGGAAAGAGGGGTAGGAACTGGATGAACAGTTTATCCTCCCTTATCTGCCAATATTGCTCATAGAGGATCATCCGTAGATTTAGCAATTTTCAGCCTTCATTTAGCTGGGATTTCTTCTATTCTTGGAGCAGTAAATTTTATTACAACTGTAATTAACATACGATCTCCGGGAATAACTTTCGACCGAATACCTTTATTTGTTTGATCAGTTGCAATTACTGCCCTTCTACTTCTTCTATCTCTACCAGTCTTAGCGGGAGCAATTACTATACTCTTAACAGACCGAAATCTTAATACTTCATTTTTCGACCCGGCAGGTGGAGGTGACCCTATTTTATACCAACATTTATTTTGATTTTTTGGTCACC
>SKELM197-18|Limnius perrisi|MT358117
AGGAATACTAGGAATAGCATTAAGACTCCTAATCCGAGCTGAATTAGGAACACCGGGATCTCTAATTGGAGATGACCAAATTTATAATGTTATTGTTACAGCACATGCATTTATCATAATTTTCTTTATGGTTATGCCTATCATAATTGGAGGATTTGGTAACTGACTTGTTCCTCTTATACTCGGAGCTCCTGATATAGCCTTTCCTCGGATAAATAATATAAGATTCTGACTTTTACCCCCTTCACTATCTCTTCTTTTAATAAGAAGACTTGTGGAAAGAGGGGTAGGAACTGGATGAACAGTTTATCCTCCCTTATCTGCCAATATTGCTCATAGAGGATCATCCGTAGATTTAGCAATTTTCAGCCTTCATTTAGCTGGGATTTCTTCTATTCTTGGAGCAGTAAATTTTATTACAACTGTAATTAACATACGATCTCCGGGAATAACTTTCGACCGAATACCTTTATTTGTTTGATCAGTTGCAATTACTGCCCTTCTACTTCTTCTATCTCTGCCAGTCTTAGCGGGAGCAATTACTATACTCTTAACAGACCGAAATCTTAATACTTCATTTTTCGACCCGGCAGGTGGAGGTGACCCTATTTTATACCAACATTTATTTTGATTTTTTGGTCACC
>SKELM196-18|Limnius perrisi|MT358110
AGGAATACTAGGAATAGCATTAAGACTCCTAATCCGAGCTGAATTAGGAACACCGGGATCTCTAATTGGAGATGACCAAATTTATAATGTTATTGTTACAGCACATGCATTTATCATAATTTTCTTTATGGTTATGCCTATCATAATTGGAGGATTTGGTAACTGACTTGTTCCTCTTATACTCGGAGCTCCTGATATAGCCTTTCCTCGGATAAATAATATAAGATTCTGACTTTTACCCCCTTCACTATCTCTTCTTTTAATAAGAAGACTTGTGGAAAGAGGGGTAGGAACTGGATGAACAGTTTATCCTCCCTTATCTGCCAATATTGCTCATAGAGGATCATCCGTAGATTTAGCAATTTTCAGCCTTCATTTAGCTGGGATTTCTTCTATTCTTGGAGCAGTAAATTTTATTACAACTGTAATTAACATACGATCTCCGGGAATAACTTTCGACCGAATACCTTTATTTGTTTGATCAGTTGCAATTACTGCCCTTCTACTTCTTCTATCTCTACCAGTCTTAGCGGGAGCAATTACTATACTCTTAACAGACCGAAATCTTAATACTTCATTTTTCGACCCGGCAGGTGGAGGTGACCCTATTTTATACCAACATTTATTTTGATTTTTTGGTCACC
>SKELM195-18|Limnius perrisi|MT358087
AGGAATACTAGGAATAGCATTAAGACTCCTAATCCGAGCTGAATTAGGAACACCGGGATCTCTAATTGGAGATGACCAAATTTATAATGTTATTGTTACAGCACATGCATTTATCATAATTTTCTTTATGGTTATGCCTATCATAATTGGAGGATTTGGTAACTGACTTGTTCCTCTTATACTCGGAGCTCCTGATATAGCCTTTCCTCGGATAAATAATATAAGATTCTGACTTTTACCCCCTTCACTATCTCTTCTTTTAATAAGAAGACTTGTGGAAAGAGGGGTAGGAACTGGATGAACAGTTTATCCTCCCTTATCTGCCAATATTGCTCATAGAGGATCATCCGTAGATTTAGCAATTTTCAGCCTTCATTTAGCTGGGATTTCTTCTATTCTTGGAGCAGTAAATTTTATTACAACTGTAATTAACATACGATCTCCGGGAATAACTTTCGACCGAATACCTTTATTTGTTTGATCAGTTGCAATTACTGCCCTTCTACTTCTTCTATCTCTACCAGTCTTAGCGGGAGCAATTACTATACTCTTAACAGACCGAAATCTTAATACTTCATTTTTCGACCCGGCAGGTGGAGGTGACCCTATTTTATACCAACATTTATTTTGATTTTTTGGTCACC
>SKELM194-18|Limnius perrisi|MT358259
AGGAATACTAGGAATAGCATTAAGACTCCTAATCCGAGCTGAATTAGGAACACCGGGATCTCTAATTGGAGATGACCAAATTTATAATGTTATTGTTACAGCACATGCATTTATCATAATTTTCTTTATGGTTATGCCTATCATAATTGGAGGATTTGGTAACTGACTTGTTCCTCTTATACTCGGAGCTCCTGATATAGCCTTTCCTCGGATAAATAATATAAGATTCTGACTTTTACCCCCTTCACTATCTCTTCTTTTAATAAGAAGACTTGTGGAAAGAGGGGTAGGAACTGGATGAACAGTTTATCCTCCCTTATCTGCCAATATTGCTCATAGAGGATCATCCGTAGATTTAGCAATTTTCAGCCTTCATTTAGCTGGGATTTCTTCTATTCTTGGAGCAGTAAATTTTATTACAACTGTAATTAACATACGATCTCCGGGAATAACTTTCGACCGAATACCTTTATTTGTTTGATCAGTTGCAATTACTGCCCTTCTACTTCTTCTATCTCTACCAGTCTTAGCGGGAGCAATTACTATACTCTTAACAGACCGAAATCTTAATACTTCATTTTTCGACCCGGCAGGTGGAGGTGACCCTATTTTATACCAACATTTATTTTGATTTTTTGGTCACC
>SKELM193-18|Limnius perrisi|MT358235
AGGAATACTAGGAATAGCATTAAGACTCCTAATCCGAGCTGAATTAGGAACACCGGGATCTCTAATTGGAGATGACCAAATTTATAATGTTATTGTTACAGCACATGCATTTATCATAATTTTCTTTATGGTTATGCCTATCATAATTGGAGGATTTGGTAACTGACTTGTTCCTCTTATACTCGGAGCTCCTGATATAGCCTTTCCTCGGATAAATAATATAAGATTCTGACTTTTACCCCCTTCACTATCTCTTCTTTTAATAAGAAGACTTGTGGAAAGAGGGGTAGGAACTGGATGAACAGTTTATCCTCCCTTATCTGCCAATATTGCTCATAGAGGATCATCCGTAGATTTAGCAATTTTCAGCCTTCATTTAGCTGGGATTTCTTCTATTCTTGGAGCAGTAAATTTTATTACAACTGTAATTAACATACGATCTCCGGGAATAACTTTCGACCGAATACCTTTATTTGTTTGATCAGTTGCAATTACTGCCCTTCTACTTCTTCTATCTCTACCAGTCTTAGCGGGAGCAATTACTATACTCTTAACAGACCGAAATCTTAATACTTCATTTTTCGACCCGGCAGGTGGAGGTGACCCTATTTTATACCAACATTTATTTTGATTTTTTGGTCACC
>SKELM192-18|Limnius perrisi|MT358024
AGGAATACTAGGAATAGCATTAAGACTCCTAATCCGAGCTGAATTAGGAACACCGGGATCTCTAATTGGAGATGACCAAATTTATAATGTTATTGTTACAGCACATGCATTTATCATAATTTTCTTTATGGTTATGCCTATCATAATTGGAGGATTTGGTAACTGACTTGTTCCTCTTATACTCGGAGCTCCTGATATAGCCTTTCCTCGGATAAATAATATAAGATTCTGACTTTTACCCCCTTCACTATCTCTTCTTTTAATAAGAAGACTTGTGGAAAGAGGGGTAGGAACTGGATGAACAGTTTATCCTCCCTTATCTGCCAATATTGCTCATAGAGGATCATCCGTAGATTTAGCAATTTTCAGCCTTCATTTAGCTGGGATTTCTTCTATTCTTGGAGCAGTAAATTTTATTACAACTGTAATTAACATACGATCTCCGGGAATAACTTTCGACCGAATACCTTTATTTGTTTGATCAGTTGCAATTACTGCCCTTCTACTTCTTCTATCTCTACCAGTCTTAGCGGGAGCAATTACTATACTCTTAACAGACCGAAATCTTAATACTTCATTTTTCGACCCGGCAGGTGGAGGTGACCCTATTTTATACCAACATTTATTTTGATTTTTTGGTCACC
>SKELM189-18|Limnius perrisi|MT358099
AGGAATACTAGGAATAGCATTAAGACTCCTAATCCGAGCTGAATTAGGAACACCGGGATCTCTAATTGGAGATGACCAAATTTATAATGTTATTGTTACAGCACATGCATTTATCATAATTTTCTTTATGGTTATGCCTATCATAATTGGAGGATTTGGTAACTGACTTGTTCCTCTTATACTCGGAGCTCCTGATATAGCCTTTCCTCGGATAAATAATATAAGATTCTGACTTTTACCCCCTTCACTATCTCTTCTTTTAATAAGAAGACTTGTGGAAAGAGGGGTAGGAACTGGATGAACAGTTTATCCTCCCTTATCTGCCAATATTGCTCATAGAGGATCATCCGTAGATTTAGCAATTTTCAGCCTTCATTTAGCTGGGATTTCTTCTATTCTTGGAGCAGTAAATTTTATTACAACTGTAATTAACATACGATCTCCGGGAATAACTTTCGACCGAATACCTTTATTTGTTTGATCAGTTGCAATTACTGCCCTTCTACTTCTTCTATCTCTACCAGTCTTAGCGGGAGCAATTACTATACTCTTAACAGACCGAAATCTTAATACTTCATTTTTCGACCCGGCAGGTGGAGGTGACCCTATTTTATACCAACATTTATTTTGATTTTTTGGTCACC
>SKELM188-18|Limnius perrisi|MT358001
AGGAATACTAGGAATAGCATTAAGACTCCTAATCCGAGCTGAATTAGGAACACCGGGATCTCTAATTGGAGATGACCAAATTTATAATGTTATTGTTACAGCACATGCATTTATCATAATTTTCTTTATGGTTATGCCTATCATAATTGGAGGATTTGGTAACTGACTTGTTCCTCTTATACTCGGAGCTCCTGATATAGCCTTTCCTCGGATAAATAATATAAGATTCTGACTTTTACCCCCTTCACTATCTCTTCTTTTAATAAGAAGACTTGTGGAAAGAGGGGTAGGAACTGGATGAACAGTTTATCCTCCCTTATCTGCCAATATTGCTCATAGAGGATCATCCGTAGATTTAGCAATTTTCAGCCTTCATTTAGCTGGGATTTCTTCTATTCTTGGAGCAGTAAATTTTATTACAACTGTAATTAACATACGATCTCCGGGAATAACTTTCGACCGAATACCTTTATTTGTTTGATCAGTTGCAATTACTGCCCTTCTACTTCTTCTATCTCTACCAGTCTTAGCGGGAGCAATTACTATACTCTTAACAGACCGAAATCTTAATACTTCATTTTTCGACCCGGCAGGTGGAGGTGACCCTATTTTATACCAACATTTATTTTGATTTTTTGGTCACC
>SKELM187-18|Limnius perrisi|MT358155
AGGAATACTAGGAATAGCATTAAGACTCCTAATCCGAGCTGAATTAGGAACACCGGGATCTCTAATTGGAGATGACCAAATTTATAATGTTATTGTTACAGCACATGCATTTATCATAATTTTCTTTATGGTTATGCCTATCATAATTGGAGGATTTGGTAACTGACTTGTTCCTCTTATACTCGGAGCTCCTGATATAGCCTTTCCTCGGATAAATAATATAAGATTCTGACTTTTACCCCCTTCACTATCTCTTCTTTTAATAAGAAGACTTGTGGAAAGAGGGGTAGGAACTGGATGAACAGTTTATCCTCCCTTATCTGCCAATATTGCTCATAGAGGATCATCCGTAGATTTAGCAATTTTCAGCCTTCATTTAGCTGGGATTTCTTCTATTCTTGGAGCAGTAAATTTTATTACAACTGTAATTAACATACGATCTCCGGGAATAACTTTCGACCGAATACCTTTATTTGTTTGATCAGTTGCAATTACTGCCCTTCTACTTCTTCTATCTCTACCAGTCTTAGCGGGAGCAATTACTATACTCTTAACAGACCGAAATCTTAATACTTCATTTTTCGACCCGGCAGGTGGAGGTGACCCTATTTTATACCAACATTTATTTTGATTTTTTGGTCACC
>SKELM186-18|Limnius perrisi|MT358107
AGGAATACTAGGAATAGCATTAAGACTCCTAATCCGAGCTGAATTAGGAACACCGGGATCTCTAATTGGAGATGACCAAATTTATAATGTTATTGTTACAGCACATGCATTTATCATAATTTTCTTTATGGTTATGCCTATCATAATTGGAGGATTTGGTAACTGACTTGTTCCTCTTATACTCGGAGCTCCTGATATAGCCTTTCCTCGGATAAATAATATAAGATTCTGACTTTTACCCCCTTCACTATCTCTTCTTTTAATAAGAAGACTTGTGGAAAGAGGGGTAGGAACTGGATGAACAGTTTATCCTCCCTTATCTGCCAATATTGCTCATAGAGGATCATCCGTAGATTTAGCAATTTTCAGCCTTCATTTAGCTGGGATTTCTTCTATTCTTGGAGCAGTAAATTTTATTACAACTGTAATTAACATACGATCTCCGGGAATAACTTTCGACCGAATACCTTTATTTGTTTGATCAGTTGCAATTACTGCCCTTCTACTTCTTCTATCTCTACCAGTCTTAGCGGGAGCAATTACTATACTCTTAACAGACCGAAATCTTAATACTTCATTTTTCGACCCGGCAGGTGGAGGTGACCCTATTTTATACCAACATTTATTTTGATTTTTTGGTCACC
>SKELM185-18|Limnius perrisi|MT358053
AGGAATACTAGGAATAGCATTAAGACTCCTAATCCGAGCTGAATTAGGAACACCGGGATCTCTAATTGGAGATGACCAAATTTATAATGTTATTGTTACAGCACATGCATTTATCATAATTTTCTTTATGGTTATGCCTATCATAATTGGAGGATTTGGTAACTGACTTGTTCCTCTTATACTCGGAGCTCCTGATATAGCCTTTCCTCGGATAAATAATATAAGATTCTGACTTTTACCCCCTTCACTATCTCTTCTTTTAATAAGAAGACTTGTGGAAAGAGGGGTAGGAACTGGATGAACAGTTTATCCTCCCTTATCTGCCAATATTGCTCATAGAGGATCATCCGTAGATTTAGCAATTTTCAGCCTTCATTTAGCTGGGATTTCTTCTATTCTTGGAGCAGTAAATTTTATTACAACTGTAATTAACATACGATCTCCGGGAATAACTTTCGACCGAATACCTTTATTTGTTTGATCAGTTGCAATTACTGCCCTTCTACTTCTTCTATCTCTACCAGTCTTAGCGGGAGCAATTACTATACTCTTAACAGACCGAAATCTTAATACTTCATTTTTCGACCCGGCAGGTGGAGGTGACCCTATTTTATACCAACATTTATTTTGATTTTTTGGTCACC
>SKELM184-18|Limnius perrisi|MT358131
AGGAATACTAGGAATAGCATTAAGACTCCTAATCCGAGCTGAATTAGGAACACCGGGATCTCTAATTGGAGATGACCAAATTTATAATGTTATTGTTACAGCACATGCATTTATCATAATTTTCTTTATGGTTATGCCTATCATAATTGGAGGATTTGGTAACTGACTTGTTCCTCTTATACTCGGAGCTCCTGATATAGCCTTTCCTCGGATAAATAATATAAGATTCTGACTTTTACCCCCTTCACTATCTCTTCTTTTAATAAGAAGACTTGTGGAAAGAGGGGTAGGAACTGGATGAACAGTTTATCCTCCCTTATCTGCCAATATTGCTCATAGAGGATCATCCGTAGATTTAGCAATTTTCAGCCTTCATTTAGCTGGGATTTCTTCTATTCTTGGAGCAGTAAATTTTATTACAACTGTAATTAACATACGATCTCCGGGAATAACTTTCGACCGAATACCTTTATTTGTTTGATCAGTTGCAATTACTGCCCTTCTACTTCTTCTATCTCTACCAGTCTTAGCGGGAGCAATTACTATACTCTTAACAGACCGAAATCTTAATACTTCATTTTTCGACCCGGCAGGTGGAGGTGACCCTATTTTATACCAACATTTATTTTGATTTTTTGGTCACC
